# Supplementary material for: An autoregulatory poison exon in Smndc1 is conserved across kingdoms and influences organism growth
Source: PLoS Genet. 2024 Aug 16;20(8):e1011363. doi: 10.1371/journal.pgen.1011363 (PMC11357089; doi:10.1371/journal.pgen.1011363)
Supplement: S1 Table — For each species queried, includes E-value, percent identity, protein identifier, and result of reciprocal BLASTP. (XLSX) [file pgen.1011363.s001.xlsx]

## Sheet: S1 Table
S1 Table: Reciprocal best hit analysis across species.
Species	BLASTP query	E-Value	Percent identity	Protein identifier	Reciprocal BLASTP to query
H. sapiens	NA	NA	NA	SMNDC1	NA
M. musculus	H. sapiens	6e-177	0.9958	Q8BGT7	TRUE
G. gallus	H. sapiens	3e-150	0.958	E1BQK7	TRUE
X. tropicalis	H. sapiens	6e-139	0.8866	Q6DEY1	TRUE
D. rerio	H. sapiens	1e-129	0.7899	Q7ZV80	TRUE
C. intestinalis	H. sapiens	6e-69	0.4895	XP_002129900	TRUE
S. purpuratus	H. sapiens	3e-49	0.5128	XP_030830516	TRUE
C. elegans	H. sapiens	4e-21	0.375	NP_001022932	TRUE
D. melanogaster	H. sapiens	2e-39	0.4177	NP_001138001	TRUE
N. vectensis	H. sapiens	2e-52	0.4355	XP_032236631	TRUE
S. pombe	A. thaliana	0.015	0.4032	NP_588166	TRUE
A. thaliana	NA	NA	NA	Q84K41_ARATH	NA
O. sativa	A. thaliana	2e-131	0.6325	XP_015650899	TRUE
T. socialis	A. thaliana	6e-33	0.3419	PNH12932.1	TRUE
