# Supplementary material for: An autoregulatory poison exon in Smndc1 is conserved across kingdoms and influences organism growth
Source: PLoS Genet. 2024 Aug 16;20(8):e1011363. doi: 10.1371/journal.pgen.1011363 (PMC11357089; doi:10.1371/journal.pgen.1011363)
Supplement: S2 Table — (XLSX) [file pgen.1011363.s002.xlsx]

## Sheet: S2 Table
S2 Table: Sequences of pgRNAs used in model generation.
gene	exon	pgrna_id	species	grna1	grna1 PAM	grna2	grna2 PAM
Smndc1	poison exon	pgSmndc1.1	mouse	GAATAAACTGGTTCTAAAGG	NGG	GAACTACTTTACGTATGAGG	NGG
Smndc1	poison exon	pgSmndc1.2	mouse	ACTTGTCTCATATATTACAG	NGG	TACTGAAGGAAGGCGTTTCG	NGG
Smndc1	intron 2	pgSmndc1.3	mouse	CAAAAACGCAAATCAGGTGG	NGG	AACCCAGATGGTGTTCACCG	NGG
Smndc1	exon 4	pgSmndc1.4	mouse	TCTTTACAGGTGTTACGAAG	NGG	AGCGTCACTCACTTTGACAT	NGG
SFP30	poison exon	pgSPF30.1	arabidopsis	CTTGGTTATTTGTGTTGTGC	NGG	GGGATCAAACACGAGAAATC	NGG
SFP30	exon 2	pgSPF30.2	arabidopsis	GTCAGAGGATCCTAGGAACT	NGG	TCTGCATATTCCGAGTTCCT	NGG
SFP30	intron 2	pgSPF30.3	arabidopsis	CAGATTCCTTCAAAAGAGGC	NGG	-	-
