# Supplementary material for: An autoregulatory poison exon in Smndc1 is conserved across kingdoms and influences organism growth
Source: PLoS Genet. 2024 Aug 16;20(8):e1011363. doi: 10.1371/journal.pgen.1011363 (PMC11357089; doi:10.1371/journal.pgen.1011363)
Supplement: S3 Table — Summary of Smndc1 expression from RNA-seq data, including mouse identifiers, origin tissue, and gene expression (TPM). (XLSX) [file pgen.1011363.s003.xlsx]

## Sheet: S3 Table
S3 Table: Smndc1 expression across mouse models and tissue samples. The table columns are defined as follows: "mouse_line", deletion background of donor mouse; "mouse_genotype", allele identity of donor mouse; "mouse_id", identification of donor mouse; "sample_origin", tissue sample or fibroblast cell line generated from donor mouse; "Smndc1", gene expression (TPM).
mouse_line	mouse_genotype	mouse_id	sample_origin	Smndc1
3' splice site	homozygous	210115_17	fibroblast	33.4586
3' splice site	heterozygous	210115_18	fibroblast	28.1199
3' splice site	wild-type	210115_19	fibroblast	24.4218
poison exon	wild-type	210115_30	fibroblast	27.8567
poison exon	homozygous	210115_31	fibroblast	34.4406
poison exon	heterozygous	210115_33	fibroblast	32.3708
3' splice site	homozygous	210115_17	liver	21.7572
3' splice site	heterozygous	210115_18	liver	18.9901
3' splice site	wild-type	210115_19	liver	17.7459
poison exon	wild-type	210115_30	liver	15.972
poison exon	homozygous	210115_31	liver	23.9248
poison exon	heterozygous	210115_33	liver	19.4395
poison exon	homozygous	210910_1	fibroblast	37.0821
poison exon	homozygous	210910_2	fibroblast	36.3535
poison exon	wild-type	210910_5	fibroblast	26.2935
poison exon	wild-type	210921_30	fibroblast	36.8444
poison exon	wild-type	210921_32	fibroblast	36.8846
poison exon	homozygous	210910_1	liver	21.6054
poison exon	homozygous	210910_2	liver	20.2082
poison exon	wild-type	210910_5	liver	13.1169
poison exon	wild-type	210921_30	liver	14.1493
poison exon	wild-type	210921_32	liver	15.5074
poison exon	wild-type	210503_1	cerebellum	17.8092
poison exon	heterozygous	210503_2	cerebellum	19.2477
poison exon	homozygous	210503_3	cerebellum	18.9901
poison exon	homozygous	210503_6	cerebellum	17.8944
poison exon	wild-type	210503_7	cerebellum	15.5693
poison exon	heterozygous	210503_8	cerebellum	18.3269
poison exon	wild-type	210503_1	liver	14.0078
poison exon	heterozygous	210503_2	liver	16.712
poison exon	homozygous	210503_3	liver	17.9442
poison exon	homozygous	210503_6	liver	18.3668
poison exon	wild-type	210503_7	liver	15.5886
poison exon	heterozygous	210503_8	liver	20.0368
poison exon	wild-type	210503_1	quad	20.4331
poison exon	heterozygous	210503_2	quad	22.1741
poison exon	homozygous	210503_3	quad	28.2276
poison exon	homozygous	210503_6	quad	22.6948
poison exon	wild-type	210503_7	quad	19.0855
poison exon	heterozygous	210503_8	quad	21.9514
poison exon	wild-type	210503_1	fibroblast	31.6561
poison exon	heterozygous	210503_2	fibroblast	31.7693
poison exon	homozygous	210503_3	fibroblast	35.671
poison exon	homozygous	210503_6	fibroblast	36.2327
poison exon	wild-type	210503_7	fibroblast	29.0207
poison exon	heterozygous	210503_8	fibroblast	31.5227
poison exon	wild-type	210503_1	spleen	33.3542
poison exon	heterozygous	210503_2	spleen	30.7767
poison exon	homozygous	210503_3	spleen	36.2432
poison exon	homozygous	210503_6	spleen	37.4439
poison exon	wild-type	210503_7	spleen	30.7889
poison exon	heterozygous	210503_8	spleen	31.1162
