# Supplementary material for: An autoregulatory poison exon in Smndc1 is conserved across kingdoms and influences organism growth
Source: PLoS Genet. 2024 Aug 16;20(8):e1011363. doi: 10.1371/journal.pgen.1011363 (PMC11357089; doi:10.1371/journal.pgen.1011363)
Supplement: S4 Table — Summary of differential splicing events between samples, including event annotation, genomic coordinates, gene identifier, NMD relevance, PSI value, log fold change, and Bayes factor. (XLSX) [file pgen.1011363.s004.xlsx]

## Sheet: S4 Table
S4 Table: Differentially spliced events in wild-type and Smndc1 poison exon null cerebellum samples. Each row of the table corresponds to an isoform of a splicing event. For each event, the isoforms are defined as follows: isoform 1 is the inclusion isoform for cassette exons ("se"); isoform 1 is the intron-proximal isoform for competing 3' or 5' splice site events ("a3ss", "a5ss") with subsequen…
event	coords	gene	geneName	type	isoform	nmdTarget	dpsi	psi.WT	psi.poison_exon_null	lfc	bf
tutr@10:82650432:82651348:-|10:82650331:82651348:-	chr10:82650231-82651448	ENSMUSG00000020251	Glt8d2	tutr	1	NA	0.57	0.21	0.78	1.89	10900
tutr@17:79706945:79710092:-|17:79706893:79710092:-	chr17:79706793-79710192	ENSMUSG00000024087	Cyp1b1	tutr	1	NA	0.57	0.17	0.74	2.12	2.86e+18
ci@5:124346154:124348601:-|5:124348600:124348601:-	chr5:124346054-124348701	ENSMUSG00000029394	Cdk2ap1	ci	2	NA	0.57	0.09	0.66	2.87	7520000
tutr@1:156642716:156649563:+|1:156642716:156649618:+	chr1:156642616-156649718	ENSMUSG00000026596	Abl2	tutr	1	NA	0.565	0.17	0.735	2.11	Inf
tutr@4:123054292:123054935:+|4:123054292:123054965:+	chr4:123054192-123055065	ENSMUSG00000028653	Trit1	tutr	2	NA	0.555	0.06	0.615	3.36	3.88e+32
tutr@11:116008525:116008642:-|11:116008502:116008642:-	chr11:116008402-116008742	ENSMUSG00000020766	Galk1	tutr	2	NA	0.53	0.15	0.68	2.18	352000
tutr@4:86581577:86581968:-|4:86581288:86581968:-|4:86581040:86581968:-|4:86581018:86581968:-	chr4:86580918-86582068	ENSMUSG00000038047	Haus6	tutr	4	NA	0.505	0.13	0.635	2.29	4.48e+17
tutr@5:120197979:120198963:+|5:120197979:120198979:+	chr5:120197879-120199079	ENSMUSG00000029594	Rbm19	tutr	1	NA	0.48	0.12	0.6	2.32	1.22e+27
tutr@4:109660899:109661248:-|4:109660876:109661248:-|4:109660759:109661248:-	chr4:109660659-109661348	ENSMUSG00000028551	Cdkn2c	tutr	1	NA	0.48	0.18	0.66	1.87	215
ci@13:55527637:55528449:-|13:55528448:55528449:-	chr13:55527537-55528549	ENSMUSG00000035711	Dok3	ci	2	NA	0.47	0.28	0.75	1.42	1120
ci@9:107257500:107258330:-|9:107258329:107258330:-	chr9:107257400-107258430	ENSMUSG00000032577	Mapkapk3	ci	1	NA	0.47	0.37	0.84	1.18	115
tutr@14:79580770:79582474:+|14:79580770:79582490:+	chr14:79580670-79582590	ENSMUSG00000036461	Elf1	tutr	2	NA	0.445	0.09	0.535	2.57	8.81e+22
cj@17:3077446:3077688:-|17:other:3077688:-|17:3077446:other:-	chr17:3077346-3077788	ENSMUSG00000023795	Pisd-ps2	cj	1	NA	0.435	0.5	0.935	0.903	127
tutr@4:62300363:62300906:-|4:62300345:62300906:-	chr4:62300245-62301006	ENSMUSG00000066151	Fkbp15	tutr	1	NA	0.43	0.25	0.68	1.44	4.68e+24
tutr@12:55045683:55045826:-|12:55045667:55045826:-	chr12:55045567-55045926	ENSMUSG00000062198	2700097O09Rik	tutr	1	NA	0.425	0.29	0.715	1.3	1610
tutr@3:55135680:55135953:+|3:55135680:55137310:+|3:55135680:55137330:+	chr3:55135580-55137430	ENSMUSG00000036580	Spg20	tutr	2	NA	0.415	0.29	0.705	1.28	9.35e+83
tutr@1:59100602:59101136:-|1:59100584:59101136:-	chr1:59100484-59101236	ENSMUSG00000038079	Tmem237	tutr	2	NA	0.415	0.29	0.705	1.28	3490000000000
tutr@10:25991245:25992893:-|10:25991184:25992893:-	chr10:25991084-25992993	ENSMUSG00000049420	Tmem200a	tutr	1	NA	0.415	0.22	0.635	1.53	48300
cj@11:32283801:32283924:+|11:32283801:other:+|11:other:32283924:+	chr11:32283701-32284024	ENSMUSG00000069919	Hba-a1	cj	1	NA	0.41	0.58	0.99	0.771	1.44e+94
cj@X:61133503:61134721:+|X:61133503:other:+|X:other:61134721:+	chrX:61133403-61134821	ENSMUSG00000071753	C230004F18Rik	cj	1	NA	0.41	0.18	0.59	1.71	30.5
tutr@10:110939287:110939414:+|10:110939287:110939493:+|10:110939287:110939511:+	chr10:110939187-110939611	ENSMUSG00000020186	Csrp2	tutr	2	NA	0.405	0.11	0.515	2.23	46500
cj@4:155424830:155425997:+|4:155424830:other:+|4:other:155425997:+	chr4:155424730-155426097	ENSMUSG00000042233	2010015L04Rik	cj	1	NA	0.405	0.05	0.455	3.19	286
tutr@4:107138891:107139610:-|4:107138821:107139610:-	chr4:107138721-107139710	ENSMUSG00000028619	Tdeanc2	tutr	1	NA	0.405	0.2	0.605	1.6	73000000000000
ci@9:35564177:35568455:-|9:35568454:35568455:-	chr9:35564077-35568555	ENSMUSG00000050555	Hyls1	ci	1	NA	0.405	0.33	0.735	1.16	68.5
tutr@4:132331925:132332826:-|4:132331908:132332826:-	chr4:132331808-132332926	ENSMUSG00000028896	Rcc1	tutr	2	NA	0.4	0.08	0.48	2.58	1.62e+19
ci@13:67752514:67755063:-|13:67755062:67755063:-	chr13:67752414-67755163	ENSMUSG00000058331	Zfp85-rs1	ci	2	NA	0.4	0.18	0.58	1.69	66.9
tutr@8:33416661:33417430:+|8:33416661:33417466:+	chr8:33416561-33417566	ENSMUSG00000049184	Purg	tutr	2	NA	0.395	0.54	0.935	0.792	5.73e+39
ci@15:89378221:89378335:-|15:89378334:89378335:-	chr15:89378121-89378435	ENSMUSG00000047394	Odf3b	ci	1	NA	0.395	0.35	0.745	1.09	277
cj@19:7197613:7197702:+|19:7197613:other:+|19:other:7197702:+	chr19:7197513-7197802	ENSMUSG00000036278	Macrod1	cj	2	NA	0.39	0.25	0.64	1.36	43000
ci@7:27355626:27355871:-|7:27355870:27355871:-	chr7:27355526-27355971	ENSMUSG00000089832	Shkbp1	ci	2	NA	0.39	0.1	0.49	2.29	17.9
ci@19:36970038:36972898:+|19:36970038:36970039:+	chr19:36969938-36972998	ENSMUSG00000040565	Btaf1	ci	1	NA	0.39	0.61	1	0.713	4220000
tutr@1:91411503:91412057:-|1:91411482:91412057:-	chr1:91411382-91412157	ENSMUSG00000055866	Per2	tutr	1	NA	0.385	0.48	0.865	0.85	2.02e+106
tutr@12:85069765:85070489:+|12:85069765:85070513:+	chr12:85069665-85070613	ENSMUSG00000021244	Ylpm1	tutr	1	NA	0.385	0.42	0.805	0.939	1.17e+24
tutr@2:154646138:154646796:+|2:154646138:154646815:+	chr2:154646038-154646915	ENSMUSG00000059842	Zfp341	tutr	2	NA	0.38	0.18	0.56	1.64	1780000000000000
tutr@9:119335991:119337355:-|9:119335934:119337355:-	chr9:119335834-119337455	ENSMUSG00000032508	Myd88	tutr	2	NA	0.38	0.51	0.89	0.803	772000000000000
cj@3:152193618:152209835:-|3:other:152209835:-|3:152193618:other:-	chr3:152193518-152209935	ENSMUSG00000028035	Dnajb4	cj	1	NA	0.375	0.17	0.545	1.68	11.4
tutr@2:33246286:33246435:+|2:33246286:33246542:+|2:33246286:33247659:+|2:33246286:33247715:+	chr2:33246186-33247815	ENSMUSG00000004105	Angptl2	tutr	4	NA	0.37	0.18	0.55	1.61	8.47e+16
ci@11:75522055:75522179:+|11:75522055:75522056:+	chr11:75521955-75522279	ENSMUSG00000038188	Scarf1	ci	1	NA	0.37	0.43	0.8	0.896	14.2
ci@2:92459190:92460403:-|2:92460402:92460403:-	chr2:92459090-92460503	ENSMUSG00000049922	Slc35c1	ci	1	NA	0.365	0.33	0.695	1.07	9.5
tutr@2:26919813:26920167:+|2:26919813:26920184:+	chr2:26919713-26920284	ENSMUSG00000014873	Surf2	tutr	2	NA	0.365	0.24	0.605	1.33	1.58e+19
cj@3:41730919:41734168:-|3:other:41734168:-|3:41730919:other:-	chr3:41730819-41734268	ENSMUSG00000059834	Sclt1	cj	1	NA	0.365	0.62	0.985	0.668	74.2
tutr@13:55459837:55460921:+|13:55459837:55460941:+	chr13:55459737-55461041	ENSMUSG00000074886	Grk6	tutr	1	NA	0.36	0.46	0.82	0.834	6.85e+58
tutr@9:98446349:98446547:+|9:98446349:98446567:+	chr9:98446249-98446667	ENSMUSG00000046402	Rbp1	tutr	1	NA	-0.36	0.64	0.28	-1.19	7.02
ci@9:15341624:15344124:-|9:15344123:15344124:-	chr9:15341524-15344224	ENSMUSG00000046111	5830418K08Rik	ci	1	NA	0.36	0.61	0.97	0.669	1040
ci@2:130309741:130358775:+|2:130309741:130309742:+	chr2:130309641-130358875	ENSMUSG00000053552	Ebf4	ci	1	NA	0.355	0.38	0.735	0.952	43.2
tutr@3:101040272:101043355:-|3:101040235:101043355:-	chr3:101040135-101043455	ENSMUSG00000027864	Ptgfrn	tutr	2	NA	0.355	0.13	0.485	1.9	2.63e+35
ci@7:130185380:130196178:-|7:130196177:130196178:-	chr7:130185280-130196278	ENSMUSG00000030849	Fgfr2	ci	2	NA	0.355	0.15	0.505	1.75	217000000
tutr@2:38585390:38585829:+|2:38585390:38585846:+|2:38585390:38585899:+|2:38585390:38586490:+|2:38585390:38586570:+|2:38585390:38586590:+|2:38585390:38586606:+|2:38585390:38587489:+	chr2:38585290-38587589	ENSMUSG00000026749	Nek6	tutr	5	NA	0.35	0.12	0.47	1.97	2.19e+40
cj@15:31568939:31581840:+|15:31568939:other:+|15:other:31581840:+	chr15:31568839-31581940	ENSMUSG00000022235	Cmbl	cj	1	NA	0.35	0.53	0.88	0.732	63.2
cj@7:100853115:100863294:-|7:other:100863294:-|7:100853115:other:-	chr7:100853015-100863394	ENSMUSG00000008318	Relt	cj	1	NA	0.345	0.58	0.925	0.673	58
tutr@9:53572648:53572892:+|9:53572648:53572950:+|9:53572648:53573921:+|9:53572648:53573977:+|9:53572648:53574172:+|9:53572648:53575565:+	chr9:53572548-53575665	ENSMUSG00000033054	Npat	tutr	3	NA	0.345	0.06	0.405	2.75	6.46e+31
ci@11:75512434:75512699:+|11:75512434:75512435:+	chr11:75512334-75512799	ENSMUSG00000038195	Rilp	ci	1	NA	0.345	0.46	0.805	0.807	10.6
tutr@8:83969340:83970175:+|8:83969340:83970193:+	chr8:83969240-83970293	ENSMUSG00000005470	Asf1b	tutr	1	NA	-0.345	0.85	0.505	-0.751	9
tutr@6:34873702:34874443:-|6:34873684:34874443:-	chr6:34873584-34874543	ENSMUSG00000046806	3110062M04Rik	tutr	1	NA	0.345	0.14	0.485	1.79	60.7
cj@9:57145217:57146601:-|9:other:57146601:-|9:57145217:other:-	chr9:57145117-57146701	ENSMUSG00000032298	Neil1	cj	1	NA	0.345	0.48	0.825	0.781	5.11
ci@11:115154291:115156927:+|11:115154291:115154292:+	chr11:115154191-115157027	ENSMUSG00000020732	Rab37	ci	1	NA	0.345	0.42	0.765	0.865	73.3
tutr@9:107538066:107538646:+|9:107538066:107538671:+	chr9:107537966-107538771	ENSMUSG00000010045	Tmem115	tutr	1	NA	0.34	0.47	0.81	0.785	1.57e+30
tutr@4:136005294:136005615:-|4:136005176:136005615:-	chr4:136005076-136005715	ENSMUSG00000028668	Tceb3	tutr	1	NA	0.34	0.43	0.77	0.841	55000000000
tutr@17:34896620:34897387:+|17:34896620:34897405:+	chr17:34896520-34897505	ENSMUSG00000049823	Zbtb12	tutr	1	NA	0.34	0.42	0.76	0.856	2800000000
ci@8:105309034:105309114:+|8:105309034:105309035:+	chr8:105308934-105309214	ENSMUSG00000014791	Elmo3	ci	1	NA	0.34	0.44	0.78	0.826	20.7
tutr@3:145153512:145153892:+|3:145153512:145153916:+	chr3:145153412-145154016	ENSMUSG00000028256	Odf2l	tutr	1	NA	0.34	0.53	0.87	0.715	1880
tutr@2:132804438:132805420:-|2:132804279:132805420:-|2:132804208:132805420:-	chr2:132804108-132805520	ENSMUSG00000037376	Trmt6	tutr	2	NA	0.34	0.37	0.71	0.94	4.26e+47
ci@16:5178628:5180216:+|16:5178628:5178629:+	chr16:5178528-5180316	ENSMUSG00000091712	Sec14l5	ci	1	NA	0.34	0.3	0.64	1.09	5.64
tutr@16:30067428:30067671:+|16:30067428:30067794:+	chr16:30067328-30067894	ENSMUSG00000022528	Hes1	tutr	2	NA	0.335	0.43	0.765	0.831	63
tutr@11:8993303:8996849:-|11:8993144:8996849:-	chr11:8993044-8996949	ENSMUSG00000020413	Hus1	tutr	2	NA	0.335	0.48	0.815	0.764	4.01e+44
cj@11:102218781:102219145:-|11:other:102219145:-|11:102218781:other:-	chr11:102218681-102219245	ENSMUSG00000008855	Hdac5	cj	3	NA	0.335	0.1	0.435	2.12	19.5
ci@17:33644748:33644849:+|17:33644748:33644749:+	chr17:33644648-33644949	ENSMUSG00000032739	Pram1	ci	1	NA	0.335	0.14	0.475	1.76	5.8
ci@X:135743614:135744499:+|X:135743614:135743615:+	chrX:135743514-135744599	ENSMUSG00000072969	Armcx5	ci	1	NA	0.335	0.52	0.855	0.717	8.82
tutr@13:38226922:38226977:+|13:38226922:38227050:+|13:38226922:38227067:+|13:38226922:38227655:+	chr13:38226822-38227755	ENSMUSG00000021431	Snrnp48	tutr	2	NA	0.33	0.06	0.39	2.7	366
tutr@1:52920378:52920859:+|1:52920378:52920880:+	chr1:52920278-52920980	ENSMUSG00000041426	Hibch	tutr	1	NA	0.33	0.36	0.69	0.939	3030000000
tutr@8:111768490:111768696:-|8:111768472:111768696:-	chr8:111768372-111768796	ENSMUSG00000031954	Cfdp1	tutr	2	NA	0.33	0.28	0.61	1.12	7.34e+23
ci@2:112640673:112641011:-|2:112641010:112641011:-	chr2:112640573-112641111	ENSMUSG00000057378	Ryr3	ci	1	NA	0.33	0.38	0.71	0.902	18.4
tutr@19:42190447:42191716:+|19:42190447:42191732:+	chr19:42190347-42191832	ENSMUSG00000018820	Zfyve27	tutr	2	NA	0.325	0.38	0.705	0.892	1.86e+84
ci@12:113419068:113420929:-|12:113420928:113420929:-	chr12:113418968-113421029	ENSMUSG00000076617	Ighm	ci	1	NA	0.325	0.59	0.915	0.633	6.77
tutr@1:149829747:149830060:-|1:149829628:149830060:-	chr1:149829528-149830160	ENSMUSG00000056220	Pla2g4a	tutr	2	NA	0.325	0.32	0.645	1.01	7.97
tutr@18:52517021:52519226:-|18:52516066:52519226:-	chr18:52515966-52519326	ENSMUSG00000024529	Lox	tutr	2	NA	0.325	0.55	0.875	0.67	14100
tutr@18:65476425:65478802:+|18:65476425:65478822:+	chr18:65476325-65478922	ENSMUSG00000032688	Malt1	tutr	2	NA	0.325	0.27	0.595	1.14	2.73e+19
ci@3:40916958:40919380:+|3:40916958:40916959:+	chr3:40916858-40919480	ENSMUSG00000037818	3110057O12Rik	ci	1	NA	0.325	0.24	0.565	1.24	5.79
ci@2:59864335:59873216:-|2:59873215:59873216:-	chr2:59864235-59873316	ENSMUSG00000026988	Wdsub1	ci	1	NA	0.325	0.55	0.875	0.67	13.9
tutr@12:111430852:111431181:+|12:111430852:111431676:+	chr12:111430752-111431776	ENSMUSG00000021280	Exoc3l4	tutr	1	NA	0.32	0.5	0.82	0.714	6.28
tutr@9:109842627:109842918:+|9:109842627:109842953:+|9:109842627:109842972:+	chr9:109842527-109843072	ENSMUSG00000032478	Nme6	tutr	2	NA	0.32	0.27	0.59	1.13	218
ci@7:97315178:97315810:-|7:97315809:97315810:-	chr7:97315078-97315910	ENSMUSG00000035713	Usp35	ci	2	NA	0.32	0.47	0.79	0.749	20.3
ci@13:74163135:74163683:+|13:74163135:74163136:+	chr13:74163035-74163783	ENSMUSG00000036123	Slc9a3	ci	1	NA	0.32	0.5	0.82	0.714	24.4
cj@19:7197736:7197913:+|19:7197736:other:+|19:other:7197913:+	chr19:7197636-7198013	ENSMUSG00000036278	Macrod1	cj	3	NA	0.32	0.31	0.63	1.02	188
tutr@16:11220400:11220826:-|16:11220383:11220826:-	chr16:11220283-11220926	ENSMUSG00000062203	Gspt1	tutr	1	NA	0.32	0.14	0.46	1.72	3.52e+28
cj@5:130024096:130024294:-|5:other:130024294:-|5:130024096:other:-	chr5:130023996-130024394	ENSMUSG00000025533	Asl	cj	3	NA	-0.32	0.43	0.11	-1.97	13.2
cj@1:97755971:97756844:-|1:other:97756844:-|1:97755971:other:-	chr1:97755871-97756944	ENSMUSG00000040648	Ppip5k2	cj	1	NA	0.32	0.68	1	0.556	415
ci@6:113283982:113284382:+|6:113283982:113283983:+	chr6:113283882-113284482	ENSMUSG00000030270	Cpne9	ci	1	NA	0.32	0.59	0.91	0.625	60.7
ci@6:72355544:72356131:+|6:72355544:72355545:+	chr6:72355444-72356231	ENSMUSG00000055912	Tmem150a	ci	2	NA	0.32	0.55	0.87	0.662	36.4
a3ss@9:119073980:119074165:-|9:119073922:119074165:-	chr9:119073822-119074265	ENSMUSG00000010660	Plcd1	a3ss	2	FALSE	0.315	0.32	0.635	0.989	13.8
tutr@5:129765651:129765790:-|5:129765563:129765790:-	chr5:129765463-129765890	ENSMUSG00000029446	Psph	tutr	2	NA	0.315	0.31	0.625	1.01	78600
tutr@2:156995296:156996195:-|2:156995277:156996195:-|2:156995258:156996195:-|2:156994125:156996195:-|2:156994109:156996195:-	chr2:156994009-156996295	ENSMUSG00000027635	Dsn1	tutr	4	NA	0.315	0.32	0.635	0.989	41600
ci@2:25568358:25568458:-|2:25568457:25568458:-	chr2:25568258-25568558	ENSMUSG00000026941	Mamdc4	ci	2	NA	0.315	0.2	0.515	1.36	6.4
tutr@18:53406337:53406936:-|18:53406320:53406936:-	chr18:53406220-53407036	ENSMUSG00000024538	Ppic	tutr	1	NA	0.315	0.54	0.855	0.663	1180
tutr@3:103962612:103964179:+|3:103962612:103965881:+|3:103962612:103966595:+|3:103962612:103966618:+	chr3:103962512-103966718	ENSMUSG00000044098	Rsbn1	tutr	3	NA	0.315	0.52	0.835	0.683	3.75e+119
cj@X:94638380:94639093:+|X:94638380:other:+|X:other:94639093:+	chrX:94638280-94639193	ENSMUSG00000071723	Gspt2	cj	1	NA	-0.315	1	0.685	-0.546	11.6
tutr@19:10942730:10943169:-|19:10942704:10943169:-|19:10942389:10943169:-|19:10941488:10943169:-	chr19:10941388-10943269	ENSMUSG00000024732	Ccdc86	tutr	1	NA	0.31	0.23	0.54	1.23	1450
tutr@1:105521133:105522003:-|1:105521111:105522003:-	chr1:105521011-105522103	ENSMUSG00000056536	Pign	tutr	2	NA	0.31	0.37	0.68	0.878	7370
tutr@2:27759688:27760195:+|2:27759688:27761699:+|2:27759688:27762936:+|2:27759688:27762955:+	chr2:27759588-27763055	ENSMUSG00000015846	Rxra	tutr	4	NA	0.31	0.21	0.52	1.31	8.29e+41
tutr@6:136923749:136924126:-|6:136923706:136924126:-|6:136923655:136924126:-	chr6:136923555-136924226	ENSMUSG00000030220	Arhgdib	tutr	3	NA	0.31	0.22	0.53	1.27	1280
ci@5:30891990:30892438:+|5:30891990:30891991:+	chr5:30891890-30892538	ENSMUSG00000029165	Agbl5	ci	1	NA	0.31	0.48	0.79	0.719	38
tutr@18:84011662:84013026:-|18:84011631:84013026:-	chr18:84011531-84013126	ENSMUSG00000046982	Tshz1	tutr	1	NA	0.31	0.06	0.37	2.62	4.96e+54
tutr@4:59022683:59022951:+|4:59022683:59022991:+|4:59022683:59023011:+	chr4:59022583-59023111	ENSMUSG00000070972	Dnajc25	tutr	1	NA	0.31	0.46	0.77	0.743	15.9
tutr@16:15624170:15624676:-|16:15624136:15624676:-|16:15624104:15624676:-|16:15623900:15624676:-	chr16:15623800-15624776	ENSMUSG00000022673	Mcm4	tutr	2	NA	0.31	0.12	0.43	1.84	1850000
tutr@6:135381140:135382931:+|6:135381140:135383104:+|6:135381140:135383150:+|6:135381140:135383171:+	chr6:135381040-135383271	ENSMUSG00000030208	Emp1	tutr	3	NA	-0.31	0.57	0.26	-1.13	694
a3ss@6:48064952:48067169:-|6:48064949:48067169:-	chr6:48064849-48067269	ENSMUSG00000057691	Zfp746	a3ss	1	NA	0.305	0.45	0.755	0.747	9.1
tutr@12:84017379:84017666:+|12:84017379:84017685:+	chr12:84017279-84017785	ENSMUSG00000072949	Acot1	tutr	1	NA	0.305	0.31	0.615	0.988	68900
tutr@9:120964455:120964544:-|9:120964434:120964544:-	chr9:120964334-120964644	ENSMUSG00000040936	Ulk4	tutr	1	NA	0.305	0.46	0.765	0.734	20.7
tutr@13:17882343:17882378:-|13:17882311:17882378:-|13:17881852:17882378:-|13:17880599:17882378:-|13:17880577:17882378:-	chr13:17880477-17882478	ENSMUSG00000008859	Rala	tutr	4	NA	0.305	0.29	0.595	1.04	9.41e+107
tutr@17:87380070:87381605:+|17:87380070:87381768:+	chr17:87379970-87381868	ENSMUSG00000036918	Ttc7	tutr	1	NA	0.3	0.24	0.54	1.17	23500
cj@4:34772053:34778224:-|4:other:34778224:-|4:34772053:other:-	chr4:34771953-34778324	ENSMUSG00000028295	1810030N24Rik	cj	2	NA	-0.3	0.93	0.63	-0.562	6.05
ci@14:55063571:55063805:-|14:55063804:55063805:-	chr14:55063471-55063905	ENSMUSG00000040721	Zfhx2	ci	1	NA	0.3	0.51	0.81	0.667	1780
tutr@2:11742596:11742862:-|2:11742573:11742862:-	chr2:11742473-11742962	ENSMUSG00000058594	Fbxo18	tutr	2	NA	0.3	0.2	0.5	1.32	62100000000
tutr@6:126975203:126975616:+|6:126975203:126975644:+|6:126975203:126975660:+|6:126975203:126975695:+	chr6:126975103-126975795	ENSMUSG00000030347	D6Wsu163e	tutr	3	NA	0.3	0.08	0.38	2.25	3840000000000
ci@3:87948910:87952115:+|3:87948910:87948911:+	chr3:87948810-87952215	ENSMUSG00000004885	Crabp2	ci	2	NA	0.3	0	0.3	Inf	226
tutr@2:39074827:39075009:-|2:39074048:39075009:-|2:39066657:39075009:-|2:39066336:39075009:-|2:39066216:39075009:-	chr2:39066116-39075109	ENSMUSG00000035236	Scai	tutr	5	NA	0.3	0.37	0.67	0.857	5.72e+134
tutr@8:106128042:106128609:+|8:106128042:106130033:+|8:106128042:106130054:+	chr8:106127942-106130154	ENSMUSG00000031902	Nfatc3	tutr	3	NA	0.295	0.23	0.525	1.19	1.55e+23
ci@8:122482728:122482869:-|8:122482868:122482869:-	chr8:122482628-122482969	ENSMUSG00000014444	Fam38a	ci	1	NA	0.295	0.65	0.945	0.54	15.1
tutr@X:52053473:52053520:-|X:52053067:52053520:-|X:52053019:52053520:-|X:52051372:52053520:-	chrX:52051272-52053620	ENSMUSG00000031119	Gpc4	tutr	3	NA	-0.295	0.43	0.135	-1.67	218
tutr@2:31214340:31214596:+|2:31214340:31216532:+|2:31214340:31216549:+|2:31214340:31218462:+	chr2:31214240-31218562	ENSMUSG00000000194	Gpr107	tutr	3	NA	0.295	0.2	0.495	1.31	2.32e+89
tutr@6:6041451:6042145:-|6:6041218:6042145:-	chr6:6041118-6042245	ENSMUSG00000015112	Slc25a13	tutr	1	NA	0.295	0.05	0.345	2.79	7.08
cj@1:72284466:72297770:+|1:72284466:other:+|1:other:72297770:+	chr1:72284366-72297870	ENSMUSG00000026188	Tmem169	cj	1	NA	0.295	0.33	0.625	0.921	7.36
cj@8:15906166:15910420:-|8:other:15910420:-|8:15906166:other:-	chr8:15906066-15910520	ENSMUSG00000060924	Csmd1	cj	1	NA	0.295	0.07	0.365	2.38	11.8
tutr@9:86554321:86554481:+|9:86554321:86554521:+|9:86554321:86554626:+|9:86554321:86554645:+	chr9:86554221-86554745	ENSMUSG00000034973	Dopey1	tutr	3	NA	0.295	0.14	0.435	1.64	6490000
cj@9:37083276:37147241:-|9:other:37147241:-|9:37083276:other:-	chr9:37083176-37147341	ENSMUSG00000035934	Pknox2	cj	1	NA	0.295	0.56	0.855	0.61	24.4
a5ss@4:126096809:126097829:+|4:126096707:126097829:+	chr4:126096607-126097929	ENSMUSG00000050188	Lsm10	a5ss	1	NA	0.29	0.49	0.78	0.671	5.36
tutr@15:53068336:53068663:-|15:53068264:53068663:-	chr15:53068164-53068763	ENSMUSG00000061731	Ext1	tutr	2	NA	0.29	0.62	0.91	0.554	3860000
tutr@19:6951524:6951892:+|19:6951524:6951911:+	chr19:6951424-6952011	ENSMUSG00000024959	Bad	tutr	2	NA	0.29	0.26	0.55	1.08	396000000000
a3ss@13:34993328:34994014:-|13:34993230:34994014:-|13:34993220:34994014:-	chr13:34993120-34994114	ENSMUSG00000021417	Eci2	a3ss	2	FALSE	0.29	0.33	0.62	0.91	460
tutr@13:60174840:60175786:-|13:60174528:60175786:-|13:60174509:60175786:-|13:60174457:60175786:-|13:60174421:60175786:-|13:60174404:60175786:-	chr13:60174304-60175886	ENSMUSG00000052957	Gas1	tutr	4	NA	0.29	0.13	0.42	1.69	1.64e+34
ci@X:61133503:61134721:+|X:61133503:61133504:+	chrX:61133403-61134821	ENSMUSG00000071753	C230004F18Rik	ci	1	NA	0.29	0.14	0.43	1.62	11.1
tutr@3:95508922:95509361:+|3:95508922:95509382:+	chr3:95508822-95509482	ENSMUSG00000028111	Ctsk	tutr	1	NA	0.29	0.56	0.85	0.602	24.3
cj@14:57517091:57517337:+|14:57517091:other:+|14:other:57517337:+	chr14:57516991-57517437	ENSMUSG00000040040	Ift88	cj	1	NA	0.29	0.4	0.69	0.787	87.9
ci@5:137801096:137810016:+|5:137801096:137801097:+	chr5:137800996-137810116	ENSMUSG00000037108	Zcwpw1	ci	1	NA	0.29	0.68	0.97	0.512	5.44
tutr@5:140008703:140009115:-|5:140008683:140009115:-	chr5:140008583-140009215	ENSMUSG00000029554	Mad1l1	tutr	1	NA	0.285	0.43	0.715	0.734	4960000
tutr@19:29715313:29716007:-|19:29715294:29716007:-|19:29714411:29716007:-	chr19:29714311-29716107	ENSMUSG00000046138	9930021J03Rik	tutr	1	NA	0.285	0.21	0.495	1.24	13300000000000
cj@9:57143819:57143979:-|9:other:57143979:-|9:57143819:other:-	chr9:57143719-57144079	ENSMUSG00000032298	Neil1	cj	1	NA	0.285	0.22	0.505	1.2	17.7
ci@2:22929857:22935559:+|2:22929857:22929858:+	chr2:22929757-22935659	ENSMUSG00000026784	Pdss1	ci	1	NA	0.285	0.35	0.635	0.859	16.5
tutr@X:133586382:133587987:-|X:133583000:133587987:-|X:133582877:133587987:-|X:133582855:133587987:-	chrX:133582755-133588087	ENSMUSG00000051323	Pcdh19	tutr	2	NA	0.285	0.06	0.345	2.52	70800000000000
tutr@5:23961027:23964783:-|5:23960949:23964783:-	chr5:23960849-23964883	ENSMUSG00000028995	Fam126a	tutr	2	NA	0.285	0.31	0.595	0.941	1970000000000000
tutr@8:124731939:124734035:+|8:124731939:124734106:+|8:124731939:124734122:+	chr8:124731839-124734222	ENSMUSG00000031982	Arv1	tutr	2	NA	0.285	0.07	0.355	2.34	1750
ci@X:160576758:160577496:+|X:160576758:160576759:+	chrX:160576658-160577596	ENSMUSG00000031295	Phka2	ci	2	NA	0.285	0.08	0.365	2.19	481
ci@9:67028167:67029664:-|9:67029663:67029664:-	chr9:67028067-67029764	ENSMUSG00000032366	Tpm1	ci	1	NA	0.285	0.32	0.605	0.919	139
tutr@9:102906961:102907213:+|9:102906961:102907255:+|9:102906961:102907906:+|9:102906961:102907946:+	chr9:102906861-102908046	ENSMUSG00000032547	Ryk	tutr	4	NA	0.285	0.28	0.565	1.01	2.95e+32
ci@4:74187769:74201989:+|4:74187769:74187770:+	chr4:74187669-74202089	ENSMUSG00000049122	Frmd3	ci	2	NA	0.285	0.48	0.765	0.672	7.16
a5ss@9:22476190:22490818:+|9:22476055:22490818:+	chr9:22475955-22490918	ENSMUSG00000035919	Bbs9	a5ss	1	NA	0.28	0.27	0.55	1.03	5.52
a5ss@12:55057352:55059375:-|12:55057352:55059457:-	chr12:55057252-55059557	ENSMUSG00000062198	2700097O09Rik	a5ss	2	FALSE	0.28	0.28	0.56	1	5.81
tutr@11:104505127:104505597:-|11:104504382:104505597:-|11:104503023:104505597:-|11:104502766:104505597:-|11:104502745:104505597:-	chr11:104502645-104505697	ENSMUSG00000020687	Cdc27	tutr	5	NA	0.28	0.26	0.54	1.05	7.96e+63
tutr@8:41340819:41341595:-|8:41340794:41341595:-|8:41340769:41341595:-|8:41340662:41341595:-|8:41340646:41341595:-	chr8:41340546-41341695	ENSMUSG00000031591	Asah1	tutr	1	NA	0.28	0.12	0.4	1.74	2.66e+42
ci@12:3427212:3442474:+|12:3427212:3427213:+	chr12:3427112-3442574	ENSMUSG00000037486	Asxl2	ci	2	NA	0.28	0.1	0.38	1.93	5.15
ci@6:39090329:39091305:-|6:39091304:39091305:-	chr6:39090229-39091405	ENSMUSG00000038507	Parp12	ci	1	NA	0.28	0.25	0.53	1.08	13.5
tutr@6:134710271:134710481:+|6:134710271:134710503:+|6:134710271:134711167:+|6:134710271:134711186:+	chr6:134710171-134711286	ENSMUSG00000042992	Loh12cr1	tutr	4	NA	0.28	0.07	0.35	2.32	1.55e+41
ci@8:105307366:105307463:+|8:105307366:105307367:+	chr8:105307266-105307563	ENSMUSG00000014791	Elmo3	ci	1	NA	0.28	0.44	0.72	0.71	9.64
ci@2:119647198:119648893:+|2:119647198:119647199:+	chr2:119647098-119648993	ENSMUSG00000027306	Nusap1	ci	2	NA	0.28	0.64	0.92	0.524	6.82
ci@6:91025358:91026759:-|6:91026758:91026759:-	chr6:91025258-91026859	ENSMUSG00000030091	Nup210	ci	1	NA	0.28	0.4	0.68	0.766	182
tutr@11:96907815:96908056:-|11:96907786:96908056:-|11:96907764:96908056:-	chr11:96907664-96908156	ENSMUSG00000018669	Cdk5rap3	tutr	1	NA	0.275	0.37	0.645	0.802	146000
tutr@1:40313393:40316163:+|1:40313393:40316182:+	chr1:40313293-40316282	ENSMUSG00000026072	Il1r1	tutr	2	NA	0.275	0.27	0.545	1.01	622000
tutr@X:23804983:23805952:+|X:23804983:23805989:+	chrX:23804883-23806089	ENSMUSG00000036769	Wdr44	tutr	1	NA	0.275	0.06	0.335	2.48	219000000000
tutr@4:107084330:107084800:+|4:107084330:107085825:+	chr4:107084230-107085925	ENSMUSG00000028621	Cyb5rl	tutr	2	NA	-0.275	0.88	0.605	-0.541	6.83
tutr@3:88729342:88729610:+|3:88729342:88729635:+|3:88729342:88729663:+	chr3:88729242-88729763	ENSMUSG00000028057	Rit1	tutr	2	NA	0.275	0.21	0.485	1.21	81600000
tutr@7:101787753:101789900:+|7:101787753:101789926:+	chr7:101787653-101790026	ENSMUSG00000001829	Clpb	tutr	2	NA	0.275	0.2	0.475	1.25	3.01e+35
tutr@1:120226651:120227646:-|1:120226414:120227646:-|1:120226384:120227646:-	chr1:120226284-120227746	ENSMUSG00000026389	Steap3	tutr	2	NA	-0.275	0.75	0.475	-0.659	68.5
tutr@9:20594471:20595047:+|9:20594471:20595190:+	chr9:20594371-20595290	ENSMUSG00000058192	Zfp846	tutr	1	NA	0.275	0.11	0.385	1.81	14400000
ci@X:73342751:73344837:+|X:73342751:73342752:+	chrX:73342651-73344937	ENSMUSG00000031365	Zfp275	ci	1	NA	0.275	0.6	0.875	0.544	6.84
ci@15:36200361:36210543:+|15:36200361:36200362:+	chr15:36200261-36210643	ENSMUSG00000037617	Spag1	ci	1	NA	0.275	0.72	0.995	0.467	190
tutr@4:129219702:129221454:-|4:129219593:129221454:-|4:129219577:129221454:-	chr4:129219477-129221554	ENSMUSG00000050390	C77080	tutr	2	NA	0.275	0.19	0.465	1.29	2.43e+36
tutr@3:41067496:41068626:-|3:41067474:41068626:-|3:41066681:41068626:-|3:41066338:41068626:-	chr3:41066238-41068726	ENSMUSG00000049940	Pgrmc2	tutr	2	NA	0.275	0.06	0.335	2.48	7.46e+76
tutr@3:108679090:108679578:-|3:108678638:108679578:-	chr3:108678538-108679678	ENSMUSG00000027883	Gpsm2	tutr	1	NA	0.275	0.08	0.355	2.15	103
tutr@2:26953584:26954476:-|2:26953565:26954476:-	chr2:26953465-26954576	ENSMUSG00000052406	Rexo4	tutr	1	NA	0.275	0.3	0.575	0.939	1.16e+29
cj@8:85843112:85875634:+|8:85843112:other:+|8:other:85875634:+	chr8:85843012-85875734	ENSMUSG00000036879	Phkb	cj	3	NA	0.275	0.3	0.575	0.939	8.59
ci@15:75709312:75710014:+|15:75709312:75709313:+	chr15:75709212-75710114	ENSMUSG00000022580	Rhpn1	ci	2	NA	-0.275	0.35	0.075	-2.22	7.52
tutr@11:60198045:60199033:+|11:60198045:60199073:+|11:60198045:60199194:+	chr11:60197945-60199294	ENSMUSG00000062115	Rai1	tutr	2	NA	0.275	0.17	0.445	1.39	1.41e+35
tutr@4:124732265:124732419:+|4:124732265:124732439:+|4:124732265:124732459:+	chr4:124732165-124732559	ENSMUSG00000028902	Sf3a3	tutr	2	NA	0.27	0.25	0.52	1.06	8310
tutr@X:157547835:157550927:-|X:157547818:157550927:-	chrX:157547718-157551027	ENSMUSG00000046873	Mbtps2	tutr	1	NA	0.27	0.56	0.83	0.568	1.68e+43
tutr@3:116628814:116628998:+|3:116628814:116629110:+|3:116628814:116630931:+|3:116628814:116630987:+	chr3:116628714-116631087	ENSMUSG00000027959	Sass6	tutr	4	NA	0.27	0.23	0.5	1.12	1.17e+18
tutr@11:120488434:120488639:+|11:120488434:120488700:+|11:120488434:120488752:+|11:120488434:120488773:+|11:120488434:120489029:+	chr11:120488334-120489129	ENSMUSG00000025793	Hgs	tutr	3	NA	0.27	0.37	0.64	0.791	8.09e+135
cj@15:89378221:89378335:-|15:other:89378335:-|15:89378221:other:-	chr15:89378121-89378435	ENSMUSG00000047394	Odf3b	cj	1	NA	0.27	0.52	0.79	0.603	5.24
ci@15:89792704:89814063:-|15:89814062:89814063:-	chr15:89792604-89814163	ENSMUSG00000063260	Syt10	ci	1	NA	0.27	0.21	0.48	1.19	9.63
ci@7:125872252:125872687:+|7:125872252:125872253:+	chr7:125872152-125872787	ENSMUSG00000032743	D430042O09Rik	ci	2	NA	0.27	0.23	0.5	1.12	5.62
tutr@13:76062044:76062255:-|13:76061993:76062255:-	chr13:76061893-76062355	ENSMUSG00000021592	Arsk	tutr	2	NA	0.27	0.12	0.39	1.7	84.7
ci@7:45135777:45136018:-|7:45136017:45136018:-	chr7:45135677-45136118	ENSMUSG00000089989	Flt3l	ci	1	NA	0.27	0.43	0.7	0.703	16.2
cj@4:82854115:82859490:-|4:other:82859490:-|4:82854115:other:-	chr4:82854015-82859590	ENSMUSG00000028403	Zdhhc21	cj	1	NA	-0.27	0.82	0.55	-0.576	7.05
cj@3:41661717:41663952:-|3:other:41663952:-|3:41661717:other:-	chr3:41661617-41664052	ENSMUSG00000059834	Sclt1	cj	1	NA	0.27	0.66	0.93	0.495	12.6
ci@10:43345726:43372135:+|10:43345726:43345727:+	chr10:43345626-43372235	ENSMUSG00000038240	Pdss2	ci	1	NA	0.27	0.68	0.95	0.482	17.1
tutr@18:31906995:31907255:+|18:31906995:31907295:+|18:31906995:31907394:+	chr18:31906895-31907494	ENSMUSG00000024400	Wdr33	tutr	2	NA	0.265	0.11	0.375	1.77	966000000
tutr@8:105304688:105305350:+|8:105304688:105305368:+	chr8:105304588-105305468	ENSMUSG00000014859	E2f4	tutr	2	NA	0.265	0.24	0.505	1.07	5.34e+30
tutr@2:137081487:137083023:-|2:137081455:137083023:-	chr2:137081355-137083123	ENSMUSG00000027276	Jag1	tutr	2	NA	0.265	0.22	0.485	1.14	1000
cj@19:5474774:5475061:+|19:5474774:other:+|19:other:5475061:+	chr19:5474674-5475161	ENSMUSG00000024909	Efemp2	cj	2	NA	-0.265	0.28	0.015	-4.22	44.5
ci@4:155652361:155652449:-|4:155652448:155652449:-	chr4:155652261-155652549	ENSMUSG00000029061	Mmp23	ci	1	NA	0.265	0.19	0.455	1.26	301
ci@2:69652847:69654063:+|2:69652847:69652848:+	chr2:69652747-69654163	ENSMUSG00000063145	Bbs5	ci	1	NA	0.26	0.57	0.83	0.542	10.1
tutr@11:59485550:59487065:-|11:59485522:59487065:-	chr11:59485422-59487165	ENSMUSG00000020472	Zkscan17	tutr	2	NA	0.26	0.33	0.59	0.838	1.36e+30
tutr@13:54580894:54582642:+|13:54580894:54582762:+|13:54580894:54582779:+	chr13:54580794-54582879	ENSMUSG00000025870	Arl10	tutr	2	NA	0.26	0.29	0.55	0.923	5.37e+27
tutr@15:79907369:79908850:+|15:79907369:79908903:+|15:79907369:79910215:+	chr15:79907269-79910315	ENSMUSG00000009585	Apobec3	tutr	1	NA	-0.26	0.53	0.27	-0.973	22.7
tutr@11:51070685:51071362:+|11:51070685:51071379:+	chr11:51070585-51071479	ENSMUSG00000020364	Zfp354a	tutr	1	NA	0.26	0.36	0.62	0.784	1540
tutr@4:83864447:83864512:+|4:83864447:83865974:+|4:83864447:83866141:+	chr4:83864347-83866241	ENSMUSG00000052407	Ccdc171	tutr	2	NA	0.26	0.15	0.41	1.45	10.9
tutr@10:123113261:123113504:-|10:123113243:123113504:-|10:123113226:123113504:-	chr10:123113126-123113604	ENSMUSG00000020124	Usp15	tutr	3	NA	0.26	0.04	0.3	2.91	1650000000000
tutr@1:40772252:40773752:-|1:40772039:40773752:-	chr1:40771939-40773852	ENSMUSG00000041945	Mfsd9	tutr	2	NA	0.26	0.61	0.87	0.512	4110
tutr@13:96480750:96482169:-|13:96480689:96482169:-	chr13:96480589-96482269	ENSMUSG00000021668	Polk	tutr	2	NA	0.26	0.16	0.42	1.39	12500000
tutr@7:126886220:126888922:-|7:126886152:126888922:-	chr7:126886052-126889022	ENSMUSG00000060538	Tmem219	tutr	2	NA	0.26	0.35	0.61	0.801	2020000000000
tutr@16:49018545:49018632:+|16:49018545:49018682:+|16:49018545:49018815:+|16:49018545:49019248:+|16:49018545:49019709:+	chr16:49018445-49019809	ENSMUSG00000033031	C330027C09Rik	tutr	4	NA	0.26	0.18	0.44	1.29	20.2
tutr@10:18011303:18011631:-|10:18011286:18011631:-|10:18011262:18011631:-	chr10:18011162-18011731	ENSMUSG00000078453	3110003A17Rik	tutr	3	NA	0.26	0.14	0.4	1.51	137
ci@10:80322848:80322990:-|10:80322989:80322990:-	chr10:80322748-80323090	ENSMUSG00000020131	Pcsk4	ci	1	NA	0.26	0.18	0.44	1.29	20.3
ci@11:84894652:84895268:+|11:84894652:84894653:+	chr11:84894552-84895368	ENSMUSG00000020527	Myo19	ci	1	NA	0.26	0.7	0.96	0.456	28.8
ci@17:84618066:84619624:+|17:84618066:84618067:+	chr17:84617966-84619724	ENSMUSG00000040852	Plekhh2	ci	2	NA	0.26	0	0.26	Inf	6.26
ci@4:154062639:154063885:-|4:154063884:154063885:-	chr4:154062539-154063985	ENSMUSG00000029026	Trp73	ci	1	NA	0.26	0.71	0.97	0.45	13.2
tutr@4:32649229:32652906:+|4:32649229:32652986:+|4:32649229:32653216:+|4:32649229:32653269:+	chr4:32649129-32653369	ENSMUSG00000028282	Casp8ap2	tutr	3	NA	-0.26	0.41	0.15	-1.45	3720
tutr@2:160905402:160905800:+|2:160905402:160905996:+	chr2:160905302-160906096	ENSMUSG00000027412	Lpin3	tutr	2	NA	0.26	0.46	0.72	0.646	5.49
ci@14:31147100:31147204:-|14:31147203:31147204:-	chr14:31147000-31147304	ENSMUSG00000042286	Stab1	ci	1	NA	0.26	0.66	0.92	0.479	9.55
ci@15:88815990:88816067:-|15:88816066:88816067:-	chr15:88815890-88816167	ENSMUSG00000035845	Alg12	ci	1	NA	0.26	0.67	0.93	0.473	63.2
se@4:56838047:56838966:-|4:56837902:56838966:-	chr4:56837802-56839066	ENSMUSG00000038816	Ctnnal1	se	2	FALSE	0.255	0.29	0.545	0.91	18.1
ci@6:42350119:42350257:+|6:42350119:42350120:+	chr6:42350019-42350357	ENSMUSG00000029860	Zyx	ci	2	NA	0.255	0.41	0.665	0.698	1660
ci@7:73519708:73540772:-|7:73540771:73540772:-	chr7:73519608-73540872	ENSMUSG00000078671	Chd2	ci	1	NA	0.255	0.41	0.665	0.698	15.2
tutr@11:70984246:70987118:-|11:70984189:70987118:-|11:70984092:70987118:-	chr11:70983992-70987218	ENSMUSG00000040620	Dhx33	tutr	1	NA	0.255	0.22	0.475	1.11	2.41e+48
tutr@2:109724152:109724278:+|2:109724152:109724365:+|2:109724152:109724461:+|2:109724152:109724663:+|2:109724152:109724899:+|2:109724152:109724918:+|2:109724152:109726941:+|2:109724152:109727007:+|2:109724152:109727025:+|2:109724152:109727046:+	chr2:109724052-109727146	ENSMUSG00000048482	Bdnf	tutr	7	NA	0.255	0.17	0.425	1.32	2.32e+28
tutr@5:38200272:38200636:-|5:38200249:38200636:-	chr5:38200149-38200736	ENSMUSG00000029127	Zbtb49	tutr	2	NA	0.255	0.39	0.645	0.726	81.1
tutr@6:34773228:34775384:+|6:34773228:34775420:+|6:34773228:34775441:+|6:34773228:34775467:+	chr6:34773128-34775567	ENSMUSG00000029761	Cald1	tutr	3	NA	0.255	0.2	0.455	1.19	3.92e+39
tutr@10:21998827:21999876:+|10:21998827:21999899:+	chr10:21998727-21999999	ENSMUSG00000019970	Sgk1	tutr	1	NA	0.255	0.59	0.845	0.518	2.01e+38
cj@2:65126305:65133579:-|2:other:65133579:-|2:65126305:other:-	chr2:65126205-65133679	ENSMUSG00000034903	Cobll1	cj	1	NA	-0.255	0.92	0.665	-0.468	8.11
cj@2:33155339:33157772:-|2:other:33157772:-|2:33155339:other:-	chr2:33155239-33157872	ENSMUSG00000038831	Ralgps1	cj	1	NA	0.255	0.57	0.825	0.533	6.43
ci@7:101913212:101913435:-|7:101913434:101913435:-	chr7:101913112-101913535	ENSMUSG00000064307	Lrrc51	ci	1	NA	0.255	0.06	0.315	2.39	6.59
ci@18:37978619:37979832:-|18:37979831:37979832:-	chr18:37978519-37979932	ENSMUSG00000024451	Arap3	ci	1	NA	0.255	0.71	0.965	0.443	9.32
ci@5:24598803:24601781:-|5:24601780:24601781:-	chr5:24598703-24601881	ENSMUSG00000028949	Smarcd3	ci	2	NA	-0.255	0.32	0.065	-2.3	6.38
tutr@1:23995963:23996250:-|1:23995944:23996250:-	chr1:23995844-23996350	ENSMUSG00000026154	1110058L19Rik	tutr	2	NA	0.255	0.31	0.565	0.866	284000
tutr@1:163247577:163253993:-|1:163246039:163253993:-|1:163245138:163253993:-|1:163245119:163253993:-|1:163245099:163253993:-	chr1:163244999-163254093	ENSMUSG00000026586	Prrx1	tutr	3	NA	0.255	0.33	0.585	0.826	1.2e+18
ci@8:61086527:61089438:+|8:61086527:61086528:+	chr8:61086427-61089538	ENSMUSG00000031644	Nek1	ci	1	NA	0.255	0.32	0.575	0.845	13.2
cj@6:115549994:115553991:+|6:115549994:other:+|6:other:115553991:+	chr6:115549894-115554091	ENSMUSG00000042389	Tsen2	cj	1	NA	0.255	0.56	0.815	0.541	27.5
cj@14:32095471:32096487:+|14:32095471:other:+|14:other:32096487:+	chr14:32095371-32096587	ENSMUSG00000021906	Oxnad1	cj	1	NA	0.25	0.57	0.82	0.525	27.4
tutr@9:57540661:57541419:+|9:57540661:57543182:+|9:57540661:57543202:+	chr9:57540561-57543302	ENSMUSG00000032305	2310046O06Rik	tutr	3	NA	0.25	0.19	0.44	1.21	1.72e+27
tutr@6:66539943:66540010:+|6:66539943:66540031:+|6:66539943:66540066:+|6:66539943:66541044:+|6:66539943:66541107:+	chr6:66539843-66541207	ENSMUSG00000029910	Mad2l1	tutr	4	NA	0.25	0.19	0.44	1.21	63800
tutr@3:87737102:87737965:+|3:87737102:87737983:+|3:87737102:87738033:+	chr3:87737002-87738133	ENSMUSG00000041977	Arhgef11	tutr	2	NA	0.25	0.18	0.43	1.26	1.85e+29
tutr@4:116803312:116804015:+|4:116803312:116804101:+|4:116803312:116804254:+	chr4:116803212-116804354	ENSMUSG00000033985	Tesk2	tutr	1	NA	0.25	0.12	0.37	1.62	633000
tutr@2:119135172:119135351:+|2:119135172:119135722:+|2:119135172:119135743:+|2:119135172:119135923:+|2:119135172:119136012:+	chr2:119135072-119136112	ENSMUSG00000027323	Rad51	tutr	4	NA	-0.25	0.52	0.27	-0.946	9.74
tutr@10:128029785:128029864:+|10:128029785:128029990:+|10:128029785:128030029:+	chr10:128029685-128030129	ENSMUSG00000025395	Prim1	tutr	3	NA	-0.25	0.39	0.14	-1.48	44.3
ci@16:17804924:17806349:+|16:17804924:17804925:+	chr16:17804824-17806449	ENSMUSG00000012017	Scarf2	ci	1	NA	0.25	0.75	1	0.415	8.26
tutr@6:70904288:70905139:+|6:70904288:70905236:+	chr6:70904188-70905336	ENSMUSG00000031668	Eif2ak3	tutr	2	NA	0.25	0.22	0.47	1.1	5790000000000000
cj@5:117204395:117206647:+|5:117204395:other:+|5:other:117206647:+	chr5:117204295-117206747	ENSMUSG00000061288	Taok3	cj	3	NA	0.25	0.2	0.45	1.17	15.2
se@3:95750984:95753007:-|3:95750765:95753007:-	chr3:95750665-95753107	ENSMUSG00000028107	Tars2	se	1	TRUE	0.245	0.31	0.555	0.84	5.9
tutr@2:34805404:34805710:-|2:34805354:34805710:-|2:34805338:34805710:-|2:34805002:34805710:-	chr2:34804902-34805810	ENSMUSG00000035949	Fbxw2	tutr	2	NA	0.245	0.35	0.595	0.766	93600000000
tutr@19:10570497:10571155:-|19:10570477:10571155:-	chr19:10570377-10571255	ENSMUSG00000024666	Tmem138	tutr	2	NA	0.245	0.38	0.625	0.718	601
tutr@5:8966212:8966851:-|5:8966033:8966851:-	chr5:8965933-8966951	ENSMUSG00000003623	Crot	tutr	2	NA	0.245	0.58	0.825	0.508	285000000
tutr@7:19716665:19717514:-|7:19716643:19717514:-	chr7:19716543-19717614	ENSMUSG00000062300	Pvrl2	tutr	2	NA	0.245	0.18	0.425	1.24	815
cj@3:68918625:68927727:-|3:other:68927727:-|3:68918625:other:-	chr3:68918525-68927827	ENSMUSG00000027778	Ift80	cj	1	NA	0.245	0.67	0.915	0.45	99.3
cj@1:68042738:68071518:-|1:other:68071518:-|1:68042738:other:-	chr1:68042638-68071618	ENSMUSG00000062209	Erbb4	cj	1	NA	-0.245	0.84	0.595	-0.497	5.65
ci@10:78182722:78182946:-|10:78182945:78182946:-	chr10:78182622-78183046	ENSMUSG00000032834	Pwp2	ci	1	NA	0.245	0.62	0.865	0.48	13.8
ci@8:105376865:105377037:+|8:105376865:105376866:+	chr8:105376765-105377137	ENSMUSG00000014782	Plekhg4	ci	1	NA	0.245	0.74	0.985	0.413	5.34
ci@4:155438301:155441239:+|4:155438301:155438302:+	chr4:155438201-155441339	ENSMUSG00000042233	2010015L04Rik	ci	2	NA	-0.245	0.32	0.075	-2.09	11
ci@11:46151421:46154604:-|11:46154603:46154604:-	chr11:46151321-46154704	ENSMUSG00000020411	Nipal4	ci	1	NA	0.245	0.74	0.985	0.413	18.2
tutr@17:46242271:46242291:+|17:46242271:46243576:+|17:46242271:46243594:+	chr17:46242171-46243694	ENSMUSG00000067150	Xpo5	tutr	3	NA	0.245	0.17	0.415	1.29	2.61e+48
tutr@3:109166510:109168279:+|3:109166510:109168400:+|3:109166510:109168452:+|3:109166510:109168469:+	chr3:109166410-109168569	ENSMUSG00000040322	Slc25a24	tutr	2	NA	-0.245	0.41	0.165	-1.31	16.8
tutr@7:49606821:49610051:+|7:49606821:49610088:+	chr7:49606721-49610188	ENSMUSG00000052512	Nav2	tutr	1	NA	0.245	0.33	0.575	0.801	1.5e+59
tutr@1:58526096:58529657:-|1:58522923:58529657:-|1:58522812:58529657:-	chr1:58522712-58529757	ENSMUSG00000038174	Fam126b	tutr	3	NA	0.24	0.31	0.55	0.827	9.88e+110
tutr@8:70220194:70220664:-|8:70220174:70220664:-	chr8:70220074-70220764	ENSMUSG00000002343	Armc6	tutr	2	NA	0.24	0.23	0.47	1.03	6230000
tutr@10:5799194:5799571:-|10:5799161:5799571:-	chr10:5799061-5799671	ENSMUSG00000019773	Fbxo5	tutr	2	NA	0.24	0.03	0.27	3.17	36
tutr@9:103349916:103350399:+|9:103349916:103350424:+	chr9:103349816-103350524	ENSMUSG00000032555	Topbp1	tutr	1	NA	0.24	0.2	0.44	1.14	453
tutr@7:45710283:45710724:-|7:45710267:45710724:-	chr7:45710167-45710824	ENSMUSG00000057342	Sphk2	tutr	1	NA	0.24	0.51	0.75	0.556	24200000
tutr@6:91464822:91465014:-|6:91464741:91465014:-|6:91464724:91465014:-|6:91464621:91465014:-	chr6:91464521-91465114	ENSMUSG00000034203	Chchd4	tutr	4	NA	0.24	0.55	0.79	0.522	161000
tutr@5:100067935:100068683:+|5:100067935:100068708:+|5:100067935:100068759:+|5:100067935:100068775:+	chr5:100067835-100068875	ENSMUSG00000029326	Enoph1	tutr	2	NA	0.24	0.11	0.35	1.67	5.82e+21
cj@3:41730363:41730861:-|3:other:41730861:-|3:41730363:other:-	chr3:41730263-41730961	ENSMUSG00000059834	Sclt1	cj	1	NA	0.24	0.76	1	0.396	11.6
cj@4:98991459:98992369:-|4:other:98992369:-|4:98991459:other:-	chr4:98991359-98992469	ENSMUSG00000028556	Dock7	cj	3	NA	-0.24	0.51	0.27	-0.918	5.3
ci@9:35568505:35569877:-|9:35569876:35569877:-	chr9:35568405-35569977	ENSMUSG00000050555	Hyls1	ci	1	NA	0.24	0.63	0.87	0.466	8.09
ci@5:139360730:139361307:-|5:139361306:139361307:-	chr5:139360630-139361407	ENSMUSG00000053553	3110082I17Rik	ci	2	NA	-0.24	0.36	0.12	-1.58	7.07
tutr@15:83575813:83576896:-|15:83575642:83576896:-	chr15:83575542-83576996	ENSMUSG00000016757	Ttll12	tutr	2	NA	0.24	0.45	0.69	0.617	13100000000
ci@17:29846650:29849157:-|17:29849156:29849157:-	chr17:29846550-29849257	ENSMUSG00000043557	Mdga1	ci	1	NA	0.235	0.72	0.955	0.408	50
tutr@1:186088370:186088528:-|1:186087881:186088528:-|1:186087860:186088528:-|1:186087730:186088528:-	chr1:186087630-186088628	ENSMUSG00000039246	Lyplal1	tutr	3	NA	-0.235	0.56	0.325	-0.785	45.6
tutr@2:35400542:35402108:-|2:35400275:35402108:-|2:35400226:35402108:-|2:35400181:35402108:-	chr2:35400081-35402208	ENSMUSG00000035778	Ggta1	tutr	3	NA	0.235	0.17	0.405	1.25	130
a3ss@3:90458421:90458632:-|3:90458393:90458632:-	chr3:90458293-90458732	ENSMUSG00000027931	Npr1	a3ss	2	FALSE	0.235	0.67	0.905	0.434	9.79
a5ss@17:14980510:14981576:+|17:14980397:14981576:+	chr17:14980297-14981676	ENSMUSG00000073455	Gm3435	a5ss	1	TRUE	0.235	0.26	0.495	0.929	26.5
se@15:54851422:54860043:-|15:54850127:54860043:-	chr15:54850027-54860143	ENSMUSG00000022425	Enpp2	se	2	NA	0.235	0.39	0.625	0.68	3.5e+41
se@3:152249701:152252808:-|3:152248368:152252808:-	chr3:152248268-152252908	ENSMUSG00000039103	Nexn	se	2	NA	0.235	0.62	0.855	0.464	37.8
tutr@1:36506606:36508761:+|1:36506606:36508777:+	chr1:36506506-36508877	ENSMUSG00000037408	Cnnm4	tutr	1	NA	0.235	0.51	0.745	0.547	4.52e+27
tutr@1:193175133:193176299:+|1:193175133:193177689:+|1:193175133:193177837:+	chr1:193175033-193177937	ENSMUSG00000026638	Irf6	tutr	3	NA	0.235	0.24	0.475	0.985	6770000
tutr@1:178957250:178957460:-|1:178956892:178957460:-|1:178956807:178957460:-	chr1:178956707-178957560	ENSMUSG00000055067	Smyd3	tutr	3	NA	0.235	0.25	0.485	0.956	3930000
tutr@11:28926318:28926692:+|11:28926318:28926732:+|11:28926318:28926748:+	chr11:28926218-28926848	ENSMUSG00000020467	Efemp1	tutr	2	NA	-0.235	0.62	0.385	-0.687	45.2
cj@1:157230145:157286731:-|1:other:157286731:-|1:157230145:other:-	chr1:157230045-157286831	ENSMUSG00000070565	Rasal2	cj	3	NA	0.235	0	0.235	Inf	62
cj@3:102853498:102854111:-|3:other:102854111:-|3:102853498:other:-	chr3:102853398-102854211	ENSMUSG00000027855	Sycp1	cj	3	NA	0.235	0.13	0.365	1.49	34.8
cj@X:77771342:77773116:-|X:other:77773116:-|X:77771342:other:-	chrX:77771242-77773216	ENSMUSG00000035725	Prkx	cj	2	NA	0.235	0.08	0.315	1.98	6.78
ci@11:103225622:103226987:-|11:103226986:103226987:-	chr11:103225522-103227087	ENSMUSG00000020941	Map3k14	ci	2	NA	0.235	0	0.235	Inf	10.3
tutr@18:32866223:32866346:+|18:32866223:32866364:+|18:32866223:32866390:+|18:32866223:32866407:+	chr18:32866123-32866507	ENSMUSG00000038299	Wdr36	tutr	2	NA	0.235	0.34	0.575	0.758	209
ci@5:117204395:117206647:+|5:117204395:117204396:+	chr5:117204295-117206747	ENSMUSG00000061288	Taok3	ci	1	NA	-0.23	0.81	0.58	-0.482	8.96
tutr@11:106158040:106158673:-|11:106157714:106158673:-	chr11:106157614-106158773	ENSMUSG00000069631	Strada	tutr	1	NA	0.23	0.31	0.54	0.801	9.62e+53
tutr@3:63942623:63943248:-|3:63942414:63943248:-|3:63942332:63943248:-	chr3:63942232-63943348	ENSMUSG00000027822	Slc33a1	tutr	3	NA	0.23	0.29	0.52	0.842	97100000000000
tutr@8:31159598:31160388:-|8:31159580:31160388:-|8:31159504:31160388:-|8:31159465:31160388:-	chr8:31159365-31160488	ENSMUSG00000031578	Mak16	tutr	3	NA	0.23	0.17	0.4	1.23	1.63e+17
cj@5:25692828:25698251:-|5:other:25698251:-|5:25692828:other:-	chr5:25692728-25698351	ENSMUSG00000028933	Xrcc2	cj	3	NA	-0.23	0.27	0.04	-2.75	6.28
a5ss@15:98879487:98879765:-|15:98879487:98879777:-	chr15:98879387-98879877	ENSMUSG00000023755	Rhebl1	a5ss	2	NA	0.23	0.64	0.87	0.443	8.44
tutr@4:152562778:152563048:+|4:152562778:152563110:+|4:152562778:152563182:+	chr4:152562678-152563282	ENSMUSG00000039577	Nphp4	tutr	3	NA	-0.23	0.57	0.34	-0.745	6.98
tutr@11:84078950:84079591:-|11:84078921:84079591:-	chr11:84078821-84079691	ENSMUSG00000018651	Tada2a	tutr	1	NA	0.23	0.69	0.92	0.415	54100000000
tutr@11:73176222:73176370:-|11:73176196:73176370:-|11:73176177:73176370:-|11:73175545:73176370:-|11:73175521:73176370:-	chr11:73175421-73176470	ENSMUSG00000047260	Emc6	tutr	1	NA	0.23	0.37	0.6	0.697	777
tutr@10:63319058:63320635:-|10:63319014:63320635:-	chr10:63318914-63320735	ENSMUSG00000020063	Sirt1	tutr	1	NA	0.23	0.69	0.92	0.415	1.47e+22
tutr@3:100138418:100138686:-|3:100138357:100138686:-|3:100138196:100138686:-|3:100138180:100138686:-	chr3:100138080-100138786	ENSMUSG00000033285	Wdr3	tutr	4	NA	0.23	0.37	0.6	0.697	32300
tutr@4:44990498:44990698:+|4:44990498:44990724:+	chr4:44990398-44990824	ENSMUSG00000035637	Grhpr	tutr	1	NA	0.23	0.49	0.72	0.555	130
tutr@1:39371333:39371493:+|1:39371333:39371662:+|1:39371333:39371907:+|1:39371333:39371924:+	chr1:39371233-39372024	ENSMUSG00000073702	Rpl31	tutr	4	NA	0.23	0.14	0.37	1.4	2810
cj@11:103103145:103103235:+|11:103103145:other:+|11:other:103103235:+	chr11:103103045-103103335	ENSMUSG00000056938	Acbd4	cj	2	NA	-0.23	0.59	0.36	-0.713	32.1
ci@5:114433358:114435278:-|5:114435277:114435278:-	chr5:114433258-114435378	ENSMUSG00000029575	Mmab	ci	1	NA	0.23	0.69	0.92	0.415	6.48
tutr@7:30037046:30038052:-|7:30036892:30038052:-	chr7:30036792-30038152	ENSMUSG00000053985	Zfp14	tutr	1	NA	0.23	0.42	0.65	0.63	3460
tutr@10:18124948:18125131:+|10:18124948:18125147:+	chr10:18124848-18125247	ENSMUSG00000019854	Reps1	tutr	2	NA	0.225	0.47	0.695	0.564	3490
tutr@11:102606444:102608020:+|11:102606444:102608056:+	chr11:102606344-102608156	ENSMUSG00000050288	Fzd2	tutr	2	NA	0.225	0.29	0.515	0.829	76.5
tutr@15:102431032:102432677:+|15:102431032:102432830:+|15:102431032:102432945:+|15:102431032:102436384:+|15:102431032:102436402:+	chr15:102430932-102436502	ENSMUSG00000001280	Sp1	tutr	5	NA	0.225	0.12	0.345	1.52	3.76e+65
tutr@13:95601826:95603732:-|13:95601793:95603732:-	chr13:95601693-95603832	ENSMUSG00000048376	F2r	tutr	2	NA	0.225	0.29	0.515	0.829	143
ci@6:115844719:115845314:-|6:115845313:115845314:-	chr6:115844619-115845414	ENSMUSG00000030322	Mbd4	ci	2	NA	0.225	0	0.225	Inf	16
ci@16:4640148:4648182:+|16:4640148:4640149:+	chr16:4640048-4648282	ENSMUSG00000039646	Vasn	ci	1	NA	0.225	0.21	0.435	1.05	15.2
tutr@11:69299516:69299870:-|11:69299495:69299870:-	chr11:69299395-69299970	ENSMUSG00000032782	Cntrob	tutr	1	NA	0.225	0.55	0.775	0.495	85.9
tutr@12:51372722:51373263:+|12:51372722:51373373:+	chr12:51372622-51373473	ENSMUSG00000035293	G2e3	tutr	2	NA	0.225	0.57	0.795	0.48	7.98
tutr@5:143707905:143710185:+|5:143707905:143710220:+|5:143707905:143710245:+	chr5:143707805-143710345	ENSMUSG00000018001	Cyth3	tutr	1	NA	0.225	0.07	0.295	2.08	4.7e+100
tutr@5:140327710:140328337:-|5:140327692:140328337:-|5:140327673:140328337:-	chr5:140327573-140328437	ENSMUSG00000029557	Ftsj2	tutr	1	NA	0.225	0.11	0.335	1.61	231000
tutr@9:37646524:37648199:+|9:37646524:37648254:+|9:37646524:37648347:+|9:37646524:37649049:+	chr9:37646424-37649149	ENSMUSG00000001942	Siae	tutr	2	NA	0.225	0.2	0.425	1.09	42400000
tutr@10:79994614:79995057:+|10:79994614:79995388:+	chr10:79994514-79995488	ENSMUSG00000004665	Cnn2	tutr	2	NA	0.225	0.57	0.795	0.48	3770
cj@12:100967992:100968254:-|12:other:100968254:-|12:100967992:other:-	chr12:100967892-100968354	ENSMUSG00000021182	Ccdc88c	cj	1	NA	0.225	0.75	0.975	0.379	5.47
ci@4:11053488:11059012:-|4:11059011:11059012:-	chr4:11053388-11059112	ENSMUSG00000050323	Ndufaf6	ci	1	NA	0.225	0.75	0.975	0.379	37.3
tutr@10:26917096:26917168:+|10:26917096:26917287:+|10:26917096:26918551:+|10:26917096:26918645:+	chr10:26916996-26918745	ENSMUSG00000039031	Arhgap18	tutr	3	NA	0.22	0.37	0.59	0.673	310
tutr@13:116855005:116855189:-|13:116854960:116855189:-|13:116854911:116855189:-	chr13:116854811-116855289	ENSMUSG00000021725	Parp8	tutr	3	NA	0.22	0.36	0.58	0.688	16.1
tutr@X:139821905:139823110:-|X:139821704:139823110:-	chrX:139821604-139823210	ENSMUSG00000031434	Morc4	tutr	1	NA	0.22	0.44	0.66	0.585	12.3
tutr@10:13514847:13515517:+|10:13514847:13515542:+|10:13514847:13515564:+|10:13514847:13515625:+	chr10:13514747-13515725	ENSMUSG00000019810	Fuca2	tutr	3	NA	0.22	0.34	0.56	0.72	39900000000
tutr@14:49187687:49187880:+|14:49187687:49189343:+|14:49187687:49190848:+|14:49187687:49190865:+|14:49187687:49190882:+	chr14:49187587-49190982	ENSMUSG00000036282	Naa30	tutr	5	NA	0.22	0.07	0.29	2.05	2.39e+63
cj@14:57839205:57840829:-|14:other:57840829:-|14:57839205:other:-	chr14:57839105-57840929	ENSMUSG00000021969	Zdhhc20	cj	1	NA	-0.22	0.67	0.45	-0.574	14.6
ci@8:22660459:22661402:-|8:22661401:22661402:-	chr8:22660359-22661502	ENSMUSG00000031537	Ikbkb	ci	2	NA	0.22	0.32	0.54	0.755	475
tutr@10:128209444:128209936:+|10:128209444:128209954:+	chr10:128209344-128210054	ENSMUSG00000044005	Gls2	tutr	2	NA	0.22	0.1	0.32	1.68	23300000
tutr@6:54884822:54888717:+|6:54884822:54889616:+|6:54884822:54889732:+|6:54884822:54889765:+	chr6:54884722-54889865	ENSMUSG00000058446	Znrf2	tutr	3	NA	0.22	0.03	0.25	3.06	2.18e+17
tutr@2:71900124:71900272:+|2:71900124:71901982:+|2:71900124:71903840:+|2:71900124:71903856:+	chr2:71900024-71903956	ENSMUSG00000006494	Pdk1	tutr	3	NA	0.22	0.48	0.7	0.544	2.24e+27
tutr@X:13521922:13522170:-|X:13521782:13522170:-|X:13521406:13522170:-|X:13521308:13522170:-|X:13521127:13522170:-|X:13520993:13522170:-|X:13520960:13522170:-	chrX:13520860-13522270	ENSMUSG00000031012	Cask	tutr	7	NA	0.22	0.08	0.3	1.91	3.17e+27
tutr@14:34413710:34414543:-|14:34413169:34414543:-|14:34411066:34414543:-|14:34411046:34414543:-	chr14:34410946-34414643	ENSMUSG00000021796	Bmpr1a	tutr	4	NA	0.22	0.07	0.29	2.05	1.25e+102
tutr@13:111715141:111717640:+|13:111715141:111718529:+|13:111715141:111718593:+|13:111715141:111718620:+	chr13:111715041-111718720	ENSMUSG00000032727	Mier3	tutr	4	NA	0.22	0.12	0.34	1.5	2.73e+35
tutr@1:143746639:143746686:+|1:143746639:143746749:+|1:143746639:143746774:+	chr1:143746539-143746874	ENSMUSG00000018196	Glrx2	tutr	3	NA	0.22	0.56	0.78	0.478	8370
tutr@18:46240822:46241519:-|18:46240035:46241519:-|18:46239948:46241519:-|18:46239833:46241519:-	chr18:46239733-46241619	ENSMUSG00000024477	Pggt1b	tutr	3	NA	0.22	0.12	0.34	1.5	2220000000000
cj@11:101072302:101073847:+|11:101072302:other:+|11:other:101073847:+	chr11:101072202-101073947	ENSMUSG00000001751	Naglu	cj	1	NA	0.22	0.62	0.84	0.438	13.6
cj@15:98879487:98879777:-|15:other:98879777:-|15:98879487:other:-	chr15:98879387-98879877	ENSMUSG00000023755	Rhebl1	cj	1	NA	0.22	0.66	0.88	0.415	11.1
ci@13:3884473:3884803:-|13:3884802:3884803:-	chr13:3884373-3884903	ENSMUSG00000021215	Net1	ci	1	NA	0.22	0.77	0.99	0.363	27.2
ci@2:48894780:48896972:+|2:48894780:48894781:+	chr2:48894680-48897072	ENSMUSG00000052155	Acvr2a	ci	1	NA	0.22	0.56	0.78	0.478	21.1
ci@15:99624343:99626183:-|15:99626182:99626183:-	chr15:99624243-99626283	ENSMUSG00000023015	Racgap1	ci	1	NA	0.22	0.74	0.96	0.376	39.5
a3ss@1:91253827:91254215:+|1:91253827:91254260:+	chr1:91253727-91254360	ENSMUSG00000034343	Ube2f	a3ss	2	NA	0.215	0.69	0.905	0.391	6.7
tutr@2:155059712:155060448:-|2:155059691:155060448:-|2:155059313:155060448:-	chr2:155059213-155060548	ENSMUSG00000027597	Ahcy	tutr	1	NA	0.215	0.51	0.725	0.507	12400000000
tutr@18:6934979:6936864:-|18:6934956:6936864:-|18:6934518:6936864:-	chr18:6934418-6936964	ENSMUSG00000061013	Mkx	tutr	2	NA	-0.215	0.55	0.335	-0.715	18.9
tutr@5:130241298:130241468:+|5:130241298:130241486:+	chr5:130241198-130241586	ENSMUSG00000053094	Tmem248	tutr	2	NA	0.215	0.7	0.915	0.386	354
ci@1:74549403:74551020:+|1:74549403:74549404:+	chr1:74549303-74551120	ENSMUSG00000026173	Plcd4	ci	1	NA	0.215	0.69	0.905	0.391	52.4
se@17:66042601:66049786:-|17:66037639:66049786:-	chr17:66037539-66049886	ENSMUSG00000034647	Ankrd12	se	2	NA	0.215	0.07	0.285	2.03	11.5
tutr@11:79015551:79016184:-|11:79013544:79016184:-|11:79013440:79016184:-	chr11:79013340-79016284	ENSMUSG00000018334	Ksr1	tutr	3	NA	0.215	0.32	0.535	0.741	1.55e+17
tutr@4:58042585:58043146:-|4:58042569:58043146:-	chr4:58042469-58043246	ENSMUSG00000028369	Svep1	tutr	1	NA	0.215	0.29	0.505	0.8	119
tutr@1:71585539:71586211:-|1:71585522:71586211:-	chr1:71585422-71586311	ENSMUSG00000026193	Fn1	tutr	2	NA	0.215	0.29	0.505	0.8	1300000000
tutr@8:61503211:61503482:+|8:61503211:61503499:+	chr8:61503111-61503599	ENSMUSG00000031641	Cbr4	tutr	2	NA	0.215	0.24	0.455	0.923	10.1
tutr@X:139751841:139753989:+|X:139751841:139754210:+|X:139751841:139754235:+	chrX:139751741-139754335	ENSMUSG00000042473	Tbc1d8b	tutr	1	NA	-0.215	0.38	0.165	-1.2	11300
tutr@9:101107161:101107842:-|9:101105106:101107842:-|9:101105084:101107842:-|9:101104991:101107842:-|9:101104866:101107842:-	chr9:101104766-101107942	ENSMUSG00000043154	Ppp2r3a	tutr	3	NA	0.215	0.15	0.365	1.28	7.98e+23
cj@3:102854227:102864857:-|3:other:102864857:-|3:102854227:other:-	chr3:102854127-102864957	ENSMUSG00000027855	Sycp1	cj	2	NA	0.215	0.15	0.365	1.28	11.5
tutr@3:40977227:40977622:+|3:40977227:40977785:+|3:40977227:40979366:+	chr3:40977127-40979466	ENSMUSG00000037814	Larp1b	tutr	1	NA	0.215	0.25	0.465	0.895	901
tutr@2:126628964:126630229:-|2:126628912:126630229:-	chr2:126628812-126630329	ENSMUSG00000027361	Gabpb1	tutr	2	NA	0.215	0.55	0.765	0.476	369000000000000
tutr@10:62582113:62582349:-|10:62580293:62582349:-|10:62580247:62582349:-	chr10:62580147-62582449	ENSMUSG00000020075	Ddx21	tutr	2	NA	0.215	0.12	0.335	1.48	1.13e+21
tutr@7:30105900:30107027:+|7:30105900:30107590:+|7:30105900:30107620:+	chr7:30105800-30107720	ENSMUSG00000049421	Zfp260	tutr	3	NA	0.215	0.2	0.415	1.05	1.13e+36
tutr@9:38741773:38742575:+|9:38741773:38742603:+|9:38741773:38742770:+|9:38741773:38742815:+|9:38741773:38743061:+|9:38741773:38743143:+	chr9:38741673-38743243	ENSMUSG00000023186	Vwa5a	tutr	1	NA	0.215	0.12	0.335	1.48	1630
tutr@9:107327708:107328035:-|9:107327690:107328035:-	chr9:107327590-107328135	ENSMUSG00000032579	Hemk1	tutr	1	NA	0.215	0.14	0.355	1.34	110
tutr@11:76416752:76419103:-|11:76416734:76419103:-	chr11:76416634-76419203	ENSMUSG00000017631	Abr	tutr	1	NA	0.215	0.67	0.885	0.402	4.24e+174
ci@4:124942471:124942583:+|4:124942471:124942472:+	chr4:124942371-124942683	ENSMUSG00000044730	9930104L06Rik	ci	1	NA	0.215	0.28	0.495	0.822	17.5
ci@2:25566156:25566246:-|2:25566245:25566246:-	chr2:25566056-25566346	ENSMUSG00000026941	Mamdc4	ci	1	NA	0.215	0.74	0.955	0.368	6.28
ci@17:6603528:6606612:+|17:6603528:6603529:+	chr17:6603428-6606712	ENSMUSG00000000579	Dynlt1c	ci	1	NA	0.215	0.53	0.745	0.491	9.73
ci@16:15829820:15831271:+|16:15829820:15829821:+	chr16:15829720-15831371	ENSMUSG00000022672	Prkdc	ci	2	NA	0.215	0.25	0.465	0.895	12.9
tutr@8:107388289:107388818:-|8:107388224:107388818:-	chr8:107388124-107388918	ENSMUSG00000003849	Nqo1	tutr	1	NA	0.215	0.33	0.545	0.724	22.6
ri@17:14980397:14981576:+|17:14980397:14980398:+	chr17:14980297-14981676	ENSMUSG00000073455	Gm3435	ri	2	TRUE	0.21	0.6	0.81	0.433	1320
tutr@7:122088179:122091593:-|7:122088159:122091593:-|7:122088140:122091593:-|7:122088114:122091593:-|7:122087872:122091593:-	chr7:122087772-122091693	ENSMUSG00000030869	Ndufab1	tutr	5	NA	0.21	0.35	0.56	0.678	1.34e+49
tutr@12:36091857:36092280:-|12:36091838:36092280:-	chr12:36091738-36092380	ENSMUSG00000020547	Bzw2	tutr	2	NA	0.21	0.59	0.8	0.439	332000000
tutr@9:103085879:103087829:+|9:103085879:103087848:+|9:103085879:103088266:+	chr9:103085779-103088366	ENSMUSG00000032548	Slco2a1	tutr	1	NA	0.21	0.18	0.39	1.12	704000
tutr@8:75030033:75030688:+|8:75030033:75031781:+|8:75030033:75031912:+|8:75030033:75031933:+|8:75030033:75031976:+	chr8:75029933-75032076	ENSMUSG00000034518	Hmgxb4	tutr	4	NA	0.21	0.07	0.28	2	2.33e+26
tutr@15:58094128:58095526:-|15:58094044:58095526:-	chr15:58093944-58095626	ENSMUSG00000022360	Atad2	tutr	2	NA	0.21	0.31	0.52	0.746	27.7
tutr@16:57156911:57157074:-|16:57156890:57157074:-|16:57156806:57157074:-	chr16:57156706-57157174	ENSMUSG00000022751	Nit2	tutr	3	NA	0.21	0.19	0.4	1.07	10.6
ci@4:48456911:48458538:-|4:48458537:48458538:-	chr4:48456811-48458638	ENSMUSG00000028345	Tex10	ci	2	NA	0.21	0.05	0.26	2.38	10.6
ci@7:99456534:99458774:+|7:99456534:99456535:+	chr7:99456434-99458874	ENSMUSG00000035314	Gdpd5	ci	1	NA	0.21	0.3	0.51	0.766	15.5
tutr@1:164263518:164265365:+|1:164263518:164265384:+	chr1:164263418-164265484	ENSMUSG00000040918	Slc19a2	tutr	2	NA	0.21	0.17	0.38	1.16	5920000000
tutr@3:27416181:27419290:-|3:27416161:27419290:-|3:27416136:27419290:-	chr3:27416036-27419390	ENSMUSG00000039286	Fndc3b	tutr	2	NA	0.21	0.15	0.36	1.26	18300000000
cj@7:109705031:109707398:+|7:109705031:other:+|7:other:109707398:+	chr7:109704931-109707498	ENSMUSG00000031023	Akip1	cj	2	NA	-0.21	0.21	0	-Inf	8.47
ci@4:155424830:155425997:+|4:155424830:155424831:+	chr4:155424730-155426097	ENSMUSG00000042233	2010015L04Rik	ci	1	NA	0.21	0.04	0.25	2.64	10.7
tutr@5:65413248:65413955:-|5:65413223:65413955:-|5:65413207:65413955:-	chr5:65413107-65414055	ENSMUSG00000029201	Ugdh	tutr	1	NA	0.21	0.36	0.57	0.663	6590000
tutr@11:88924099:88924661:-|11:88924071:88924661:-|11:88924021:88924661:-	chr11:88923921-88924761	ENSMUSG00000000278	Scpep1	tutr	1	NA	0.21	0.14	0.35	1.32	69800
tutr@12:101749939:101750741:-|12:101749922:101750741:-	chr12:101749822-101750841	ENSMUSG00000021186	Fbln5	tutr	1	NA	0.21	0.51	0.72	0.497	352
tutr@4:45315121:45315376:+|4:45315121:45315438:+|4:45315121:45315485:+	chr4:45315021-45315585	ENSMUSG00000035601	Trmt10b	tutr	1	NA	0.21	0.07	0.28	2	313
tutr@X:164431896:164433693:+|X:164431896:164433885:+|X:164431896:164433914:+	chrX:164431796-164434014	ENSMUSG00000031381	Piga	tutr	2	NA	0.21	0.12	0.33	1.46	1090000000000
tutr@18:67318510:67318839:+|18:67318510:67319092:+|18:67318510:67319155:+	chr18:67318410-67319255	ENSMUSG00000024525	Impa2	tutr	3	NA	-0.21	0.47	0.26	-0.854	22.1
tutr@2:139833756:139834354:-|2:139833479:139834354:-	chr2:139833379-139834454	ENSMUSG00000039033	Tasp1	tutr	2	NA	0.21	0.52	0.73	0.489	961
tutr@3:106735848:106736552:+|3:106735848:106736573:+	chr3:106735748-106736673	ENSMUSG00000056260	Lrif1	tutr	2	NA	0.21	0.2	0.41	1.04	2630
cj@10:80687173:80689852:-|10:other:80689852:-|10:80687173:other:-	chr10:80687073-80689952	ENSMUSG00000003348	Mob3a	cj	1	NA	0.21	0.78	0.99	0.344	412
cj@3:33839224:33841069:-|3:other:33841069:-|3:33839224:other:-	chr3:33839124-33841169	ENSMUSG00000027676	Ccdc39	cj	1	NA	0.21	0.75	0.96	0.356	6.9
ci@13:63853022:63853628:+|13:63853022:63853023:+	chr13:63852922-63853728	ENSMUSG00000021470	0610007P08Rik	ci	1	NA	0.21	0.78	0.99	0.344	12.1
ci@7:45368467:45369141:-|7:45369140:45369141:-	chr7:45368367-45369241	ENSMUSG00000003872	Lin7b	ci	1	NA	0.21	0.49	0.7	0.515	48.8
ci@11:106184619:106187101:-|11:106187100:106187101:-	chr11:106184519-106187201	ENSMUSG00000069631	Strada	ci	2	NA	-0.21	0.35	0.14	-1.32	6.54
ci@9:45930935:45931300:-|9:45931299:45931300:-	chr9:45930835-45931400	ENSMUSG00000032085	Tagln	ci	1	NA	0.21	0.73	0.94	0.365	3050
tutr@18:75394365:75395794:+|18:75394365:75395815:+|18:75394365:75395926:+	chr18:75394265-75396026	ENSMUSG00000025880	Smad7	tutr	1	NA	0.21	0.44	0.65	0.563	173000000000
ci@6:83107632:83107755:+|6:83107632:83107633:+	chr6:83107532-83107855	ENSMUSG00000079511	Ccdc142	ci	1	NA	0.21	0.46	0.67	0.543	15.1
tutr@11:26471360:26471427:+|11:26471360:26471815:+|11:26471360:26471875:+	chr11:26471260-26471975	ENSMUSG00000004018	Fancl	tutr	3	NA	0.205	0.5	0.705	0.496	22.7
tutr@1:93818323:93819250:+|1:93818323:93822036:+|1:93818323:93822097:+	chr1:93818223-93822197	ENSMUSG00000026283	Ing5	tutr	3	NA	0.205	0.5	0.705	0.496	433000000000
cj@4:141793986:141796435:+|4:141793986:other:+|4:other:141796435:+	chr4:141793886-141796535	ENSMUSG00000028914	Casp9	cj	1	NA	0.205	0.73	0.935	0.357	19.2
ci@9:106435860:106436126:-|9:106436125:106436126:-	chr9:106435760-106436226	ENSMUSG00000023262	Acy1	ci	1	NA	0.205	0.72	0.925	0.361	35.9
tutr@1:169949737:169953032:-|1:169949540:169953032:-	chr1:169949440-169953132	ENSMUSG00000026675	Hsd17b7	tutr	1	NA	0.205	0.31	0.515	0.732	1.64e+17
tutr@2:101697499:101697912:+|2:101697499:101698448:+|2:101697499:101701517:+|2:101697499:101701667:+	chr2:101697399-101701767	ENSMUSG00000027164	Traf6	tutr	4	NA	0.205	0.34	0.545	0.681	5.89e+17
tutr@13:38501328:38501585:-|13:38500343:38501585:-|13:38500277:38501585:-	chr13:38500177-38501685	ENSMUSG00000038991	Txndc5	tutr	3	NA	0.205	0.44	0.645	0.552	2.94e+27
tutr@8:70917207:70917502:+|8:70917207:70917527:+	chr8:70917107-70917627	ENSMUSG00000019261	Mtap1s	tutr	1	NA	0.205	0.46	0.665	0.532	81100
tutr@17:57234939:57235293:-|17:57234916:57235293:-	chr17:57234816-57235393	ENSMUSG00000005823	Gpr108	tutr	1	NA	0.205	0.24	0.445	0.891	711000
ci@7:80343956:80345648:+|7:80343956:80343957:+	chr7:80343856-80345748	ENSMUSG00000030532	Hddc3	ci	2	NA	0.205	0.05	0.255	2.35	26.5
ci@16:5248830:5248912:-|16:5248911:5248912:-	chr16:5248730-5249012	ENSMUSG00000022544	Fam86	ci	2	NA	-0.205	0.31	0.105	-1.56	5.82
tutr@19:9872402:9872676:-|19:9872344:9872676:-|19:9872302:9872676:-	chr19:9872202-9872776	ENSMUSG00000024660	Incenp	tutr	3	NA	0.205	0.04	0.245	2.61	6840
tutr@19:3815589:3816303:+|19:3815589:3818235:+|19:3815589:3818295:+	chr19:3815489-3818395	ENSMUSG00000045098	Suv420h1	tutr	3	NA	0.205	0.21	0.415	0.983	2.23e+54
tutr@12:24558364:24558535:+|12:24558364:24558556:+	chr12:24558264-24558656	ENSMUSG00000059669	Taf1b	tutr	2	NA	0.205	0.16	0.365	1.19	7.97
tutr@1:59870485:59870854:+|1:59870485:59870870:+	chr1:59870385-59870970	ENSMUSG00000067336	Bmpr2	tutr	2	NA	0.205	0.52	0.725	0.479	260
tutr@2:11471825:11474495:-|2:11471791:11474495:-	chr2:11471691-11474595	ENSMUSG00000026773	Pfkfb3	tutr	2	NA	0.205	0.14	0.345	1.3	7.09e+23
tutr@11:121306964:121307520:+|11:121306964:121307542:+|11:121306964:121308684:+|11:121306964:121308733:+	chr11:121306864-121308833	ENSMUSG00000039275	Foxk2	tutr	3	NA	0.205	0.52	0.725	0.479	5.84e+57
tutr@6:118461994:118464334:-|6:118461972:118464334:-|6:118461956:118464334:-	chr6:118461856-118464434	ENSMUSG00000072623	Zfp9	tutr	1	NA	0.205	0.58	0.785	0.437	213000000000000
tutr@1:180907642:180907953:+|1:180907642:180908086:+	chr1:180907542-180908186	ENSMUSG00000026520	Pycr2	tutr	2	NA	0.205	0.64	0.845	0.401	6020000
cj@5:31452577:31453155:+|5:31452577:other:+|5:other:31453155:+	chr5:31452477-31453255	ENSMUSG00000062761	Zfp512	cj	1	NA	0.205	0.28	0.485	0.793	6.86
cj@9:31347140:31349112:+|9:31347140:other:+|9:other:31349112:+	chr9:31347040-31349212	ENSMUSG00000042496	Prdm10	cj	1	NA	0.205	0.63	0.835	0.406	5.4
cj@14:57507271:57516981:+|14:57507271:other:+|14:other:57516981:+	chr14:57507171-57517081	ENSMUSG00000040040	Ift88	cj	1	NA	0.205	0.51	0.715	0.487	8.85
ci@10:63322300:63323967:-|10:63323966:63323967:-	chr10:63322200-63324067	ENSMUSG00000020063	Sirt1	ci	2	NA	0.205	0.24	0.445	0.891	8.7
ci@4:156123669:156123976:+|4:156123669:156123670:+	chr4:156123569-156124076	ENSMUSG00000059939	9430015G10Rik	ci	1	NA	0.205	0.61	0.815	0.418	38.5
ci@14:25697669:25698266:+|14:25697669:25697670:+	chr14:25697569-25698366	ENSMUSG00000021868	Ppif	ci	1	NA	0.205	0.64	0.845	0.401	48.2
ci@7:145257245:145257796:-|7:145257795:145257796:-	chr7:145257145-145257896	ENSMUSG00000048677	Tpcn2	ci	1	NA	0.205	0.68	0.885	0.38	6.08
ci@14:50773333:50775291:-|14:50775290:50775291:-	chr14:50773233-50775391	ENSMUSG00000006288	Ttc5	ci	1	NA	0.205	0.38	0.585	0.622	35.5
ci@7:12981927:12982119:+|7:12981927:12981928:+	chr7:12981827-12982219	ENSMUSG00000033961	Zfp446	ci	1	NA	0.205	0.65	0.855	0.395	7.21
tutr@5:122320874:122324053:+|5:122320874:122324261:+|5:122320874:122324279:+	chr5:122320774-122324379	ENSMUSG00000038582	Pptc7	tutr	2	NA	0.2	0.62	0.82	0.403	1.38e+79
tutr@4:123127116:123127377:-|4:123127100:123127377:-	chr4:123127000-123127477	ENSMUSG00000028651	Ppie	tutr	2	NA	0.2	0.11	0.31	1.49	431
ci@12:87111583:87111879:-|12:87111878:87111879:-	chr12:87111483-87111979	ENSMUSG00000034126	Pomt2	ci	1	NA	0.2	0.71	0.91	0.358	83.7
se@9:95736921:95743197:-|9:95732209:95743197:-	chr9:95732109-95743297	ENSMUSG00000032839	Trpc1	se	1	NA	0.2	0.44	0.64	0.541	27.1
tutr@4:118414788:118415046:+|4:118414788:118415108:+	chr4:118414688-118415208	ENSMUSG00000006392	Med8	tutr	1	NA	0.2	0.05	0.25	2.32	36100000
tutr@10:85114694:85115298:+|10:85114694:85115869:+|10:85114694:85117582:+|10:85114694:85117635:+|10:85114694:85117776:+	chr10:85114594-85117876	ENSMUSG00000060935	AI597468	tutr	3	NA	0.2	0.42	0.62	0.562	4.45e+21
tutr@4:45374277:45374709:+|4:45374277:45374927:+|4:45374277:45374955:+|4:45374277:45379719:+|4:45374277:45379741:+	chr4:45374177-45379841	ENSMUSG00000035572	Dcaf10	tutr	5	NA	0.2	0.05	0.25	2.32	3.94e+53
tutr@1:150449787:150449856:+|1:150449787:150449926:+	chr1:150449687-150450026	ENSMUSG00000006005	Tpr	tutr	1	NA	0.2	0.3	0.5	0.737	5.12
tutr@9:75499648:75500115:-|9:75498904:75500115:-|9:75498255:75500115:-|9:75498116:75500115:-	chr9:75498016-75500215	ENSMUSG00000058587	Tmod3	tutr	4	NA	0.2	0.24	0.44	0.874	1e+29
tutr@11:75300413:75301304:-|11:75300348:75301304:-|11:75300274:75301304:-	chr11:75300174-75301404	ENSMUSG00000000751	Rpa1	tutr	1	NA	0.2	0.44	0.64	0.541	4.34e+20
cj@17:85402492:85431471:+|17:85402492:other:+|17:other:85431471:+	chr17:85402392-85431571	ENSMUSG00000071037	Camkmt	cj	2	NA	-0.2	0.22	0.02	-3.46	20.3
cj@16:8645445:8646173:+|16:8645445:other:+|16:other:8646173:+	chr16:8645345-8646273	ENSMUSG00000022711	Pmm2	cj	3	NA	0.2	0.05	0.25	2.32	35.9
cj@4:118231791:118234959:-|4:other:118234959:-|4:118231791:other:-	chr4:118231691-118235059	ENSMUSG00000033295	Ptprf	cj	1	NA	0.2	0.43	0.63	0.551	5.28
ci@1:159737611:159849986:+|1:159737611:159737612:+	chr1:159737511-159850086	ENSMUSG00000015829	Tnr	ci	2	NA	0.2	0.02	0.22	3.46	1050
ci@2:25457770:25457849:+|2:25457770:25457771:+	chr2:25457670-25457949	ENSMUSG00000015093	Clic3	ci	1	NA	0.2	0.03	0.23	2.94	7.06
ci@2:125081327:125083031:+|2:125081327:125081328:+	chr2:125081227-125083131	ENSMUSG00000035183	Slc24a5	ci	1	NA	0.2	0	0.2	Inf	81.2
tutr@5:38234125:38234272:+|5:38234125:38234304:+	chr5:38234025-38234404	ENSMUSG00000067367	Lyar	tutr	2	NA	0.2	0.17	0.37	1.12	11.1
a3ss@4:141793986:141796435:+|4:141793986:141796438:+	chr4:141793886-141796538	ENSMUSG00000028914	Casp9	a3ss	1	NA	0.2	0.72	0.92	0.354	6.3
se@14:57850180:57856610:-|14:57847062:57856610:-	chr14:57846962-57856710	ENSMUSG00000021969	Zdhhc20	se	2	NA	0.2	0.39	0.59	0.597	13.1
tutr@3:132982555:132983082:-|3:132981833:132983082:-|3:132981814:132983082:-|3:132981772:132983082:-|3:132981752:132983082:-	chr3:132981652-132983182	ENSMUSG00000028018	Gstcd	tutr	1	NA	0.2	0.14	0.34	1.28	14.7
tutr@7:127925651:127925712:+|7:127925651:127925761:+|7:127925651:127925785:+	chr7:127925551-127925885	ENSMUSG00000030801	Kat8	tutr	3	NA	-0.2	0.41	0.21	-0.965	32.6
tutr@3:98147444:98149236:+|3:98147444:98150218:+|3:98147444:98150261:+|3:98147444:98150358:+	chr3:98147344-98150458	ENSMUSG00000027878	Notch2	tutr	3	NA	0.2	0.38	0.58	0.61	891000000
tutr@6:112620701:112620804:-|6:112620683:112620804:-|6:112619974:112620804:-|6:112619907:112620804:-|6:112619891:112620804:-|6:112619873:112620804:-	chr6:112619773-112620904	ENSMUSG00000030254	Rad18	tutr	5	NA	0.2	0.13	0.33	1.34	54.1
tutr@16:14191811:14192268:+|16:14191811:14192847:+|16:14191811:14192920:+	chr16:14191711-14193020	ENSMUSG00000022678	Nde1	tutr	2	NA	0.2	0.4	0.6	0.585	103000000
cj@10:80690054:80691069:-|10:other:80691069:-|10:80690054:other:-	chr10:80689954-80691169	ENSMUSG00000003348	Mob3a	cj	1	NA	0.2	0.79	0.99	0.326	73.5
ci@15:34508791:34509763:+|15:34508791:34508792:+	chr15:34508691-34509863	ENSMUSG00000022325	Pop1	ci	1	NA	0.2	0.78	0.98	0.329	5.54
ci@15:98290591:98291171:-|15:98291170:98291171:-	chr15:98290491-98291271	ENSMUSG00000022987	Zfp641	ci	1	NA	0.2	0.8	1	0.322	14.4
ci@7:25663250:25664327:+|7:25663250:25663251:+	chr7:25663150-25664427	ENSMUSG00000061286	Exosc5	ci	1	NA	0.2	0.52	0.72	0.469	65.4
tutr@15:31617134:31617519:+|15:31617134:31617535:+	chr15:31617034-31617635	ENSMUSG00000039065	Fam173b	tutr	1	NA	0.195	0.5	0.695	0.475	7.29
ci@6:72428049:72428458:+|6:72428049:72428050:+	chr6:72427949-72428558	ENSMUSG00000053460	Ggcx	ci	2	NA	-0.195	0.56	0.365	-0.618	5.51
tutr@1:191005958:191008138:-|1:191005848:191008138:-	chr1:191005748-191008238	ENSMUSG00000066595	Mfsd7b	tutr	1	NA	0.195	0.09	0.285	1.66	2.9e+16
ci@11:60942353:60943151:+|11:60942353:60942354:+	chr11:60942253-60943251	ENSMUSG00000018932	Map2k3	ci	2	NA	0.195	0.09	0.285	1.66	10.2
tutr@3:52982164:52983043:-|3:52982122:52983043:-	chr3:52982022-52983143	ENSMUSG00000027742	Cog6	tutr	2	NA	0.195	0.44	0.635	0.529	162000000000
tutr@9:123519243:123521472:+|9:123519243:123521549:+	chr9:123519143-123521649	ENSMUSG00000025239	Limd1	tutr	1	NA	0.195	0.3	0.495	0.722	157000
tutr@16:45746392:45747790:-|16:45746369:45747790:-|16:45746271:45747790:-|16:45746243:45747790:-	chr16:45746143-45747890	ENSMUSG00000033149	Phldb2	tutr	3	NA	0.195	0.07	0.265	1.92	27400
tutr@9:110617979:110618611:+|9:110617979:110618632:+	chr9:110617879-110618732	ENSMUSG00000044791	Setd2	tutr	2	NA	0.195	0.07	0.265	1.92	47300000000000
tutr@4:123911137:123911248:+|4:123911137:123911309:+|4:123911137:123912249:+|4:123911137:123912266:+	chr4:123911037-123912366	ENSMUSG00000028647	Mycbp	tutr	4	NA	0.195	0.41	0.605	0.561	101000
tutr@17:32978557:32978768:+|17:32978557:32978993:+|17:32978557:32979059:+|17:32978557:32979210:+	chr17:32978457-32979310	ENSMUSG00000053600	Zfp472	tutr	3	NA	0.195	0.05	0.245	2.29	1380
tutr@9:99039062:99039712:-|9:99039043:99039712:-|9:99038806:99039712:-|9:99038747:99039712:-|9:99038450:99039712:-|9:99038431:99039712:-|9:99038401:99039712:-|9:99036650:99039712:-	chr9:99036550-99039812	ENSMUSG00000032462	Pik3cb	tutr	6	NA	0.195	0.13	0.325	1.32	3060000000000
tutr@15:79360717:79362643:-|15:79360701:79362643:-|15:79360683:79362643:-	chr15:79360583-79362743	ENSMUSG00000009035	Tmem184b	tutr	1	NA	0.195	0.34	0.535	0.654	4.6e+68
tutr@12:8749720:8750305:+|12:8749720:8751453:+|12:8749720:8752528:+|12:8749720:8752552:+|12:8749720:8752571:+	chr12:8749620-8752671	ENSMUSG00000020594	Pum2	tutr	4	NA	0.195	0.26	0.455	0.807	8.06e+99
cj@3:63784137:63850949:-|3:other:63850949:-|3:63784137:other:-	chr3:63784037-63851049	ENSMUSG00000036834	Plch1	cj	3	NA	0.195	0	0.195	Inf	7.05
cj@10:30594188:30597740:-|10:other:30597740:-|10:30594188:other:-	chr10:30594088-30597840	ENSMUSG00000019792	Trmt11	cj	2	NA	0.195	0	0.195	Inf	61.7
tutr@11:102306019:102306640:-|11:102305991:102306640:-|11:102304607:102306640:-|11:102304568:102306640:-	chr11:102304468-102306740	ENSMUSG00000020923	Ubtf	tutr	1	NA	0.195	0.17	0.365	1.1	2.09e+38
tutr@1:79705341:79705510:-|1:79703045:79705510:-|1:79702281:79705510:-|1:79702263:79705510:-	chr1:79702163-79705610	ENSMUSG00000073643	Wdfy1	tutr	4	NA	0.195	0.16	0.355	1.15	2.87e+22
tutr@4:122859089:122860133:-|4:122859061:122860133:-|4:122859038:122860133:-	chr4:122858938-122860233	ENSMUSG00000028656	Cap1	tutr	1	NA	0.195	0.57	0.765	0.424	2.53e+56
tutr@18:70622709:70625738:+|18:70622709:70626037:+|18:70622709:70626126:+	chr18:70622609-70626226	ENSMUSG00000024513	Mbd2	tutr	3	NA	0.195	0.66	0.855	0.373	2490000000
tutr@11:32209603:32209803:-|11:32209585:32209803:-	chr11:32209485-32209903	ENSMUSG00000020282	Rhbdf1	tutr	2	NA	0.195	0.55	0.745	0.438	19.6
tutr@16:30313172:30315703:-|16:30313156:30315703:-|16:30312638:30315703:-|16:30312448:30315703:-|16:30312425:30315703:-	chr16:30312325-30315803	ENSMUSG00000022533	Atp13a3	tutr	4	NA	0.195	0.56	0.755	0.431	8.19e+39
cj@8:27120536:27120766:+|8:27120536:other:+|8:other:27120766:+	chr8:27120436-27120866	ENSMUSG00000031486	Gpr124	cj	1	NA	0.195	0.76	0.955	0.33	6.51
cj@1:133299043:133299709:+|1:133299043:other:+|1:other:133299709:+	chr1:133298943-133299809	ENSMUSG00000041757	Plekha6	cj	3	NA	0.195	0.36	0.555	0.624	33.4
ci@6:142357512:142358399:+|6:142357512:142357513:+	chr6:142357412-142358499	ENSMUSG00000041671	Pyroxd1	ci	1	NA	0.195	0.64	0.835	0.384	8.14
ci@4:108627418:108627831:+|4:108627418:108627419:+	chr4:108627318-108627931	ENSMUSG00000028582	Cc2d1b	ci	1	NA	0.195	0.54	0.735	0.445	12.6
ci@15:76881238:76888231:+|15:76881238:76881239:+	chr15:76881138-76888331	ENSMUSG00000033669	Zfp7	ci	1	NA	0.195	0.79	0.985	0.318	60.2
tutr@4:98936873:98937257:-|4:98936856:98937257:-	chr4:98936756-98937357	ENSMUSG00000028556	Dock7	tutr	1	NA	0.19	0.6	0.79	0.397	65.5
cj@7:133658644:133660071:+|7:133658644:other:+|7:other:133660071:+	chr7:133658544-133660171	ENSMUSG00000039990	2700050L05Rik	cj	1	NA	0.19	0.62	0.81	0.386	13.2
cj@6:146555098:146556131:-|6:other:146556131:-|6:146555098:other:-	chr6:146554998-146556231	ENSMUSG00000040250	Spata30	cj	1	NA	0.19	0.38	0.57	0.585	7.52
cj@3:105981349:105985053:+|3:105981349:other:+|3:other:105985053:+	chr3:105981249-105985153	ENSMUSG00000074340	Ovgp1	cj	1	NA	-0.19	0.93	0.74	-0.33	8.95
ci@8:25741354:25741601:-|8:25741600:25741601:-	chr8:25741254-25741701	ENSMUSG00000061313	Ddhd2	ci	1	NA	0.19	0.61	0.8	0.391	7.82
se@14:52298736:52299701:-|14:52298085:52299701:-	chr14:52297985-52299801	ENSMUSG00000022160	Mettl3	se	1	NA	0.19	0.21	0.4	0.93	5.6
tutr@17:22376286:22377271:+|17:22376286:22377335:+	chr17:22376186-22377435	ENSMUSG00000044501	Zfp758	tutr	2	NA	0.19	0.15	0.34	1.18	757
tutr@11:96953472:96954469:-|11:96953339:96954469:-	chr11:96953239-96954569	ENSMUSG00000018678	Sp2	tutr	2	NA	0.19	0.23	0.42	0.869	149000000000
se@4:133664933:133669738:-|4:133662791:133669738:-	chr4:133662691-133669838	ENSMUSG00000043257	Pigv	se	1	NA	0.19	0.34	0.53	0.64	9.73
tutr@7:119784582:119785209:-|7:119783847:119785209:-|7:119783826:119785209:-	chr7:119783726-119785309	ENSMUSG00000030929	Eri2	tutr	3	NA	0.19	0.29	0.48	0.727	2550
tutr@2:31970990:31971838:+|2:31970990:31973440:+	chr2:31970890-31973540	ENSMUSG00000001864	Aif1l	tutr	1	NA	0.19	0.31	0.5	0.69	76.6
tutr@1:152837102:152839271:-|1:152837015:152839271:-|1:152836995:152839271:-	chr1:152836895-152839371	ENSMUSG00000042772	Smg7	tutr	2	NA	-0.19	0.38	0.19	-1	1.01e+61
tutr@5:67287015:67287754:+|5:67287015:67287770:+|5:67287015:67288012:+|5:67287015:67291392:+|5:67287015:67291458:+|5:67287015:67291475:+	chr5:67286915-67291575	ENSMUSG00000037720	Tmem33	tutr	1	NA	0.19	0.18	0.37	1.04	2.14e+32
tutr@2:155390739:155391176:-|2:155390703:155391176:-|2:155390655:155391176:-	chr2:155390555-155391276	ENSMUSG00000038369	Ncoa6	tutr	2	NA	0.19	0.19	0.38	1	244000000
tutr@16:31957010:31958157:+|16:31957010:31958181:+	chr16:31956910-31958281	ENSMUSG00000022774	Ncbp2	tutr	2	NA	0.19	0.24	0.43	0.841	5.33e+26
tutr@5:75195100:75195851:+|5:75195100:75198048:+|5:75195100:75198209:+	chr5:75195000-75198309	ENSMUSG00000029231	Pdgfra	tutr	2	NA	0.19	0.19	0.38	1	5360000000000
tutr@8:123268040:123268413:+|8:123268040:123269732:+|8:123268040:123269748:+	chr8:123267940-123269848	ENSMUSG00000001065	Zfp276	tutr	3	NA	0.19	0.2	0.39	0.963	1.92e+18
ci@5:64284125:64284690:+|5:64284125:64284126:+	chr5:64284025-64284790	ENSMUSG00000029174	Tbc1d1	ci	2	NA	-0.19	0.26	0.07	-1.89	6.38
se@8:74999891:74999999:+|8:74999891:75000650:+	chr8:74999791-75000750	ENSMUSG00000034518	Hmgxb4	se	1	TRUE	0.19	0.15	0.34	1.18	12.3
tutr@2:28904757:28905173:+|2:28904757:28905194:+|2:28904757:28905216:+|2:28904757:28905569:+|2:28904757:28905585:+	chr2:28904657-28905685	ENSMUSG00000026806	Ddx31	tutr	5	NA	-0.19	0.36	0.17	-1.08	42.9
tutr@10:82896045:82897686:+|10:82896045:82897708:+|10:82896045:82897724:+	chr10:82895945-82897824	ENSMUSG00000020250	Txnrd1	tutr	3	NA	0.19	0.17	0.36	1.08	4.59e+29
tutr@1:51301422:51302913:+|1:51301422:51302945:+	chr1:51301322-51303045	ENSMUSG00000045954	Sdpr	tutr	1	NA	0.19	0.23	0.42	0.869	17500
tutr@X:145446467:145450000:-|X:145446424:145450000:-	chrX:145446324-145450100	ENSMUSG00000041688	Amot	tutr	1	NA	0.19	0.15	0.34	1.18	6.4e+34
tutr@4:136340028:136340671:+|4:136340028:136340694:+	chr4:136339928-136340794	ENSMUSG00000066037	Hnrnpr	tutr	1	NA	0.19	0.54	0.73	0.435	466000000000000
tutr@1:181815351:181816857:-|1:181815315:181816857:-	chr1:181815215-181816957	ENSMUSG00000004880	Lbr	tutr	1	NA	0.19	0.5	0.69	0.465	343000000
tutr@4:119307181:119310778:-|4:119307159:119310778:-|4:119306288:119310778:-|4:119300185:119310778:-|4:119300169:119310778:-|4:119299999:119310778:-	chr4:119299899-119310878	ENSMUSG00000060288	Ppih	tutr	6	NA	0.19	0.63	0.82	0.38	326000
tutr@13:31808869:31809170:+|13:31808869:31809567:+|13:31808869:31810637:+	chr13:31808769-31810737	ENSMUSG00000050295	Foxc1	tutr	3	NA	0.19	0.49	0.68	0.473	57.7
cj@7:143803302:143804014:-|7:other:143804014:-|7:143803302:other:-	chr7:143803202-143804114	ENSMUSG00000031090	Nadsyn1	cj	1	NA	0.19	0.81	1	0.304	14.9
cj@11:86486505:86486656:+|11:86486505:other:+|11:other:86486656:+	chr11:86486405-86486756	ENSMUSG00000020521	Rnft1	cj	1	NA	0.19	0.8	0.99	0.307	6.14
cj@11:115896135:115896776:-|11:other:115896776:-|11:115896135:other:-	chr11:115896035-115896876	ENSMUSG00000020752	Recql5	cj	1	NA	0.19	0.8	0.99	0.307	12.7
ci@2:130359686:130359771:+|2:130359686:130359687:+	chr2:130359586-130359871	ENSMUSG00000053552	Ebf4	ci	1	NA	0.19	0.81	1	0.304	6.3
ci@15:89475362:89475508:-|15:89475507:89475508:-	chr15:89475262-89475608	ENSMUSG00000022620	Arsa	ci	1	NA	0.19	0.53	0.72	0.442	5.4
ci@17:56217461:56218741:-|17:56218740:56218741:-	chr17:56217361-56218841	ENSMUSG00000001229	Dpp9	ci	1	NA	0.19	0.72	0.91	0.338	47.9
tutr@16:4650212:4650765:+|16:4650212:4650783:+|16:4650212:4650801:+	chr16:4650112-4650901	ENSMUSG00000039646	Vasn	tutr	3	NA	-0.185	0.53	0.345	-0.619	12.3
tutr@16:96066717:96068462:-|16:96066668:96068462:-	chr16:96066568-96068562	ENSMUSG00000022914	Brwd1	tutr	1	NA	0.185	0.36	0.545	0.598	9.32e+18
tutr@11:80482168:80484225:-|11:80482126:80484225:-	chr11:80482026-80484325	ENSMUSG00000035441	Myo1d	tutr	2	NA	0.185	0.5	0.685	0.454	10700000
tutr@6:98929451:98930089:-|6:98929268:98930089:-|6:98929183:98930089:-	chr6:98929083-98930189	ENSMUSG00000030067	Foxp1	tutr	1	NA	0.185	0.36	0.545	0.598	17.4
tutr@5:108646505:108646583:+|5:108646505:108646654:+|5:108646505:108646680:+	chr5:108646405-108646780	ENSMUSG00000013495	Tmem175	tutr	2	NA	0.185	0.51	0.695	0.447	8.64
tutr@1:92947538:92947939:+|1:92947538:92947957:+	chr1:92947438-92948057	ENSMUSG00000026270	Capn10	tutr	1	NA	0.185	0.73	0.915	0.326	1060000
ci@15:76698382:76698456:+|15:76698382:76698383:+	chr15:76698282-76698556	ENSMUSG00000022546	Gpt	ci	1	NA	0.185	0.54	0.725	0.425	6.39
tutr@13:13997033:13997498:+|13:13997033:13997554:+	chr13:13996933-13997654	ENSMUSG00000039242	B3galnt2	tutr	1	NA	0.185	0.21	0.395	0.911	41
tutr@16:32299326:32300651:+|16:32299326:32300904:+|16:32299326:32300921:+	chr16:32299226-32301021	ENSMUSG00000014074	Rnf168	tutr	2	NA	0.185	0.41	0.595	0.537	17100000000
tutr@9:22332015:22333049:-|9:22331998:22333049:-	chr9:22331898-22333149	ENSMUSG00000036777	Anln	tutr	1	NA	0.185	0.43	0.615	0.516	19200
tutr@16:92079213:92087471:+|16:92079213:92087492:+	chr16:92079113-92087592	ENSMUSG00000089774	Slc5a3	tutr	2	NA	0.185	0.2	0.385	0.945	1.46e+21
tutr@3:90391412:90392027:-|3:90391395:90392027:-|3:90391379:90392027:-	chr3:90391279-90392127	ENSMUSG00000027933	Ints3	tutr	3	NA	0.185	0.12	0.305	1.35	1900000000000000
tutr@4:52486655:52488113:+|4:52486655:52488163:+|4:52486655:52488256:+|4:52486655:52488364:+	chr4:52486555-52488464	ENSMUSG00000028312	Smc2	tutr	2	NA	0.185	0.33	0.515	0.642	32.1
tutr@11:31360048:31360143:-|11:31359441:31360143:-|11:31357990:31360143:-|11:31357900:31360143:-	chr11:31357800-31360243	ENSMUSG00000020303	Stc2	tutr	3	NA	0.185	0.08	0.265	1.73	377
tutr@10:89410059:89413202:-|10:89409408:89413202:-|10:89409390:89413202:-|10:89409268:89413202:-|10:89409161:89413202:-|10:89409144:89413202:-|10:89408873:89413202:-|10:89408822:89413202:-	chr10:89408722-89413302	ENSMUSG00000074802	Gas2l3	tutr	8	NA	0.185	0.03	0.215	2.84	75900
ci@17:46565495:46566103:-|17:46566102:46566103:-	chr17:46565395-46566203	ENSMUSG00000023972	Ptk7	ci	2	NA	-0.185	0.2	0.015	-3.74	21.2
ci@17:80424211:80433497:-|17:80433496:80433497:-	chr17:80424111-80433597	ENSMUSG00000024241	Sos1	ci	2	NA	0.185	0.29	0.475	0.712	12.3
ci@9:45768643:45769409:-|9:45769408:45769409:-	chr9:45768543-45769509	ENSMUSG00000043987	Cep164	ci	2	NA	0.185	0.13	0.315	1.28	10.6
tutr@2:154559633:154560687:-|2:154559612:154560687:-|2:154559405:154560687:-|2:154557728:154560687:-	chr2:154557628-154560787	ENSMUSG00000027490	E2f1	tutr	2	NA	0.185	0.23	0.415	0.851	77.2
tutr@14:18573579:18574293:-|14:18573563:18574293:-	chr14:18573463-18574393	ENSMUSG00000058317	Ube2e2	tutr	2	NA	0.185	0.1	0.285	1.51	1.17e+17
mxe@15:78435710:78436901:+|15:78435710:78437158:+	chr15:78435610-78437684	ENSMUSG00000033287	Kctd17	mxe	1	NA	0.185	0.63	0.815	0.371	23.3
tutr@13:45410510:45410999:+|13:45410510:45411869:+|13:45410510:45412018:+	chr13:45410410-45412118	ENSMUSG00000038175	Mylip	tutr	3	NA	0.185	0.26	0.445	0.775	807000
cj@11:60105394:60140241:+|11:60105394:other:+|11:other:60140241:+	chr11:60105294-60140341	ENSMUSG00000062115	Rai1	cj	1	NA	-0.185	0.92	0.735	-0.324	7.21
ci@5:135371606:135373954:+|5:135371606:135371607:+	chr5:135371506-135374054	ENSMUSG00000000916	Nsun5	ci	1	NA	0.185	0.63	0.815	0.371	12.7
ci@7:6718556:6726490:-|7:6726489:6726490:-	chr7:6718456-6726590	ENSMUSG00000002265	Peg3	ci	1	NA	0.185	0.68	0.865	0.347	40
tutr@9:77431887:77432121:-|9:77431081:77432121:-|9:77430957:77432121:-|9:77430820:77432121:-	chr9:77430720-77432221	ENSMUSG00000032352	Lrrc1	tutr	4	NA	0.18	0.49	0.67	0.451	657000
tutr@17:26505654:26506279:-|17:26505591:26506279:-	chr17:26505491-26506379	ENSMUSG00000024190	Dusp1	tutr	2	NA	0.18	0.64	0.82	0.358	3090000
tutr@16:91425123:91425755:+|16:91425123:91425826:+	chr16:91425023-91425926	ENSMUSG00000022969	Il10rb	tutr	2	NA	0.18	0.57	0.75	0.396	5.61
tutr@4:34804534:34804960:-|4:34804184:34804960:-|4:34804054:34804960:-|4:34803333:34804960:-|4:34803175:34804960:-|4:34803127:34804960:-	chr4:34803027-34805060	ENSMUSG00000039967	Zfp292	tutr	5	NA	0.18	0.24	0.42	0.807	8910000000
ci@5:124260215:124260935:-|5:124260934:124260935:-	chr5:124260115-124261035	ENSMUSG00000038126	Mphosph9	ci	1	NA	0.18	0.73	0.91	0.318	35.1
ci@6:72606494:72606573:+|6:72606494:72606495:+	chr6:72606394-72606673	ENSMUSG00000056666	Retsat	ci	1	NA	0.18	0.74	0.92	0.314	5.15
ci@11:84899450:84900196:+|11:84899450:84899451:+	chr11:84899350-84900296	ENSMUSG00000020527	Myo19	ci	1	NA	0.18	0.82	1	0.286	80.9
ci@2:119374581:119377347:-|2:119377346:119377347:-	chr2:119374481-119377447	ENSMUSG00000034154	Ino80	ci	1	NA	0.18	0.63	0.81	0.363	13.7
ci@7:126692055:126692321:-|7:126692320:126692321:-	chr7:126691955-126692421	ENSMUSG00000059772	Slx1b	ci	1	NA	0.18	0.63	0.81	0.363	49.4
tutr@8:105215972:105217401:+|8:105215972:105217907:+|8:105215972:105217980:+	chr8:105215872-105218080	ENSMUSG00000031885	Cbfb	tutr	2	NA	0.18	0.23	0.41	0.834	6990000000
cj@16:36893438:36894831:+|16:36893438:other:+|16:other:36894831:+	chr16:36893338-36894931	ENSMUSG00000034243	Golgb1	cj	3	NA	0.18	0.02	0.2	3.32	11.7
ci@4:11197299:11198729:+|4:11197299:11197300:+	chr4:11197199-11198829	ENSMUSG00000028212	Ccne2	ci	2	NA	0.18	0.04	0.22	2.46	5.96
a3ss@19:3708436:3714404:+|19:3708436:3714407:+	chr19:3708336-3714507	ENSMUSG00000035372	1810055G02Rik	a3ss	2	NA	-0.18	0.35	0.17	-1.04	6
tutr@15:25363504:25364228:-|15:25363277:25364228:-	chr15:25363177-25364328	ENSMUSG00000045763	Basp1	tutr	2	NA	0.18	0.44	0.62	0.495	7510
tutr@17:64139017:64139146:+|17:64139017:64139175:+|17:64139017:64139195:+|17:64139017:64139214:+|17:64139017:64139497:+|17:64139017:64139556:+	chr17:64138917-64139656	ENSMUSG00000000127	Fer	tutr	6	NA	-0.18	0.31	0.13	-1.25	31.6
tutr@10:75309879:75312372:+|10:75309879:75312391:+	chr10:75309779-75312491	ENSMUSG00000033444	Specc1l	tutr	1	NA	0.18	0.3	0.48	0.678	2.7e+29
tutr@6:113067826:113068173:+|6:113067826:113068271:+	chr6:113067726-113068371	ENSMUSG00000030264	Thumpd3	tutr	1	NA	0.18	0.07	0.25	1.84	779
tutr@X:16685375:16685630:+|X:16685375:16685655:+|X:16685375:16685742:+|X:16685375:16687707:+|X:16685375:16687817:+	chrX:16685275-16687917	ENSMUSG00000025037	Maoa	tutr	2	NA	0.18	0.31	0.49	0.661	59.4
tutr@14:20320365:20320723:-|14:20320252:20320723:-|14:20320163:20320723:-|14:20320138:20320723:-	chr14:20320038-20320823	ENSMUSG00000021810	Ecd	tutr	3	NA	-0.18	0.29	0.11	-1.4	236000000
tutr@16:35697381:35697904:-|16:35696973:35697904:-|16:35696953:35697904:-	chr16:35696853-35698004	ENSMUSG00000022848	Dirc2	tutr	3	NA	0.18	0.13	0.31	1.25	3.56e+34
tutr@19:8793172:8793390:-|19:8793127:8793390:-	chr19:8793027-8793490	ENSMUSG00000071662	Polr2g	tutr	1	NA	0.18	0.34	0.52	0.613	123000
cj@2:104770180:104776172:-|2:other:104776172:-|2:104770180:other:-	chr2:104770080-104776272	ENSMUSG00000074994	Qser1	cj	2	NA	0.18	0	0.18	Inf	5.38
ci@11:70764549:70771209:+|11:70764549:70764550:+	chr11:70764449-70771309	ENSMUSG00000043602	Zfp3	ci	2	NA	0.18	0	0.18	Inf	35.2
ci@4:42933667:42933779:+|4:42933667:42933668:+	chr4:42933567-42933879	ENSMUSG00000036062	N28178	ci	1	NA	0.18	0.34	0.52	0.613	10.5
tutr@16:14473568:14474836:+|16:14473568:14474871:+	chr16:14473468-14474971	ENSMUSG00000023088	Abcc1	tutr	2	NA	0.18	0.17	0.35	1.04	66500000
tutr@X:152273074:152273754:+|X:152273074:152273870:+|X:152273074:152274529:+	chrX:152272974-152274629	ENSMUSG00000025332	Kdm5c	tutr	1	NA	0.18	0.15	0.33	1.14	3680000000
tutr@9:58218552:58219802:-|9:58218500:58219802:-|9:58218483:58219802:-|9:58218084:58219802:-	chr9:58217984-58219902	ENSMUSG00000036986	Pml	tutr	4	NA	0.18	0.55	0.73	0.408	409000
tutr@2:44987122:44988572:-|2:44987106:44988572:-|2:44983814:44988572:-	chr2:44983714-44988672	ENSMUSG00000026872	Zeb2	tutr	1	NA	0.18	0.28	0.46	0.716	2680000000
tutr@15:25972046:25973667:+|15:25972046:25973685:+	chr15:25971946-25973785	ENSMUSG00000022270	Fam134b	tutr	2	NA	0.18	0.55	0.73	0.408	47200000000
tutr@11:17203478:17203933:-|11:17203447:17203933:-|11:17203426:17203933:-|11:17203280:17203933:-|11:17203201:17203933:-	chr11:17203101-17204033	ENSMUSG00000020116	Pno1	tutr	5	NA	0.18	0.28	0.46	0.716	18800000
tutr@2:125257413:125257730:+|2:125257413:125257750:+	chr2:125257313-125257850	ENSMUSG00000027203	Dut	tutr	2	NA	0.18	0.25	0.43	0.782	26900
cj@5:108679584:108679704:+|5:108679584:other:+|5:other:108679704:+	chr5:108679484-108679804	ENSMUSG00000033540	Idua	cj	1	NA	0.18	0.53	0.71	0.422	9.19
ci@17:26199676:26199752:-|17:26199751:26199752:-	chr17:26199576-26199852	ENSMUSG00000073433	Arhgdig	ci	1	NA	0.18	0.8	0.98	0.293	6.71
ci@5:138166078:138166683:-|5:138166682:138166683:-	chr5:138165978-138166783	ENSMUSG00000029730	Mcm7	ci	1	NA	0.18	0.76	0.94	0.307	32.4
ci@1:75527184:75527363:+|1:75527184:75527185:+	chr1:75527084-75527463	ENSMUSG00000026213	Stk11ip	ci	1	NA	0.18	0.68	0.86	0.339	5.87
ci@4:121049715:121050076:+|4:121049715:121049716:+	chr4:121049615-121050176	ENSMUSG00000028626	Col9a2	ci	1	NA	0.18	0.76	0.94	0.307	23.6
tutr@7:81885888:81886077:-|7:81885419:81886077:-|7:81885017:81886077:-|7:81884103:81886077:-|7:81884063:81886077:-|7:81883859:81886077:-	chr7:81883759-81886177	ENSMUSG00000025104	Hdgfrp3	tutr	6	NA	0.175	0.36	0.535	0.572	2.75e+21
tutr@17:24961316:24964781:-|17:24961290:24964781:-|17:24961227:24964781:-	chr17:24961127-24964881	ENSMUSG00000038002	Cramp1l	tutr	1	NA	0.175	0.35	0.525	0.585	4.8e+21
tutr@18:80127042:80127694:-|18:80127026:80127694:-|18:80126346:80127694:-|18:80126316:80127694:-	chr18:80126216-80127794	ENSMUSG00000053950	Adnp2	tutr	4	NA	0.175	0.11	0.285	1.37	70600000000
tutr@1:138486024:138486999:-|1:138484185:138486999:-|1:138484167:138486999:-|1:138484113:138486999:-|1:138483837:138486999:-	chr1:138483737-138487099	ENSMUSG00000026393	Nek7	tutr	2	NA	-0.175	0.61	0.435	-0.488	4870000000000000
cj@14:18270460:18270959:-|14:other:18270959:-|14:18270460:other:-	chr14:18270360-18271059	ENSMUSG00000012405	Rpl15	cj	3	NA	0.175	0.49	0.665	0.441	9.19
ci@1:92907423:92907565:+|1:92907423:92907424:+	chr1:92907323-92907665	ENSMUSG00000047067	Dusp28	ci	1	NA	0.175	0.7	0.875	0.322	26.1
ci@9:113989436:113990618:-|9:113990617:113990618:-	chr9:113989336-113990718	ENSMUSG00000032507	Fbxl2	ci	1	NA	0.175	0.74	0.915	0.306	6.04
ci@17:24426742:24426853:+|17:24426742:24426743:+	chr17:24426642-24426953	ENSMUSG00000024132	Eci1	ci	1	NA	0.175	0.63	0.805	0.354	5.8
se@2:175430874:175432180:-|2:175425155:175432180:-	chr2:175425055-175432280	ENSMUSG00000078897	Gm4724	se	2	FALSE	0.175	0.03	0.205	2.77	2520
tutr@X:167207288:167207500:-|X:167207113:167207500:-|X:167207093:167207500:-	chrX:167206993-167207600	ENSMUSG00000049775	Tmsb4x	tutr	2	NA	0.175	0.23	0.405	0.816	1.92e+88
tutr@2:37564887:37566377:+|2:37564887:37566434:+	chr2:37564787-37566534	ENSMUSG00000035437	Rabgap1	tutr	2	NA	0.175	0.44	0.615	0.483	1.95e+17
tutr@6:29125097:29125389:-|6:29125078:29125389:-|6:29125020:29125389:-|6:29124998:29125389:-	chr6:29124898-29125489	ENSMUSG00000029701	Rbm28	tutr	4	NA	-0.175	0.31	0.135	-1.2	49600
tutr@9:49078319:49078329:+|9:49078319:49078740:+|9:49078319:49078771:+	chr9:49078219-49078871	ENSMUSG00000032264	Zw10	tutr	3	NA	0.175	0.41	0.585	0.513	276000
tutr@4:48194480:48194607:-|4:48194461:48194607:-|4:48194366:48194607:-|4:48193333:48194607:-	chr4:48193233-48194707	ENSMUSG00000028343	Erp44	tutr	1	NA	0.175	0.05	0.225	2.17	19.7
cj@12:101044659:101049660:-|12:other:101049660:-|12:101044659:other:-	chr12:101044559-101049760	ENSMUSG00000041846	Smek1	cj	3	NA	-0.175	0.35	0.175	-1	11.7
ci@17:87975405:87980191:+|17:87975405:87975406:+	chr17:87975305-87980291	ENSMUSG00000005370	Msh6	ci	2	NA	-0.175	0.19	0.015	-3.66	10.6
ci@2:144276531:144278994:+|2:144276531:144276532:+	chr2:144276431-144279094	ENSMUSG00000027424	8430406I07Rik	ci	2	NA	0.175	0	0.175	Inf	7.82
tutr@15:44640422:44640753:+|15:44640422:44641227:+|15:44640422:44641511:+|15:44640422:44641539:+	chr15:44640322-44641639	ENSMUSG00000022339	Ebag9	tutr	2	NA	0.175	0.17	0.345	1.02	13200000
tutr@X:109160162:109162465:+|X:109160162:109162485:+	chrX:109160062-109162585	ENSMUSG00000031246	Sh3bgrl	tutr	1	NA	0.175	0.67	0.845	0.335	5.18e+32
tutr@6:87936326:87936610:+|6:87936326:87936627:+|6:87936326:87936647:+	chr6:87936226-87936747	ENSMUSG00000030060	8430410A17Rik	tutr	1	NA	0.175	0.64	0.815	0.349	251
tutr@14:55636062:55636218:-|14:55636040:55636218:-|14:55636014:55636218:-|14:55635965:55636218:-	chr14:55635865-55636318	ENSMUSG00000002320	Tm9sf1	tutr	3	NA	0.175	0.4	0.575	0.524	16.8
cj@7:45054647:45056743:-|7:other:45056743:-|7:45054647:other:-	chr7:45054547-45056843	ENSMUSG00000007837	Prrg2	cj	1	NA	0.175	0.81	0.985	0.282	7.78
ci@19:4897694:4899200:-|19:4899199:4899200:-	chr19:4897594-4899300	ENSMUSG00000006464	Bbs1	ci	1	NA	0.175	0.67	0.845	0.335	5.69
ci@7:59284824:59286054:+|7:59284824:59284825:+	chr7:59284724-59286154	ENSMUSG00000025326	Ube3a	ci	1	NA	0.175	0.53	0.705	0.412	21.9
ci@10:80703928:80704039:+|10:80703928:80703929:+	chr10:80703828-80704139	ENSMUSG00000055862	Izumo4	ci	1	NA	0.175	0.37	0.545	0.559	93.8
ci@6:34771128:34773223:+|6:34771128:34771129:+	chr6:34771028-34773323	ENSMUSG00000029761	Cald1	ci	1	NA	0.175	0.63	0.805	0.354	9.72
tutr@6:7039057:7039417:+|6:7039057:7039660:+	chr6:7038957-7039760	ENSMUSG00000042505	Acn9	tutr	1	NA	0.17	0.59	0.76	0.365	64.8
tutr@11:32423561:32428045:+|11:32423561:32428179:+	chr11:32423461-32428279	ENSMUSG00000040711	Sh3pxd2b	tutr	1	NA	0.17	0.76	0.93	0.291	1.17e+28
tutr@15:38489859:38490360:-|15:38489794:38490360:-|15:38489453:38490360:-|15:38488311:38490360:-|15:38488290:38490360:-|15:38488237:38490360:-|15:38488183:38490360:-|15:38488115:38490360:-	chr15:38488015-38490460	ENSMUSG00000037458	Azin1	tutr	4	NA	-0.17	0.53	0.36	-0.558	8.31e+63
tutr@12:16536048:16538412:-|12:16535957:16538412:-	chr12:16535857-16538512	ENSMUSG00000020593	Lpin1	tutr	1	NA	0.17	0.48	0.65	0.437	4460000000000
tutr@8:40993053:40993419:-|8:40992917:40993419:-|8:40992567:40993419:-|8:40990936:40993419:-|8:40990913:40993419:-	chr8:40990813-40993519	ENSMUSG00000045636	Mtus1	tutr	4	NA	0.17	0.62	0.79	0.35	7.03e+108
ci@8:94082137:94082356:-|8:94082355:94082356:-	chr8:94082037-94082456	ENSMUSG00000031755	Bbs2	ci	1	NA	0.17	0.76	0.93	0.291	10.8
ci@11:106253861:106254607:-|11:106254606:106254607:-	chr11:106253761-106254707	ENSMUSG00000020706	Ftsj3	ci	1	NA	0.17	0.72	0.89	0.306	5.02
ci@17:29849772:29850492:-|17:29850491:29850492:-	chr17:29849672-29850592	ENSMUSG00000043557	Mdga1	ci	1	NA	0.17	0.82	0.99	0.272	5.71
tutr@8:27036636:27039133:+|8:27036636:27039297:+|8:27036636:27039383:+|8:27036636:27039402:+|8:27036636:27039424:+	chr8:27036536-27039524	ENSMUSG00000031483	Erlin2	tutr	2	NA	0.17	0.23	0.4	0.798	1.42e+34
tutr@3:40789389:40789531:+|3:40789389:40789547:+|3:40789389:40789586:+|3:40789389:40789602:+|3:40789389:40790358:+|3:40789389:40790375:+|3:40789389:40790394:+|3:40789389:40790433:+|3:40789389:40790454:+|3:40789389:40791041:+	chr3:40789289-40791141	ENSMUSG00000025757	Hspa4l	tutr	7	NA	0.17	0.06	0.23	1.94	4.68e+58
tutr@4:59475296:59476882:-|4:59475261:59476882:-|4:59475243:59476882:-|4:59475195:59476882:-	chr4:59475095-59476982	ENSMUSG00000028382	Rod1	tutr	2	NA	-0.17	0.33	0.16	-1.04	311
tutr@10:4148099:4155954:+|10:4148099:4156106:+|10:4148099:4156131:+	chr10:4147999-4156231	ENSMUSG00000040675	Mthfd1l	tutr	1	NA	0.17	0.1	0.27	1.43	39
cj@3:10348552:10351242:-|3:other:10351242:-|3:10348552:other:-	chr3:10348452-10351342	ENSMUSG00000039795	Zfand1	cj	3	NA	0.17	0.04	0.21	2.39	6.12
tutr@19:5842438:5845478:-|19:5842405:5845478:-|19:5842380:5845478:-|19:5842323:5845478:-|19:5842301:5845478:-	chr19:5842201-5845578	ENSMUSG00000024816	Frmd8	tutr	4	NA	0.17	0.33	0.5	0.599	2.49e+107
tutr@17:55967634:55967948:+|17:55967634:55968133:+|17:55967634:55968281:+	chr17:55967534-55968381	ENSMUSG00000003208	Ccdc94	tutr	3	NA	0.17	0.43	0.6	0.481	11.5
tutr@10:122995382:122995669:-|10:122995160:122995669:-|10:122995116:122995669:-|10:122995071:122995669:-|10:122994110:122995669:-	chr10:122994010-122995769	ENSMUSG00000034602	Mon2	tutr	4	NA	0.17	0.08	0.25	1.64	272000000000
tutr@2:73093254:73093622:-|2:73093232:73093622:-|2:73093199:73093622:-|2:73092801:73093622:-	chr2:73092701-73093722	ENSMUSG00000027108	Ola1	tutr	2	NA	0.17	0.14	0.31	1.15	7670000000
tutr@5:34485747:34486308:+|5:34485747:34486324:+|5:34485747:34486427:+|5:34485747:34486454:+	chr5:34485647-34486554	ENSMUSG00000037210	Fam193a	tutr	4	NA	0.17	0.33	0.5	0.599	5210000
tutr@9:99584023:99584206:+|9:99584023:99584343:+|9:99584023:99584453:+|9:99584023:99584474:+	chr9:99583923-99584574	ENSMUSG00000032469	Dbr1	tutr	3	NA	-0.17	0.3	0.13	-1.21	204
tutr@9:45937874:45939253:-|9:45937857:45939253:-	chr9:45937757-45939353	ENSMUSG00000034908	Sidt2	tutr	2	NA	0.17	0.34	0.51	0.585	1.56e+34
cj@16:48926102:48927542:-|16:other:48927542:-|16:48926102:other:-	chr16:48926002-48927642	ENSMUSG00000064061	Dzip3	cj	1	NA	0.17	0.43	0.6	0.481	33.9
ci@19:56588269:56591576:+|19:56588269:56588270:+	chr19:56588169-56591676	ENSMUSG00000025078	Nhlrc2	ci	2	NA	-0.17	0.18	0.01	-4.17	10.4
ci@18:38332152:38333154:-|18:38333153:38333154:-	chr18:38332052-38333254	ENSMUSG00000052102	Gnpda1	ci	2	NA	0.17	0.12	0.29	1.27	13.1
ci@7:45918235:45919318:-|7:45919317:45919318:-	chr7:45918135-45919418	ENSMUSG00000040212	Emp3	ci	2	NA	-0.17	0.18	0.01	-4.17	7.2
tutr@16:90925846:90925971:-|16:90925830:90925971:-|16:90925814:90925971:-	chr16:90925714-90926071	ENSMUSG00000022972	1110004E09Rik	tutr	2	NA	0.17	0.16	0.33	1.04	5.57
tutr@19:8772566:8772672:-|19:8772528:8772672:-|19:8772481:8772672:-	chr19:8772381-8772772	ENSMUSG00000003680	Taf6l	tutr	1	NA	0.17	0.28	0.45	0.684	96900
tutr@13:64133192:64135313:-|13:64133027:64135313:-	chr13:64132927-64135413	ENSMUSG00000044934	Zfp367	tutr	2	NA	0.17	0.73	0.9	0.302	20100000000000
ci@4:43508343:43508603:+|4:43508343:43508344:+	chr4:43508243-43508703	ENSMUSG00000028463	Car9	ci	1	NA	0.17	0.68	0.85	0.322	5.74
ci@5:115112876:115113064:-|5:115113063:115113064:-	chr5:115112776-115113164	ENSMUSG00000029545	Acads	ci	1	NA	0.17	0.81	0.98	0.275	7.44
tutr@16:3865081:3865630:-|16:3862403:3865630:-|16:3862383:3865630:-|16:3861547:3865630:-|16:3861508:3865630:-	chr16:3861408-3865730	ENSMUSG00000039789	Zfp597	tutr	4	NA	0.165	0.53	0.695	0.391	180000000000
tutr@1:44086863:44086889:-|1:44086841:44086889:-|1:44086796:44086889:-|1:44086684:44086889:-|1:44086614:44086889:-	chr1:44086514-44086989	ENSMUSG00000026047	Kdelc1	tutr	4	NA	-0.165	0.54	0.375	-0.526	38.6
tutr@12:33438080:33439405:+|12:33438080:33440445:+|12:33438080:33440563:+	chr12:33437980-33440663	ENSMUSG00000020561	Twistnb	tutr	2	NA	0.165	0.36	0.525	0.544	487000
tutr@5:124463320:124463780:-|5:124463273:124463780:-	chr5:124463173-124463880	ENSMUSG00000029401	Rilpl2	tutr	1	NA	0.165	0.72	0.885	0.298	57.5
cj@X:7738523:7741212:-|X:other:7741212:-|X:7738523:other:-	chrX:7738423-7741312	ENSMUSG00000031150	Ccdc120	cj	1	NA	0.165	0.29	0.455	0.65	21.3
cj@16:8478329:8482127:+|16:8478329:other:+|16:other:8482127:+	chr16:8478229-8482227	ENSMUSG00000039345	Mettl22	cj	1	NA	0.165	0.76	0.925	0.283	5.52
ci@3:95750417:95750701:-|3:95750700:95750701:-	chr3:95750317-95750801	ENSMUSG00000028107	Tars2	ci	1	NA	0.165	0.59	0.755	0.356	7.21
ci@9:35209156:35209416:-|9:35209415:35209416:-	chr9:35209056-35209516	ENSMUSG00000039048	Foxred1	ci	1	NA	0.165	0.63	0.795	0.336	14.8
ci@3:88438561:88440698:-|3:88440697:88440698:-	chr3:88438461-88440798	ENSMUSG00000028064	Sema4a	ci	1	NA	0.165	0.83	0.995	0.262	36.3
ci@7:59286259:59286868:+|7:59286259:59286260:+	chr7:59286159-59286968	ENSMUSG00000025326	Ube3a	ci	1	NA	0.165	0.62	0.785	0.34	5.4
ci@17:24897140:24897214:+|17:24897140:24897141:+	chr17:24897040-24897314	ENSMUSG00000073435	Nme3	ci	1	NA	0.165	0.58	0.745	0.361	289
ci@X:20718424:20718679:+|X:20718424:20718425:+	chrX:20718324-20718779	ENSMUSG00000031066	Usp11	ci	1	NA	0.165	0.69	0.855	0.309	241
tutr@2:30960679:30960946:-|2:30960640:30960946:-|2:30960620:30960946:-	chr2:30960520-30961046	ENSMUSG00000026849	Tor1a	tutr	1	NA	-0.165	0.64	0.475	-0.43	139
tutr@7:128779717:128783785:+|7:128779717:128784813:+|7:128779717:128784832:+	chr7:128779617-128784932	ENSMUSG00000055319	Sec23ip	tutr	3	NA	0.165	0.13	0.295	1.18	4.81e+16
tutr@11:120498175:120499164:+|11:120498175:120499185:+|11:120498175:120499201:+|11:120498175:120499225:+	chr11:120498075-120499325	ENSMUSG00000025792	Slc25a10	tutr	1	NA	0.165	0.34	0.505	0.571	21700
tutr@8:31260133:31261424:+|8:31260133:31261482:+|8:31260133:31261737:+	chr8:31260033-31261837	ENSMUSG00000046152	Fut10	tutr	3	NA	0.165	0.13	0.295	1.18	1730
tutr@11:101766859:101767354:+|11:101766859:101767372:+|11:101766859:101768441:+	chr11:101766759-101768541	ENSMUSG00000034931	Dhx8	tutr	2	NA	0.165	0.2	0.365	0.868	612
tutr@13:100666019:100666332:+|13:100666019:100666357:+	chr13:100665919-100666457	ENSMUSG00000078941	Taf9	tutr	2	NA	0.165	0.34	0.505	0.571	5.06
tutr@12:79175550:79176144:-|12:79174355:79176144:-|12:79174335:79176144:-|12:79174317:79176144:-	chr12:79174217-79176244	ENSMUSG00000066441	Rdh11	tutr	3	NA	0.165	0.2	0.365	0.868	2.03e+30
cj@7:15996443:15996551:-|7:other:15996551:-|7:15996443:other:-	chr7:15996343-15996651	ENSMUSG00000070808	Gltscr1	cj	3	NA	0.165	0.05	0.215	2.1	7.72
cj@8:85036977:85038335:+|8:85036977:other:+|8:other:85038335:+	chr8:85036877-85038435	ENSMUSG00000031691	Tnpo2	cj	2	NA	-0.165	0.59	0.425	-0.473	7.31
ci@11:94413224:94414931:-|11:94414930:94414931:-	chr11:94413124-94415031	ENSMUSG00000020866	Cacna1g	ci	1	NA	0.165	0.27	0.435	0.688	7.53
ci@6:115793171:115795776:+|6:115793171:115793172:+	chr6:115793071-115795876	ENSMUSG00000030319	Cand2	ci	2	NA	-0.165	0.18	0.015	-3.58	6.21
tutr@17:46682870:46683107:+|17:46682870:46683238:+	chr17:46682770-46683338	ENSMUSG00000002768	Mea1	tutr	1	NA	0.165	0.39	0.555	0.509	5350000
tutr@8:46033335:46033741:-|8:46033267:46033741:-	chr8:46033167-46033841	ENSMUSG00000038291	Snx25	tutr	2	NA	0.165	0.56	0.725	0.373	9550
tutr@18:44417729:44417950:+|18:44417729:44419329:+|18:44417729:44419349:+	chr18:44417629-44419449	ENSMUSG00000024472	Dcp2	tutr	3	NA	0.165	0.6	0.765	0.35	88600000000
cj@6:115554027:115559593:+|6:115554027:other:+|6:other:115559593:+	chr6:115553927-115559693	ENSMUSG00000042389	Tsen2	cj	1	NA	0.165	0.8	0.965	0.271	113
ci@4:134357830:134357978:-|4:134357977:134357978:-	chr4:134357730-134358078	ENSMUSG00000028838	Extl1	ci	1	NA	0.165	0.81	0.975	0.267	10.8
tutr@7:127022138:127023013:-|7:127022116:127023013:-	chr7:127022016-127023113	ENSMUSG00000030677	Kif22	tutr	1	NA	0.16	0.69	0.85	0.301	3.33e+201
tutr@1:44002193:44002337:+|1:44002193:44002927:+|1:44002193:44002945:+|1:44002193:44002998:+	chr1:44002093-44003098	ENSMUSG00000041763	Tpp2	tutr	4	NA	0.16	0.43	0.59	0.456	43100000
tutr@2:121542562:121544802:+|2:121542562:121544856:+	chr2:121542462-121544956	ENSMUSG00000027242	Wdr76	tutr	1	NA	0.16	0.3	0.46	0.617	16.1
tutr@2:155634308:155635002:-|2:155634285:155635002:-	chr2:155634185-155635102	ENSMUSG00000038324	Trpc4ap	tutr	1	NA	0.16	0.35	0.51	0.543	3.28e+30
tutr@19:55298343:55298784:-|19:55298300:55298784:-	chr19:55298200-55298884	ENSMUSG00000024982	Zdhhc6	tutr	2	NA	0.16	0.48	0.64	0.415	28.3
tutr@5:108706345:108706895:+|5:108706345:108706930:+|5:108706345:108706948:+	chr5:108706245-108707048	ENSMUSG00000008090	Fgfrl1	tutr	2	NA	0.16	0.12	0.28	1.22	3790
tutr@7:62417739:62418406:-|7:62417696:62418406:-|7:62417592:62418406:-	chr7:62417492-62418506	ENSMUSG00000070527	Mkrn3	tutr	3	NA	-0.16	0.5	0.34	-0.556	8.66
tutr@2:71853641:71857181:+|2:71853641:71858225:+|2:71853641:71858341:+|2:71853641:71858394:+|2:71853641:71858410:+|2:71853641:71858429:+	chr2:71853541-71858529	ENSMUSG00000027111	Itga6	tutr	2	NA	0.16	0.47	0.63	0.423	1590000
ci@8:74999708:74999813:+|8:74999708:74999709:+	chr8:74999608-74999913	ENSMUSG00000034518	Hmgxb4	ci	1	NA	0.16	0.75	0.91	0.279	5.22
ci@2:59862726:59862817:-|2:59862816:59862817:-	chr2:59862626-59862917	ENSMUSG00000026988	Wdsub1	ci	1	NA	0.16	0.84	1	0.252	14.2
ci@15:89140257:89140348:-|15:89140347:89140348:-	chr15:89140157-89140448	ENSMUSG00000022610	Mapk12	ci	1	NA	0.16	0.5	0.66	0.401	20.7
ci@2:25356142:25356231:-|2:25356230:25356231:-	chr2:25356042-25356331	ENSMUSG00000026958	Dpp7	ci	1	NA	0.16	0.67	0.83	0.309	42.6
ci@19:36969196:36969914:+|19:36969196:36969197:+	chr19:36969096-36970014	ENSMUSG00000040565	Btaf1	ci	1	NA	0.16	0.84	1	0.252	10.8
tutr@5:33653250:33654365:-|5:33653221:33654365:-	chr5:33653121-33654465	ENSMUSG00000019295	Tmem129	tutr	2	NA	0.16	0.09	0.25	1.47	2.15e+17
tutr@19:6298598:6298772:+|19:6298598:6298897:+|19:6298598:6299320:+|19:6298598:6300089:+	chr19:6298498-6300189	ENSMUSG00000024772	Ehd1	tutr	2	NA	0.16	0.09	0.25	1.47	136000000000000
tutr@8:9988418:9989051:+|8:9988418:9989906:+|8:9988418:9990003:+|8:9988418:9991875:+|8:9988418:9992040:+|8:9988418:9992151:+	chr8:9988318-9992251	ENSMUSG00000040396	Abhd13	tutr	6	NA	0.16	0.22	0.38	0.788	3.36e+28
tutr@7:141262552:141262703:+|7:141262552:141262721:+|7:141262552:141262743:+	chr7:141262452-141262843	ENSMUSG00000038611	Phrf1	tutr	3	NA	0.16	0.15	0.31	1.05	33.7
tutr@10:128048507:128048635:+|10:128048507:128048659:+	chr10:128048407-128048759	ENSMUSG00000061315	Naca	tutr	2	NA	0.16	0.1	0.26	1.38	17.6
tutr@17:86997060:86999000:+|17:86997060:86999899:+|17:86997060:86999966:+|17:86997060:87000045:+|17:86997060:87000062:+	chr17:86996960-87000162	ENSMUSG00000024143	Rhoq	tutr	3	NA	0.16	0.22	0.38	0.788	1.21e+25
ci@4:118398255:118399031:-|4:118399030:118399031:-	chr4:118398155-118399131	ENSMUSG00000033253	Szt2	ci	2	NA	-0.16	0.2	0.04	-2.32	10.6
ci@2:125087521:125087964:+|2:125087521:125087522:+	chr2:125087421-125088064	ENSMUSG00000035183	Slc24a5	ci	1	NA	0.16	0	0.16	Inf	502
ci@9:46286433:46287017:+|9:46286433:46286434:+	chr9:46286333-46287117	ENSMUSG00000032077	Bud13	ci	2	NA	-0.16	0.17	0.01	-4.09	13
ci@17:55959261:55960713:+|17:55959261:55959262:+	chr17:55959161-55960813	ENSMUSG00000003208	Ccdc94	ci	2	NA	0.16	0.02	0.18	3.17	20.5
a5ss@14:51889397:51889528:+|14:51889217:51889528:+	chr14:51889117-51889628	ENSMUSG00000004561	Mettl17	a5ss	2	FALSE	0.16	0.45	0.61	0.439	25.6
tutr@11:120289883:120292282:+|11:120289883:120292306:+	chr11:120289783-120292406	ENSMUSG00000039741	Bahcc1	tutr	2	NA	0.16	0.07	0.23	1.72	9.83e+21
tutr@3:103353909:103355555:+|3:103353909:103358622:+|3:103353909:103358757:+	chr3:103353809-103358857	ENSMUSG00000033014	Trim33	tutr	3	NA	0.16	0.26	0.42	0.692	3.82e+42
tutr@5:140663524:140665365:-|5:140663506:140665365:-	chr5:140663406-140665465	ENSMUSG00000036555	Iqce	tutr	1	NA	0.16	0.31	0.47	0.6	1010000
tutr@6:115955049:115955739:-|6:115954811:115955739:-	chr6:115954711-115955839	ENSMUSG00000030123	Plxnd1	tutr	1	NA	0.16	0.33	0.49	0.57	630
tutr@7:126945121:126945618:+|7:126945121:126945637:+	chr7:126945021-126945737	ENSMUSG00000030685	Kctd13	tutr	2	NA	0.16	0.06	0.22	1.87	3.72e+19
tutr@4:124678849:124678902:-|4:124678811:124678902:-|4:124678786:124678902:-|4:124678763:124678902:-|4:124678159:124678902:-	chr4:124678059-124679002	ENSMUSG00000028907	Utp11l	tutr	4	NA	0.16	0.12	0.28	1.22	6.28
tutr@11:119343647:119346277:-|11:119343489:119346277:-	chr11:119343389-119346377	ENSMUSG00000005043	Sgsh	tutr	2	NA	0.16	0.45	0.61	0.439	44900
tutr@2:3458954:3459431:+|2:3458954:3459618:+	chr2:3458854-3459718	ENSMUSG00000026648	Dclre1c	tutr	1	NA	0.16	0.56	0.72	0.363	1690000
tutr@2:13582514:13582671:+|2:13582514:13582778:+|2:13582514:13582809:+|2:13582514:13582825:+	chr2:13582414-13582925	ENSMUSG00000026728	Vim	tutr	3	NA	-0.16	0.71	0.55	-0.368	1290000000000000
tutr@17:12219079:12219610:+|17:12219079:12219640:+	chr17:12218979-12219740	ENSMUSG00000023827	Agpat4	tutr	2	NA	0.16	0.53	0.69	0.381	2330000
cj@11:115895982:115896099:-|11:other:115896099:-|11:115895982:other:-	chr11:115895882-115896199	ENSMUSG00000020752	Recql5	cj	1	NA	0.16	0.78	0.94	0.269	5.05
ci@8:105285173:105285256:-|8:105285255:105285256:-	chr8:105285073-105285356	ENSMUSG00000014837	4931428F04Rik	ci	1	NA	0.16	0.75	0.91	0.279	35.1
ci@X:74331592:74331967:+|X:74331592:74331593:+	chrX:74331492-74332067	ENSMUSG00000031398	Plxna3	ci	1	NA	0.16	0.79	0.95	0.266	7.29
tutr@1:172506708:172507209:+|1:172506708:172507251:+|1:172506708:172507327:+|1:172506708:172507347:+|1:172506708:172507378:+	chr1:172506608-172507478	ENSMUSG00000026547	Tagln2	tutr	4	NA	0.155	0.58	0.735	0.342	174
tutr@16:8634756:8635744:-|16:8634160:8635744:-|16:8634140:8635744:-|16:8633879:8635744:-|16:8633230:8635744:-	chr16:8633130-8635844	ENSMUSG00000043140	Tmem186	tutr	1	NA	0.155	0.15	0.305	1.02	7660000
tutr@2:166945793:166946262:+|2:166945793:166946282:+|2:166945793:166946331:+|2:166945793:166946374:+	chr2:166945693-166946474	ENSMUSG00000002718	Cse1l	tutr	1	NA	0.155	0.15	0.305	1.02	4340000
tutr@11:106502393:106503595:-|11:106502338:106503595:-|11:106502139:106503595:-	chr11:106502039-106503695	ENSMUSG00000040548	Tex2	tutr	2	NA	0.155	0.18	0.335	0.896	2.36e+18
tutr@16:87729871:87733189:+|16:87729871:87733355:+	chr16:87729771-87733455	ENSMUSG00000025612	Bach1	tutr	2	NA	0.155	0.25	0.405	0.696	398000000
tutr@5:32491058:32492638:+|5:32491058:32492749:+|5:32491058:32492765:+|5:32491058:32493711:+	chr5:32490958-32493811	ENSMUSG00000014956	Ppp1cb	tutr	2	NA	0.155	0.36	0.515	0.517	1.22e+80
tutr@7:55830888:55831107:+|7:55830888:55831238:+|7:55830888:55831445:+	chr7:55830788-55831545	ENSMUSG00000033790	Tubgcp5	tutr	1	NA	0.155	0.07	0.225	1.68	89.9
tutr@11:73079176:73080057:+|11:73079176:73080215:+	chr11:73079076-73080315	ENSMUSG00000020783	1200014J11Rik	tutr	1	NA	0.155	0.52	0.675	0.376	1610
tutr@13:93147536:93147590:-|13:93146375:93147590:-|13:93146274:93147590:-	chr13:93146174-93147690	ENSMUSG00000042167	Papd4	tutr	3	NA	-0.155	0.88	0.725	-0.28	5060
tutr@16:85861715:85862609:-|16:85861440:85862609:-|16:85859605:85862609:-|16:85859586:85862609:-|16:85859434:85862609:-|16:85856173:85862609:-	chr16:85856073-85862709	ENSMUSG00000022894	Adamts5	tutr	4	NA	0.155	0.05	0.205	2.04	13.9
tutr@2:121450784:121451060:+|2:121450784:121451364:+|2:121450784:121453006:+|2:121450784:121453024:+|2:121450784:121453424:+	chr2:121450684-121453524	ENSMUSG00000074884	Serf2	tutr	3	NA	0.155	0.48	0.635	0.404	2.26e+37
tutr@4:124854547:124855067:+|4:124854547:124855236:+	chr4:124854447-124855336	ENSMUSG00000028889	Yrdc	tutr	2	NA	0.155	0.5	0.655	0.39	1410
cj@7:143559708:143561859:-|7:other:143561859:-|7:143559708:other:-	chr7:143559608-143561959	ENSMUSG00000010755	Cars	cj	1	NA	0.155	0.77	0.925	0.265	233
cj@15:76597572:76597646:-|15:other:76597646:-|15:76597572:other:-	chr15:76597472-76597746	ENSMUSG00000034022	Cpsf1	cj	1	NA	0.155	0.54	0.695	0.364	209
ci@4:155842981:155843059:+|4:155842981:155842982:+	chr4:155842881-155843159	ENSMUSG00000029070	Mxra8	ci	1	NA	0.155	0.83	0.985	0.247	8.65
ci@14:55675732:55676755:+|14:55675732:55675733:+	chr14:55675632-55676855	ENSMUSG00000002326	Gmpr2	ci	1	NA	0.155	0.74	0.895	0.274	7.59
ci@10:80797839:80797910:-|10:80797909:80797910:-	chr10:80797739-80798010	ENSMUSG00000035278	Plekhj1	ci	1	NA	0.155	0.7	0.855	0.289	1210
ci@11:82794005:82794504:+|11:82794005:82794006:+	chr11:82793905-82794604	ENSMUSG00000020697	Lig3	ci	1	NA	0.155	0.77	0.925	0.265	12
ci@11:115821007:115821656:+|11:115821007:115821008:+	chr11:115820907-115821756	ENSMUSG00000020781	Tsen54	ci	2	NA	0.155	0	0.155	Inf	106
a5ss@17:45588386:45588996:-|17:45588386:45589002:-	chr17:45588286-45589102	ENSMUSG00000023942	Slc29a1	a5ss	1	NA	0.155	0.16	0.315	0.977	17.2
tutr@7:116339189:116340040:-|7:116337581:116340040:-|7:116337271:116340040:-|7:116337254:116340040:-	chr7:116337154-116340140	ENSMUSG00000030660	Pik3c2a	tutr	4	NA	0.155	0.06	0.215	1.84	8.43e+21
tutr@5:65449823:65450404:-|5:65449804:65450404:-	chr5:65449704-65450504	ENSMUSG00000037822	1110003E01Rik	tutr	1	NA	0.155	0.23	0.385	0.743	1.23e+19
tutr@2:131145218:131145351:+|2:131145218:131145375:+|2:131145218:131145980:+|2:131145218:131146317:+	chr2:131145118-131146417	ENSMUSG00000074793	Hspa12b	tutr	3	NA	0.155	0.07	0.225	1.68	405
tutr@2:152704724:152704969:+|2:152704724:152705017:+|2:152704724:152705034:+|2:152704724:152705050:+	chr2:152704624-152705150	ENSMUSG00000019188	H13	tutr	3	NA	0.155	0.09	0.245	1.44	1900000000000
tutr@5:72976063:72978402:+|5:72976063:72978808:+|5:72976063:72978827:+	chr5:72975963-72978927	ENSMUSG00000036087	Slain2	tutr	2	NA	0.155	0.22	0.375	0.769	784000000000000
ci@16:22813956:22818381:-|16:22818380:22818381:-	chr16:22813856-22818481	ENSMUSG00000004462	Tbccd1	ci	2	NA	-0.155	0.22	0.065	-1.76	6.46
ci@3:19988072:19989053:+|3:19988072:19988073:+	chr3:19987972-19989153	ENSMUSG00000003617	Cp	ci	2	NA	0.155	0	0.155	Inf	27.6
tutr@4:11959910:11960572:-|4:11959810:11960572:-|4:11958333:11960572:-|4:11958229:11960572:-|4:11958184:11960572:-	chr4:11958084-11960672	ENSMUSG00000049225	Pdp1	tutr	1	NA	0.155	0.08	0.235	1.55	1190000000
tutr@2:168210515:168210531:-|2:168210470:168210531:-|2:168210345:168210531:-|2:168210284:168210531:-|2:168210263:168210531:-	chr2:168210163-168210631	ENSMUSG00000078919	Dpm1	tutr	3	NA	0.155	0.3	0.455	0.601	40.1
tutr@8:120657849:120658088:-|8:120657832:120658088:-|8:120653913:120658088:-	chr8:120653813-120658188	ENSMUSG00000031819	Emc8	tutr	2	NA	0.155	0.08	0.235	1.55	7420
tutr@2:132865924:132866150:+|2:132865924:132866168:+|2:132865924:132866404:+|2:132865924:132866765:+|2:132865924:132866784:+	chr2:132865824-132866884	ENSMUSG00000027357	Crls1	tutr	5	NA	0.155	0.07	0.225	1.68	134000000000
tutr@19:57488268:57488905:+|19:57488268:57488926:+|19:57488268:57489012:+	chr19:57488168-57489112	ENSMUSG00000025086	Trub1	tutr	3	NA	0.155	0.34	0.495	0.542	38
tutr@18:24284856:24286221:+|18:24284856:24286615:+|18:24284856:24286636:+|18:24284856:24286814:+|18:24284856:24286830:+	chr18:24284756-24286930	ENSMUSG00000000420	Galnt1	tutr	3	NA	0.155	0.17	0.325	0.935	6.44e+18
tutr@3:57833850:57834761:+|3:57833850:57834829:+|3:57833850:57835227:+	chr3:57833750-57835327	ENSMUSG00000036503	Rnf13	tutr	2	NA	0.155	0.39	0.545	0.483	3.81e+25
tutr@7:80915565:80915853:-|7:80915378:80915853:-	chr7:80915278-80915953	ENSMUSG00000025724	Sec11a	tutr	1	NA	0.155	0.4	0.555	0.472	34.1
tutr@5:92444033:92444245:-|5:92443986:92444245:-	chr5:92443886-92444345	ENSMUSG00000029426	Scarb2	tutr	2	NA	0.155	0.67	0.825	0.3	7050
ci@1:36550828:36551726:-|1:36551725:36551726:-	chr1:36550728-36551826	ENSMUSG00000026121	Sema4c	ci	1	NA	0.155	0.68	0.835	0.296	13.7
ci@7:48818720:48822570:+|7:48818720:48818721:+	chr7:48818620-48822670	ENSMUSG00000030471	Zdhhc13	ci	1	NA	0.155	0.81	0.965	0.253	87
tutr@8:122578409:122579110:-|8:122578237:122579110:-	chr8:122578137-122579210	ENSMUSG00000015027	Galns	tutr	2	NA	0.15	0.71	0.86	0.277	13.3
tutr@6:4540662:4540669:+|6:4540662:4540922:+|6:4540662:4540965:+|6:4540662:4541008:+|6:4540662:4541494:+	chr6:4540562-4541594	ENSMUSG00000029661	Col1a2	tutr	3	NA	0.15	0.29	0.44	0.601	137
tutr@15:103154222:103155652:-|15:103153308:103155652:-|15:103153290:103155652:-	chr15:103153190-103155752	ENSMUSG00000036061	Smug1	tutr	3	NA	0.15	0.15	0.3	1	5580000
tutr@7:64338029:64338399:+|7:64338029:64340275:+|7:64338029:64340406:+|7:64338029:64340806:+	chr7:64337929-64340906	ENSMUSG00000030522	Mtmr10	tutr	3	NA	0.15	0.15	0.3	1	106000000000000
se@17:36040329:36040478:-|17:36039374:36040478:-	chr17:36039274-36040578	ENSMUSG00000056116	H2-T22	se	1	NA	0.15	0.25	0.4	0.678	13.8
se@15:78435710:78436901:+|15:78435710:78437158:+	chr15:78435610-78437258	ENSMUSG00000033287	Kctd17	se	1	NA	0.15	0.39	0.54	0.469	24.2
tutr@8:45395872:45396912:-|8:45395771:45396912:-	chr8:45395671-45397012	ENSMUSG00000031639	Tlr3	tutr	2	NA	0.15	0.47	0.62	0.4	9.83
tutr@11:49217807:49218781:+|11:49217807:49218808:+	chr11:49217707-49218908	ENSMUSG00000046311	Zfp62	tutr	1	NA	0.15	0.61	0.76	0.317	23400
tutr@14:21670873:21672131:+|14:21670873:21672241:+|14:21670873:21672471:+	chr14:21670773-21672571	ENSMUSG00000021767	Myst4	tutr	1	NA	0.15	0.68	0.83	0.288	24800000000
tutr@9:53399812:53400205:+|9:53399812:53400263:+|9:53399812:53401287:+|9:53399812:53401649:+|9:53399812:53401766:+	chr9:53399712-53401866	ENSMUSG00000034487	Kdelc2	tutr	4	NA	0.15	0.11	0.26	1.24	2320
tutr@16:17792791:17793340:+|16:17792791:17793379:+	chr16:17792691-17793479	ENSMUSG00000022750	Klhl22	tutr	2	NA	0.15	0.3	0.45	0.585	2610000000
tutr@8:27140835:27143175:-|8:27140800:27143175:-|8:27139138:27143175:-	chr8:27139038-27143275	ENSMUSG00000031488	Rab11fip1	tutr	1	NA	-0.15	0.32	0.17	-0.913	34.3
tutr@10:45158526:45158950:+|10:45158526:45158973:+|10:45158526:45158996:+	chr10:45158426-45159096	ENSMUSG00000019849	Prep	tutr	2	NA	0.15	0.12	0.27	1.17	2100
tutr@19:24920460:24920592:-|19:24919917:24920592:-|19:24919636:24920592:-	chr19:24919536-24920692	ENSMUSG00000024878	Cbwd1	tutr	2	NA	-0.15	0.39	0.24	-0.7	8.09
tutr@17:24215546:24215858:-|17:24215247:24215858:-	chr17:24215147-24215958	ENSMUSG00000024118	1600002H07Rik	tutr	2	NA	0.15	0.59	0.74	0.327	9.69
tutr@15:58454932:58456619:+|15:58454932:58457736:+|15:58454932:58457800:+	chr15:58454832-58457900	ENSMUSG00000037119	D15Ertd621e	tutr	3	NA	0.15	0.12	0.27	1.17	1.14e+30
tutr@10:80901363:80902858:-|10:80899911:80902858:-|10:80899666:80902858:-|10:80899649:80902858:-	chr10:80899549-80902958	ENSMUSG00000062075	Lmnb2	tutr	3	NA	0.15	0.57	0.72	0.337	1.72e+41
tutr@18:77152794:77153116:+|18:77152794:77153154:+|18:77152794:77153791:+|18:77152794:77155502:+|18:77152794:77155707:+	chr18:77152694-77155807	ENSMUSG00000025423	Pias2	tutr	2	NA	0.15	0.02	0.17	3.09	292000000
tutr@6:56882729:56882956:-|6:56882499:56882956:-|6:56882403:56882956:-	chr6:56882303-56883056	ENSMUSG00000029780	Nt5c3	tutr	3	NA	-0.15	0.68	0.53	-0.36	200
tutr@8:54522049:54523262:-|8:54520475:54523262:-|8:54520453:54523262:-|8:54520434:54523262:-	chr8:54520334-54523362	ENSMUSG00000054408	Spcs3	tutr	3	NA	0.15	0.06	0.21	1.81	4.4e+61
cj@6:142876757:142914024:-|6:other:142914024:-|6:142876757:other:-	chr6:142876657-142914124	ENSMUSG00000030283	St8sia1	cj	2	NA	0.15	0.05	0.2	2	58.9
cj@14:31482932:31487571:-|14:other:31487571:-|14:31482932:other:-	chr14:31482832-31487671	ENSMUSG00000021891	Mettl6	cj	1	NA	0.15	0.72	0.87	0.273	7.64
ci@7:99662610:99664779:-|7:99664778:99664779:-	chr7:99662510-99664879	ENSMUSG00000030737	Slco2b1	ci	1	NA	0.15	0.84	0.99	0.237	21
ci@19:11776588:11777088:-|19:11777087:11777088:-	chr19:11776488-11777188	ENSMUSG00000041488	Stx3	ci	2	NA	0.15	0.14	0.29	1.05	55.6
ci@1:92916471:92916711:+|1:92916471:92916472:+	chr1:92916371-92916811	ENSMUSG00000026269	Rnpepl1	ci	1	NA	0.15	0.74	0.89	0.266	26.7
ci@1:93265151:93265279:+|1:93265151:93265152:+	chr1:93265051-93265379	ENSMUSG00000047793	Sned1	ci	2	NA	0.15	0.02	0.17	3.09	23.5
ci@17:25568081:25568828:-|17:25568827:25568828:-	chr17:25567981-25568928	ENSMUSG00000024176	Sox8	ci	1	NA	0.15	0.73	0.88	0.27	5.52
a5ss@6:83914489:83928653:+|6:83914479:83928653:+	chr6:83914379-83928753	ENSMUSG00000030016	Zfml	a5ss	1	NA	0.15	0.06	0.21	1.81	5.21
tutr@7:109736646:109736835:-|7:109736575:109736835:-|7:109736048:109736835:-|7:109735880:109736835:-|7:109735835:109736835:-	chr7:109735735-109736935	ENSMUSG00000031021	Tmem9b	tutr	5	NA	0.15	0.16	0.31	0.954	3.62e+35
tutr@2:90909877:90910539:+|2:90909877:90910559:+	chr2:90909777-90910659	ENSMUSG00000005505	Kbtbd4	tutr	2	NA	0.15	0.1	0.25	1.32	47200000
tutr@5:123512175:123512510:-|5:123511918:123512510:-|5:123511902:123512510:-	chr5:123511802-123512610	ENSMUSG00000029433	Diablo	tutr	2	NA	0.15	0.03	0.18	2.58	6.77e+21
tutr@4:62423411:62423509:+|4:62423411:62424413:+|4:62423411:62424470:+|4:62423411:62424613:+|4:62423411:62426949:+|4:62423411:62426969:+|4:62423411:62426988:+	chr4:62423311-62427088	ENSMUSG00000066148	Prpf4	tutr	2	NA	0.15	0.1	0.25	1.32	1490000000
tutr@7:138882488:138882727:+|7:138882488:138883053:+	chr7:138882388-138883153	ENSMUSG00000041769	Ppp2r2d	tutr	1	NA	0.15	0.07	0.22	1.65	27700
tutr@8:68357336:68358423:-|8:68357063:68358423:-|8:68356832:68358423:-|8:68356813:68358423:-|8:68356794:68358423:-	chr8:68356694-68358523	ENSMUSG00000036356	Csgalnact1	tutr	1	NA	-0.15	0.24	0.09	-1.42	7.85
tutr@14:31258839:31259923:+|14:31258839:31259942:+	chr14:31258739-31260042	ENSMUSG00000021901	Bap1	tutr	2	NA	0.15	0.04	0.19	2.25	4.83e+59
tutr@7:41650596:41650848:+|7:41650596:41650879:+|7:41650596:41650933:+	chr7:41650496-41651033	ENSMUSG00000074165	Zfp788	tutr	2	NA	0.15	0.07	0.22	1.65	1970
tutr@5:124568732:124568919:+|5:124568732:124568937:+|5:124568732:124568972:+|5:124568732:124569036:+	chr5:124568632-124569136	ENSMUSG00000029389	Ddx55	tutr	2	NA	0.15	0.06	0.21	1.81	62
tutr@14:70438795:70439455:-|14:70438753:70439455:-	chr14:70438653-70439555	ENSMUSG00000000776	Polr3d	tutr	2	NA	0.15	0.1	0.25	1.32	20400
cj@7:129323487:129379347:+|7:129323487:other:+|7:other:129379347:+	chr7:129323387-129379447	ENSMUSG00000070366	Ppapdc1a	cj	2	NA	-0.15	0.16	0.01	-4	11.5
cj@13:12395913:12396422:+|13:12395913:other:+|13:other:12396422:+	chr13:12395813-12396522	ENSMUSG00000050244	Heatr1	cj	3	NA	-0.15	0.16	0.01	-4	5.7
ci@12:85240876:85240960:-|12:85240959:85240960:-	chr12:85240776-85241060	ENSMUSG00000021245	Mlh3	ci	2	NA	0.15	0	0.15	Inf	11.9
tutr@6:18853691:18853865:+|6:18853691:18853883:+|6:18853691:18853900:+|6:18853691:18854051:+	chr6:18853591-18854151	ENSMUSG00000044155	Naa38	tutr	3	NA	-0.15	0.43	0.28	-0.619	16.3
tutr@18:24579933:24580924:-|18:24579885:24580924:-	chr18:24579785-24581024	ENSMUSG00000024270	Slc39a6	tutr	1	NA	0.15	0.18	0.33	0.874	117000000
tutr@18:88868224:88869187:-|18:88866992:88869187:-|18:88866972:88869187:-	chr18:88866872-88869287	ENSMUSG00000056153	Socs6	tutr	3	NA	-0.15	0.42	0.27	-0.637	5020
ci@18:31944205:31944436:+|18:31944205:31944206:+	chr18:31944105-31944536	ENSMUSG00000024395	Lims2	ci	1	NA	0.15	0.19	0.34	0.84	6.33
tutr@11:90644552:90644637:+|11:90644552:90644657:+|11:90644552:90644673:+|11:90644552:90644897:+|11:90644552:90644934:+	chr11:90644452-90645034	ENSMUSG00000020544	Cox11	tutr	5	NA	0.15	0.55	0.7	0.348	12.1
tutr@11:102685331:102686308:-|11:102684734:102686308:-|11:102684683:102686308:-	chr11:102684583-102686408	ENSMUSG00000020925	Ccdc43	tutr	3	NA	0.15	0.55	0.7	0.348	46300000
tutr@4:130389593:130389916:+|4:130389593:130389963:+|4:130389593:130390027:+	chr4:130389493-130390127	ENSMUSG00000074088	Snrnp40	tutr	1	NA	-0.15	0.57	0.42	-0.441	138
tutr@8:85525626:85525803:+|8:85525626:85527262:+|8:85525626:85527558:+|8:85525626:85527598:+	chr8:85525526-85527698	ENSMUSG00000031700	Gpt2	tutr	3	NA	-0.15	0.59	0.44	-0.423	4.92e+16
tutr@12:102497527:102497878:+|12:102497527:102497904:+|12:102497527:102498013:+	chr12:102497427-102498113	ENSMUSG00000021192	Golga5	tutr	1	NA	0.15	0.68	0.83	0.288	247
tutr@X:74384743:74385339:-|X:74384719:74385339:-	chrX:74384619-74385439	ENSMUSG00000031399	Fam3a	tutr	1	NA	0.15	0.5	0.65	0.379	1860
cj@11:4111937:4116681:-|11:other:4116681:-|11:4111937:other:-	chr11:4111837-4116781	ENSMUSG00000003585	Sec14l2	cj	1	NA	0.15	0.78	0.93	0.254	6.26
ci@17:71641418:71642705:+|17:71641418:71641419:+	chr17:71641318-71642805	ENSMUSG00000041057	Wdr43	ci	1	NA	0.15	0.77	0.92	0.257	13.7
ci@17:80373793:80381338:+|17:80373793:80373794:+	chr17:80373693-80381438	ENSMUSG00000054901	Arhgef33	ci	1	NA	0.15	0.68	0.83	0.288	9.75
ci@2:122059837:122060171:-|2:122060170:122060171:-	chr2:122059737-122060271	ENSMUSG00000033396	Spg11	ci	1	NA	0.15	0.78	0.93	0.254	7.73
ci@10:7770520:7773298:-|10:7773297:7773298:-	chr10:7770420-7773398	ENSMUSG00000040006	Ginm1	ci	1	NA	0.15	0.68	0.83	0.288	17.5
a5ss@12:119192327:119202402:-|12:119192327:119202407:-	chr12:119192227-119202507	ENSMUSG00000025321	Itgb8	a5ss	1	TRUE	0.145	0.05	0.195	1.96	6.5
se@1:6730240:6752296:+|1:6730240:6752994:+	chr1:6730140-6753094	ENSMUSG00000033740	St18	se	2	NA	0.145	0.64	0.785	0.295	46.4
tutr@3:122931887:122933721:-|3:122931857:122933721:-|3:122931800:122933721:-	chr3:122931700-122933821	ENSMUSG00000039701	Usp53	tutr	1	NA	-0.145	0.39	0.245	-0.671	102000
tutr@2:48905358:48905410:-|2:48905315:48905410:-|2:48905206:48905410:-|2:48905176:48905410:-|2:48904404:48905410:-	chr2:48904304-48905510	ENSMUSG00000026761	Orc4	tutr	5	NA	-0.145	0.73	0.585	-0.319	8.22
tutr@5:53903406:53903504:+|5:53903406:53903531:+|5:53903406:53903731:+|5:53903406:53903963:+	chr5:53903306-53904063	ENSMUSG00000039178	Tbc1d19	tutr	3	NA	0.145	0.49	0.635	0.374	6.71
tutr@13:67472333:67473833:-|13:67471513:67473833:-	chr13:67471413-67473933	ENSMUSG00000059839	Zfp874b	tutr	2	NA	0.145	0.77	0.915	0.249	770000
tutr@7:127908311:127908601:+|7:127908311:127908619:+|7:127908311:127908639:+	chr7:127908211-127908739	ENSMUSG00000030802	Bckdk	tutr	2	NA	0.145	0.09	0.235	1.38	267000
tutr@11:6258984:6259180:-|11:6258965:6259180:-|11:6258922:6259180:-	chr11:6258822-6259280	ENSMUSG00000004393	Ddx56	tutr	1	NA	-0.145	0.33	0.185	-0.835	23.1
tutr@7:12971637:12972123:+|7:12971637:12973410:+|7:12971637:12973815:+	chr7:12971537-12973915	ENSMUSG00000004500	Zfp324	tutr	2	NA	0.145	0.08	0.225	1.49	382000
tutr@5:118066615:118068084:-|5:118066592:118068084:-|5:118066572:118068084:-|5:118064998:118068084:-|5:118064980:118068084:-|5:118064964:118068084:-	chr5:118064864-118068184	ENSMUSG00000032867	Fbxw8	tutr	2	NA	0.145	0.13	0.275	1.08	3.55e+29
tutr@5:100547437:100547772:+|5:100547437:100547796:+	chr5:100547337-100547896	ENSMUSG00000035297	Cops4	tutr	1	NA	0.145	0.52	0.665	0.355	6160
tutr@15:102212685:102215531:+|15:102212685:102215549:+|15:102212685:102215573:+|15:102212685:102215604:+	chr15:102212585-102215704	ENSMUSG00000046897	Zfp740	tutr	4	NA	0.145	0.19	0.335	0.818	2.49e+53
tutr@3:57833070:57834761:+|3:57833070:57834829:+|3:57833070:57835227:+	chr3:57832970-57835327	ENSMUSG00000036503	Rnf13	tutr	2	NA	0.145	0.38	0.525	0.466	7.05e+23
tutr@1:92858564:92860192:+|1:92858564:92860209:+	chr1:92858464-92860309	ENSMUSG00000034220	Gpc1	tutr	2	NA	0.145	0.35	0.495	0.5	8.61e+18
tutr@3:108556741:108558877:-|3:108556675:108558877:-|3:108556424:108558877:-	chr3:108556324-108558977	ENSMUSG00000068732	Tmem167b	tutr	1	NA	0.145	0.29	0.435	0.585	1.16e+20
tutr@1:91527783:91527949:+|1:91527783:91529235:+|1:91527783:91529302:+	chr1:91527683-91529402	ENSMUSG00000034292	Traf3ip1	tutr	2	NA	0.145	0.69	0.835	0.275	259
tutr@2:25926964:25929725:-|2:25926922:25929725:-|2:25926839:25929725:-	chr2:25926739-25929825	ENSMUSG00000026933	Camsap1	tutr	1	NA	0.145	0.39	0.535	0.456	3.49e+25
tutr@3:106573685:106573929:+|3:106573685:106574412:+|3:106573685:106574457:+|3:106573685:106574844:+	chr3:106573585-106574944	ENSMUSG00000027900	Dram2	tutr	2	NA	-0.145	0.26	0.115	-1.18	357000
tutr@2:9916074:9916348:-|2:9915604:9916348:-|2:9915290:9916348:-	chr2:9915190-9916448	ENSMUSG00000025782	Taf3	tutr	2	NA	0.145	0.14	0.285	1.03	5880
tutr@6:3602779:3603210:+|6:3602779:3603313:+	chr6:3602679-3603413	ENSMUSG00000001376	Ccdc132	tutr	2	NA	0.145	0.62	0.765	0.303	358
cj@17:32821099:32821778:-|17:other:32821778:-|17:32821099:other:-	chr17:32820999-32821878	ENSMUSG00000095253	Zfp799	cj	1	NA	0.145	0.84	0.985	0.23	5.81
cj@4:131860863:131861776:+|4:131860863:other:+|4:other:131861776:+	chr4:131860763-131861876	ENSMUSG00000028910	Mecr	cj	3	NA	0.145	0.13	0.275	1.08	7.07
cj@16:8482167:8482256:+|16:8482167:other:+|16:other:8482256:+	chr16:8482067-8482356	ENSMUSG00000039345	Mettl22	cj	1	NA	0.145	0.8	0.945	0.24	6.65
ci@7:89848750:89849594:+|7:89848750:89848751:+	chr7:89848650-89849694	ENSMUSG00000030621	Me3	ci	1	NA	0.145	0.78	0.925	0.246	29.3
ci@8:84867461:84867549:+|8:84867461:84867462:+	chr8:84867361-84867649	ENSMUSG00000003808	Farsa	ci	2	NA	0.145	0.14	0.285	1.03	104
ci@2:25565398:25565484:-|2:25565483:25565484:-	chr2:25565298-25565584	ENSMUSG00000026941	Mamdc4	ci	1	NA	0.145	0.83	0.975	0.232	6.04
ci@16:44366639:44367633:+|16:44366639:44366640:+	chr16:44366539-44367733	ENSMUSG00000043065	Spice1	ci	2	NA	-0.145	0.16	0.015	-3.42	6.83
ci@7:30316767:30316843:+|7:30316767:30316768:+	chr7:30316667-30316943	ENSMUSG00000019737	AI428936	ci	1	NA	0.145	0.26	0.405	0.639	6.2
a3ss@1:133004721:133009137:-|1:133004692:133009137:-	chr1:133004592-133009237	ENSMUSG00000054387	Mdm4	a3ss	2	TRUE	-0.145	0.22	0.075	-1.55	5.36
tutr@13:98249020:98249128:-|13:98249004:98249128:-|13:98248242:98249128:-|13:98248225:98249128:-|13:98248107:98249128:-|13:98248070:98249128:-|13:98247536:98249128:-|13:98246865:98249128:-|13:98246847:98249128:-|13:98246825:98249128:-|13:98246801:98249128:-	chr13:98246701-98249228	ENSMUSG00000041747	Utp15	tutr	11	NA	0.145	0.03	0.175	2.54	3.14e+31
tutr@15:91815535:91815919:+|15:91815535:91816029:+|15:91815535:91816121:+	chr15:91815435-91816221	ENSMUSG00000036273	Lrrk2	tutr	3	NA	0.145	0.23	0.375	0.705	5.24
tutr@6:145817188:145817582:+|6:145817188:145817826:+|6:145817188:145817851:+	chr6:145817088-145817951	ENSMUSG00000030259	Rassf8	tutr	2	NA	0.145	0.04	0.185	2.21	214000
tutr@15:75948696:75949292:+|15:75948696:75949399:+	chr15:75948596-75949499	ENSMUSG00000050846	Zfp623	tutr	1	NA	0.145	0.09	0.235	1.38	668
ci@X:41822871:41823362:-|X:41823361:41823362:-	chrX:41822771-41823462	ENSMUSG00000037475	Thoc2	ci	2	NA	0.145	0.04	0.185	2.21	6.03
ci@17:25852956:25853722:-|17:25853721:25853722:-	chr17:25852856-25853822	ENSMUSG00000073434	Wdr90	ci	2	NA	0.145	0.04	0.185	2.21	9.3
tutr@10:58304164:58305412:+|10:58304164:58305513:+|10:58304164:58305590:+	chr10:58304064-58305690	ENSMUSG00000038039	Gcc2	tutr	3	NA	0.145	0.42	0.565	0.428	656000
tutr@2:180981370:180981664:+|2:180981370:180981763:+|2:180981370:180982310:+|2:180981370:180982432:+|2:180981370:180982457:+|2:180981370:180982478:+|2:180981370:180982523:+	chr2:180981270-180982623	ENSMUSG00000027575	Arfgap1	tutr	7	NA	0.145	0.19	0.335	0.818	8.36e+28
tutr@18:24477422:24477796:+|18:24477422:24477813:+|18:24477422:24477890:+	chr18:24477322-24477990	ENSMUSG00000024273	2700062C07Rik	tutr	1	NA	0.145	0.44	0.585	0.411	32.4
tutr@11:120605426:120605681:+|11:120605426:120605769:+|11:120605426:120609093:+	chr11:120605326-120609193	ENSMUSG00000025135	Anapc11	tutr	1	NA	0.145	0.34	0.485	0.512	366
tutr@6:83305984:83306645:-|6:83305780:83306645:-|6:83305754:83306645:-|6:83305705:83306645:-	chr6:83305605-83306745	ENSMUSG00000005667	Mthfd2	tutr	3	NA	0.145	0.08	0.225	1.49	12100
tutr@7:70353521:70354656:-|7:70353441:70354656:-|7:70351949:70354656:-	chr7:70351849-70354756	ENSMUSG00000030551	Nr2f2	tutr	1	NA	-0.145	0.57	0.425	-0.423	117
ci@19:41949581:41949769:-|19:41949768:41949769:-	chr19:41949481-41949869	ENSMUSG00000025159	Mms19	ci	1	NA	0.145	0.67	0.815	0.283	11.2
tutr@7:12808996:12810026:-|7:12808013:12810026:-|7:12805445:12810026:-|7:12804982:12810026:-	chr7:12804882-12810126	ENSMUSG00000057894	Zfp329	tutr	4	NA	0.14	0.72	0.86	0.256	1.16e+32
tutr@19:40846098:40848453:+|19:40846098:40848567:+	chr19:40845998-40848667	ENSMUSG00000025010	Ccnj	tutr	1	NA	0.14	0.17	0.31	0.867	271000
a5ss@9:108253157:108263481:-|9:108253157:108263625:-	chr9:108253057-108263725	ENSMUSG00000039952	Dag1	a5ss	2	NA	0.14	0.69	0.83	0.267	19.9
tutr@8:27122035:27123382:+|8:27122035:27123424:+	chr8:27121935-27123524	ENSMUSG00000031486	Gpr124	tutr	1	NA	0.14	0.67	0.81	0.274	2380
tutr@17:35253489:35253679:+|17:35253489:35253704:+	chr17:35253389-35253804	ENSMUSG00000019432	Ddx39b	tutr	1	NA	0.14	0.59	0.73	0.307	1150000
tutr@6:72319119:72319191:-|6:72318771:72319191:-|6:72318744:72319191:-	chr6:72318644-72319291	ENSMUSG00000056305	Usp39	tutr	2	NA	0.14	0.65	0.79	0.281	288
tutr@6:122887388:122888885:+|6:122887388:122888941:+	chr6:122887288-122889041	ENSMUSG00000030327	Necap1	tutr	2	NA	0.14	0.5	0.64	0.356	1.07e+51
tutr@7:131570888:131571172:+|7:131570888:131571189:+	chr7:131570788-131571289	ENSMUSG00000066979	Bub3	tutr	2	NA	0.14	0.7	0.84	0.263	2320000
tutr@X:101599525:101601020:+|X:101599525:101601319:+	chrX:101599425-101601419	ENSMUSG00000031314	Taf1	tutr	2	NA	0.14	0.12	0.26	1.12	5120000000000
tutr@11:77470510:77471605:-|11:77470487:77471605:-	chr11:77470387-77471705	ENSMUSG00000037907	Ankrd13b	tutr	2	NA	0.14	0.64	0.78	0.285	6.23e+19
tutr@12:69966038:69966139:-|12:69965014:69966139:-|12:69964997:69966139:-	chr12:69964897-69966239	ENSMUSG00000021067	Sav1	tutr	2	NA	0.14	0.6	0.74	0.303	109
tutr@15:100313230:100314329:+|15:100313230:100314349:+	chr15:100313130-100314449	ENSMUSG00000054619	Mettl7a1	tutr	1	NA	0.14	0.73	0.87	0.253	70400000000
tutr@11:20302573:20304265:-|11:20302557:20304265:-|11:20302209:20304265:-|11:20302179:20304265:-	chr11:20302079-20304365	ENSMUSG00000020142	Slc1a4	tutr	1	NA	0.14	0.07	0.21	1.58	3150000000000000
tutr@18:62504155:62504701:-|18:62504061:62504701:-	chr18:62503961-62504801	ENSMUSG00000042211	Fbxo38	tutr	1	NA	0.14	0.27	0.41	0.603	907
tutr@12:8498041:8499041:-|12:8497760:8499041:-|12:8497738:8499041:-|12:8497715:8499041:-|12:8497698:8499041:-|12:8497667:8499041:-|12:8497647:8499041:-	chr12:8497547-8499141	ENSMUSG00000054364	Rhob	tutr	3	NA	0.14	0.05	0.19	1.93	9.68e+123
tutr@9:69491505:69491588:+|9:69491505:69491760:+|9:69491505:69491785:+	chr9:69491405-69491885	ENSMUSG00000032231	Anxa2	tutr	2	NA	0.14	0.11	0.25	1.18	22.8
tutr@X:95935325:95935519:-|X:95935308:95935519:-	chrX:95935208-95935619	ENSMUSG00000057421	Las1l	tutr	2	NA	0.14	0.13	0.27	1.05	166
tutr@5:88781246:88781495:+|5:88781246:88783244:+|5:88781246:88783274:+	chr5:88781146-88783374	ENSMUSG00000029366	Dck	tutr	3	NA	0.14	0.06	0.2	1.74	1.55e+20
tutr@X:74223715:74223789:-|X:74223502:74223789:-|X:74223462:74223789:-	chrX:74223362-74223889	ENSMUSG00000031328	Flna	tutr	3	NA	0.14	0.64	0.78	0.285	463000000
tutr@7:128234699:128236405:-|7:128234446:128236405:-	chr7:128234346-128236505	ENSMUSG00000062944	9130023H24Rik	tutr	2	NA	0.14	0.66	0.8	0.278	12.6
tutr@6:146650287:146650471:+|6:146650287:146650578:+|6:146650287:146650600:+	chr6:146650187-146650700	ENSMUSG00000030291	Med21	tutr	2	NA	-0.14	0.53	0.39	-0.443	42.8
tutr@9:65831817:65833380:-|9:65831762:65833380:-	chr9:65831662-65833480	ENSMUSG00000032386	Trip4	tutr	2	NA	0.14	0.77	0.91	0.241	2350000000
cj@3:84534695:84547934:-|3:other:84547934:-|3:84534695:other:-	chr3:84534595-84548034	ENSMUSG00000074513	Arfip1	cj	1	NA	0.14	0.82	0.96	0.227	8.22
cj@9:108620126:108644026:-|9:other:108644026:-|9:108620126:other:-	chr9:108620026-108644126	ENSMUSG00000064145	Arih2	cj	2	NA	0.14	0.01	0.15	3.91	37
cj@15:75927095:75928429:-|15:other:75928429:-|15:75927095:other:-	chr15:75926995-75928529	ENSMUSG00000022570	Tsta3	cj	1	NA	0.14	0.82	0.96	0.227	6.47
ci@8:105356751:105356971:+|8:105356751:105356752:+	chr8:105356651-105357071	ENSMUSG00000014786	Slc9a5	ci	1	NA	0.14	0.38	0.52	0.453	55.9
ci@11:89050812:89052427:-|11:89052426:89052427:-	chr11:89050712-89052527	ENSMUSG00000000276	Dgke	ci	1	NA	0.14	0.83	0.97	0.225	140
ci@7:126435817:126438370:+|7:126435817:126435818:+	chr7:126435717-126438470	ENSMUSG00000030727	Rabep2	ci	1	NA	0.14	0.85	0.99	0.22	9.72
ci@2:25251818:25254864:-|2:25254863:25254864:-	chr2:25251718-25254964	ENSMUSG00000006471	Ndor1	ci	1	NA	0.14	0.77	0.91	0.241	8.07
ci@4:118376127:118376333:-|4:118376332:118376333:-	chr4:118376027-118376433	ENSMUSG00000033253	Szt2	ci	1	NA	0.14	0.76	0.9	0.244	16.3
ci@11:115270430:115271262:-|11:115271261:115271262:-	chr11:115270330-115271362	ENSMUSG00000018861	Fdxr	ci	1	NA	0.14	0.66	0.8	0.278	6.57
ci@8:40541093:40543810:+|8:40541093:40541094:+	chr8:40540993-40543910	ENSMUSG00000031600	Vps37a	ci	2	NA	0.14	0.11	0.25	1.18	7.9
ci@16:36089960:36091834:+|16:36089960:36089961:+	chr16:36089860-36091934	ENSMUSG00000075229	Ccdc58	ci	1	NA	0.14	0.76	0.9	0.244	5.37
tutr@2:109897401:109898026:+|2:109897401:109898128:+|2:109897401:109898158:+|2:109897401:109898178:+|2:109897401:109900060:+|2:109897401:109900768:+|2:109897401:109900868:+|2:109897401:109900928:+|2:109897401:109900983:+|2:109897401:109901001:+	chr2:109897301-109901101	ENSMUSG00000027162	Lin7c	tutr	8	NA	0.14	0.22	0.36	0.71	8.14e+72
tutr@17:29641232:29641482:+|17:29641232:29641649:+|17:29641232:29643070:+	chr17:29641132-29643170	ENSMUSG00000090083	Rnf8	tutr	1	NA	-0.14	0.21	0.07	-1.58	2510
tutr@15:76714647:76715035:+|15:76714647:76715064:+|15:76714647:76715083:+|15:76714647:76715127:+|15:76714647:76715149:+	chr15:76714547-76715249	ENSMUSG00000033728	Lrrc14	tutr	2	NA	0.14	0.17	0.31	0.867	82
tutr@3:84496253:84497735:-|3:84496094:84497735:-	chr3:84495994-84497835	ENSMUSG00000074513	Arfip1	tutr	1	NA	0.14	0.09	0.23	1.35	1570000000
tutr@12:111709889:111710043:-|12:111709857:111710043:-|12:111709838:111710043:-|12:111709494:111710043:-	chr12:111709394-111710143	ENSMUSG00000049792	Bag5	tutr	2	NA	-0.14	0.21	0.07	-1.58	325
tutr@3:16213978:16215003:+|3:16213978:16215303:+|3:16213978:16216351:+|3:16213978:16216371:+|3:16213978:16216851:+	chr3:16213878-16216951	ENSMUSG00000047213	Ythdf3	tutr	3	NA	0.14	0.17	0.31	0.867	5.52e+25
tutr@1:60078143:60078163:-|1:60078120:60078163:-|1:60078075:60078163:-|1:60078052:60078163:-|1:60077694:60078163:-|1:60077609:60078163:-|1:60077587:60078163:-	chr1:60077487-60078263	ENSMUSG00000026019	Wdr12	tutr	6	NA	0.14	0.15	0.29	0.951	6790
ci@5:16267475:16299929:+|5:16267475:16267476:+	chr5:16267375-16300029	ENSMUSG00000040118	Cacna2d1	ci	2	NA	0.14	0.04	0.18	2.17	15.7
tutr@17:33380639:33380941:-|17:33380274:33380941:-|17:33380257:33380941:-|17:33379314:33380941:-	chr17:33379214-33381041	ENSMUSG00000055240	Zfp101	tutr	3	NA	0.14	0.19	0.33	0.796	32.3
tutr@2:118277277:118279228:-|2:118277097:118279228:-	chr2:118276997-118279328	ENSMUSG00000040133	Gpr176	tutr	1	NA	0.14	0.45	0.59	0.391	312
ci@14:55623213:55623497:+|14:55623213:55623214:+	chr14:55623113-55623597	ENSMUSG00000002324	Rec8	ci	1	NA	0.14	0.55	0.69	0.327	11.8
ri@8:70598617:70598702:-|8:70598701:70598702:-	chr8:70598517-70598802	ENSMUSG00000070003	Ssbp4	ri	1	NA	0.135	0.51	0.645	0.339	634
tutr@16:8655652:8657529:+|16:8655652:8657550:+	chr16:8655552-8657650	ENSMUSG00000022711	Pmm2	tutr	1	NA	0.135	0.31	0.445	0.522	2160
tutr@1:90214909:90215508:+|1:90214909:90215719:+	chr1:90214809-90215819	ENSMUSG00000044337	Cxcr7	tutr	2	NA	0.135	0.31	0.445	0.522	6.08
tutr@5:93171354:93174801:+|5:93171354:93174846:+|5:93171354:93174904:+|5:93171354:93174957:+|5:93171354:93175053:+|5:93171354:93175073:+|5:93171354:93176386:+|5:93171354:93176429:+|5:93171354:93176446:+	chr5:93171254-93176546	ENSMUSG00000058013	2023-09-11	tutr	2	NA	-0.135	0.25	0.115	-1.12	2.37e+65
tutr@3:95005940:95006620:+|3:95005940:95006854:+|3:95005940:95006937:+	chr3:95005840-95007037	ENSMUSG00000038861	Pi4kb	tutr	1	NA	0.135	0.52	0.655	0.333	370000
tutr@2:156873084:156873476:+|2:156873084:156873503:+|2:156873084:156873559:+	chr2:156872984-156873659	ENSMUSG00000027637	1110008F13Rik	tutr	3	NA	0.135	0.51	0.645	0.339	5530000000
tutr@6:113324166:113324663:+|6:113324166:113324836:+|6:113324166:113324859:+	chr6:113324066-113324959	ENSMUSG00000001632	Brpf1	tutr	2	NA	-0.135	0.54	0.405	-0.415	556000
tutr@9:67022610:67023358:-|9:67022592:67023358:-	chr9:67022492-67023458	ENSMUSG00000032366	Tpm1	tutr	2	NA	0.135	0.49	0.625	0.351	19000000000
tutr@11:70728879:70729433:+|11:70728879:70729494:+|11:70728879:70731962:+	chr11:70728779-70732062	ENSMUSG00000020821	Kif1c	tutr	1	NA	0.135	0.13	0.265	1.03	2500000000
tutr@6:82647730:82648022:-|6:82647296:82648022:-|6:82647280:82648022:-|6:82646710:82648022:-	chr6:82646610-82648122	ENSMUSG00000030042	Pole4	tutr	3	NA	0.135	0.05	0.185	1.89	3160000000000
tutr@1:169977525:169977854:-|1:169977508:169977854:-|1:169975025:169977854:-|1:169972901:169977854:-|1:169972327:169977854:-|1:169972307:169977854:-|1:169972291:169977854:-	chr1:169972191-169977954	ENSMUSG00000026674	Ddr2	tutr	6	NA	0.135	0.51	0.645	0.339	8700
tutr@10:120224826:120224838:+|10:120224826:120224890:+|10:120224826:120224909:+	chr10:120224726-120225009	ENSMUSG00000020225	Tmbim4	tutr	3	NA	-0.135	0.38	0.245	-0.633	5.92
tutr@11:110512866:110513122:+|11:110512866:110513637:+|11:110512866:110513695:+	chr11:110512766-110513795	ENSMUSG00000020623	Map2k6	tutr	2	NA	0.135	0.47	0.605	0.364	6.28
tutr@3:138455109:138455291:+|3:138455109:138455314:+|3:138455109:138455330:+	chr3:138455009-138455430	ENSMUSG00000028138	Adh5	tutr	3	NA	0.135	0.05	0.185	1.89	108000000
tutr@8:4257674:4258380:-|8:4257658:4258380:-	chr8:4257558-4258480	ENSMUSG00000002949	Timm44	tutr	1	NA	0.135	0.73	0.865	0.245	1.61e+21
tutr@1:180689373:180690507:+|1:180689373:180690684:+	chr1:180689273-180690784	ENSMUSG00000058729	Lin9	tutr	1	NA	0.135	0.63	0.765	0.28	12.7
tutr@5:108278665:108278923:+|5:108278665:108280522:+|5:108278665:108280539:+|5:108278665:108280612:+	chr5:108278565-108280712	ENSMUSG00000029265	Dr1	tutr	3	NA	0.135	0.09	0.225	1.32	1.02e+28
tutr@12:65130449:65130646:+|12:65130449:65131725:+|12:65130449:65131826:+	chr12:65130349-65131926	ENSMUSG00000055884	Fancm	tutr	2	NA	0.135	0.28	0.415	0.568	74.1
tutr@5:3641290:3641389:-|5:3641272:3641389:-|5:3640952:3641389:-|5:3640922:3641389:-|5:3640876:3641389:-|5:3640856:3641389:-|5:3640840:3641389:-|5:3640022:3641389:-	chr5:3639922-3641489	ENSMUSG00000007415	Gatad1	tutr	4	NA	0.135	0.1	0.235	1.23	1160000
tutr@9:122175892:122176412:-|9:122175875:122176412:-	chr9:122175775-122176512	ENSMUSG00000037949	Ano10	tutr	1	NA	0.135	0.62	0.755	0.284	8.64
tutr@12:32850533:32851093:+|12:32850533:32851606:+|12:32850533:32851628:+|12:32850533:32853367:+	chr12:32850433-32853467	ENSMUSG00000020572	Nampt	tutr	2	NA	0.135	0.07	0.205	1.55	5800000000000000
tutr@19:26777370:26778275:+|19:26777370:26778319:+	chr19:26777270-26778419	ENSMUSG00000024921	Smarca2	tutr	1	NA	0.135	0.14	0.275	0.974	6.97e+26
tutr@7:112110119:112110482:+|7:112110119:112111174:+|7:112110119:112111383:+	chr7:112110019-112111483	ENSMUSG00000059263	Usp47	tutr	2	NA	0.135	0.13	0.265	1.03	5.53e+17
tutr@16:65539752:65540139:-|16:65539242:65540139:-|16:65539130:65540139:-	chr16:65539030-65540239	ENSMUSG00000004843	Chmp2b	tutr	3	NA	0.135	0.58	0.715	0.302	111000000000
tutr@13:110400224:110400722:+|13:110400224:110400753:+|13:110400224:110400840:+	chr13:110400124-110400940	ENSMUSG00000021701	Plk2	tutr	1	NA	0.135	0.47	0.605	0.364	7.29
tutr@8:27123831:27123893:-|8:27123373:27123893:-|8:27123346:27123893:-	chr8:27123246-27123993	ENSMUSG00000031487	Brf2	tutr	3	NA	-0.135	0.25	0.115	-1.12	773
tutr@1:182131455:182132387:+|1:182131455:182132405:+	chr1:182131355-182132505	ENSMUSG00000026511	Srp9	tutr	1	NA	0.135	0.76	0.895	0.236	1.74e+25
tutr@2:126791583:126792825:-|2:126791565:126792825:-	chr2:126791465-126792925	ENSMUSG00000027365	Trpm7	tutr	2	NA	0.135	0.14	0.275	0.974	13200000
tutr@17:5343087:5343260:+|17:5343087:5343286:+|17:5343087:5344527:+|17:5343087:5344982:+	chr17:5342987-5345082	ENSMUSG00000069729	Arid1b	tutr	2	NA	0.135	0.08	0.215	1.43	5.57
tutr@1:151818713:151822049:+|1:151818713:151822068:+|1:151818713:151822315:+	chr1:151818613-151822415	ENSMUSG00000043019	Edem3	tutr	1	NA	0.135	0.36	0.495	0.459	2220000000000000
tutr@11:23648843:23649291:-|11:23648822:23649291:-	chr11:23648722-23649391	ENSMUSG00000020283	Pex13	tutr	2	NA	0.135	0.08	0.215	1.43	116000
tutr@2:5871025:5871834:-|2:5870983:5871834:-	chr2:5870883-5871934	ENSMUSG00000025816	Sec61a2	tutr	2	NA	0.135	0.39	0.525	0.429	13900
tutr@15:73205780:73206047:-|15:73205760:73206047:-|15:73205571:73206047:-|15:73205334:73206047:-|15:73205128:73206047:-|15:73205104:73206047:-	chr15:73205004-73206147	ENSMUSG00000022607	Ptk2	tutr	6	NA	0.135	0.08	0.215	1.43	41500000000000
cj@11:101974939:101981617:-|11:other:101981617:-|11:101974939:other:-	chr11:101974839-101981717	ENSMUSG00000003518	Dusp3	cj	1	NA	0.135	0.6	0.735	0.293	201
cj@7:129379517:129390856:+|7:129379517:other:+|7:other:129390856:+	chr7:129379417-129390956	ENSMUSG00000070366	Ppapdc1a	cj	3	NA	-0.135	0.14	0.005	-4.81	9.85
cj@11:83489045:83497262:+|11:83489045:other:+|11:other:83497262:+	chr11:83488945-83497362	ENSMUSG00000020680	Taf15	cj	1	NA	0.135	0.7	0.835	0.254	6.55
cj@12:72657434:72659344:-|12:other:72659344:-|12:72657434:other:-	chr12:72657334-72659444	ENSMUSG00000021094	Dhrs7	cj	1	NA	0.135	0.82	0.955	0.22	6.61
ci@2:110745917:110756938:-|2:110756937:110756938:-	chr2:110745817-110757038	ENSMUSG00000074968	Ano3	ci	1	NA	-0.135	0.98	0.845	-0.214	62.7
ci@11:100691061:100697026:+|11:100691061:100691062:+	chr11:100690961-100697126	ENSMUSG00000085604	Gm11547	ci	2	NA	0.135	0	0.135	Inf	6.47
ci@19:46699781:46700775:+|19:46699781:46699782:+	chr19:46699681-46700875	ENSMUSG00000062376	2010012O05Rik	ci	1	NA	0.135	0.8	0.935	0.225	15.7
ci@5:140352265:140353035:-|5:140353034:140353035:-	chr5:140352165-140353135	ENSMUSG00000029560	Snx8	ci	2	NA	-0.135	0.17	0.035	-2.28	9.6
ci@15:97680521:97681619:-|15:97681618:97681619:-	chr15:97680421-97681719	ENSMUSG00000022466	Rpap3	ci	1	NA	0.135	0.79	0.925	0.228	6.42
ci@18:67229004:67229675:-|18:67229674:67229675:-	chr18:67228904-67229775	ENSMUSG00000062526	Mppe1	ci	1	NA	0.135	0.84	0.975	0.215	12.7
ci@8:71485110:71485754:-|8:71485753:71485754:-	chr8:71485010-71485854	ENSMUSG00000034863	Ano8	ci	1	NA	0.135	0.73	0.865	0.245	44.5
tutr@5:65167027:65167682:+|5:65167027:65167975:+|5:65167027:65168084:+|5:65167027:65168104:+|5:65167027:65168139:+|5:65167027:65168162:+	chr5:65166927-65168262	ENSMUSG00000054920	Klhl5	tutr	3	NA	0.135	0.04	0.175	2.13	60300000000000
tutr@10:89818051:89818551:+|10:89818051:89819120:+|10:89818051:89819852:+|10:89818051:89819868:+|10:89818051:89819889:+	chr10:89817951-89819989	ENSMUSG00000019951	Uhrf1bp1l	tutr	3	NA	0.135	0.22	0.355	0.69	1.95e+17
tutr@17:28836693:28838463:+|17:28836693:28838485:+|17:28836693:28838540:+	chr17:28836593-28838640	ENSMUSG00000063952	Brpf3	tutr	3	NA	0.135	0.42	0.555	0.402	272000
tutr@5:112313283:112315308:+|5:112313283:112315354:+	chr5:112313183-112315454	ENSMUSG00000029344	Tpst2	tutr	1	NA	0.135	0.65	0.785	0.272	245
ci@8:119954933:119956198:+|8:119954933:119954934:+	chr8:119954833-119956298	ENSMUSG00000031826	Usp10	ci	1	NA	0.135	0.65	0.785	0.272	5.68
ci@7:28894659:28895432:-|7:28895431:28895432:-	chr7:28894559-28895532	ENSMUSG00000054808	Actn4	ci	1	NA	0.13	0.72	0.85	0.239	7.26
tutr@4:32774139:32775197:+|4:32774139:32775215:+	chr4:32774039-32775315	ENSMUSG00000058006	Mdn1	tutr	1	NA	0.13	0.29	0.42	0.534	14
tutr@3:86781661:86782686:+|3:86781661:86782703:+	chr3:86781561-86782803	ENSMUSG00000028080	Lrba	tutr	1	NA	0.13	0.44	0.57	0.373	20.6
tutr@11:87033891:87035172:-|11:87033867:87035172:-	chr11:87033767-87035272	ENSMUSG00000061666	Gdpd1	tutr	1	NA	0.13	0.42	0.55	0.389	254000000
tutr@5:129757143:129758248:+|5:129757143:129758324:+	chr5:129757043-129758424	ENSMUSG00000029432	Gbas	tutr	1	NA	0.13	0.41	0.54	0.397	2.26e+23
cj@8:69799478:69799762:+|8:69799478:other:+|8:other:69799762:+	chr8:69799378-69799862	ENSMUSG00000031862	Atp13a1	cj	1	NA	0.13	0.41	0.54	0.397	11.4
tutr@5:76154782:76155072:+|5:76154782:76155226:+|5:76154782:76155248:+|5:76154782:76155470:+	chr5:76154682-76155570	ENSMUSG00000029233	Srd5a3	tutr	3	NA	0.13	0.15	0.28	0.9	18.4
a5ss@13:119429412:119430160:+|13:119429160:119430160:+	chr13:119429060-119430260	ENSMUSG00000025451	Paip1	a5ss	2	NA	0.13	0.59	0.72	0.287	19.8
ri@4:99750799:99752817:+|4:99750799:99750800:+	chr4:99750699-99752917	ENSMUSG00000073792	Alg6	ri	1	FALSE	0.13	0.66	0.79	0.259	5.3
tutr@8:121552015:121552222:-|8:121551976:121552222:-	chr8:121551876-121552322	ENSMUSG00000052934	Fbxo31	tutr	1	NA	0.13	0.14	0.27	0.948	141
tutr@3:89077082:89079338:+|3:89077082:89079372:+	chr3:89076982-89079472	ENSMUSG00000028053	Ash1l	tutr	2	NA	0.13	0.72	0.85	0.239	1.52e+16
tutr@14:24448961:24449073:-|14:24448712:24449073:-|14:24448694:24449073:-	chr14:24448594-24449173	ENSMUSG00000025280	Polr3a	tutr	3	NA	0.13	0.58	0.71	0.292	8.68
tutr@2:154545118:154545138:-|2:154544408:154545138:-|2:154544390:154545138:-	chr2:154544290-154545238	ENSMUSG00000027489	Necab3	tutr	3	NA	0.13	0.13	0.26	1	2.88e+37
tutr@1:125591108:125595643:+|1:125591108:125595660:+|1:125591108:125595686:+|1:125591108:125595726:+	chr1:125591008-125595826	ENSMUSG00000026342	Slc35f5	tutr	1	NA	0.13	0.39	0.52	0.415	8.63
tutr@19:44110305:44110515:-|19:44110019:44110515:-|19:44109414:44110515:-|19:44109332:44110515:-	chr19:44109232-44110615	ENSMUSG00000025200	Cwf19l1	tutr	3	NA	0.13	0.26	0.39	0.585	170
tutr@19:5647416:5648129:+|19:5647416:5648153:+	chr19:5647316-5648253	ENSMUSG00000024927	Rela	tutr	1	NA	0.13	0.73	0.86	0.236	520000
tutr@2:131177315:131178076:-|2:131177290:131178076:-	chr2:131177190-131178176	ENSMUSG00000068267	Cenpb	tutr	1	NA	0.13	0.32	0.45	0.492	8.14e+22
tutr@1:58463998:58464203:-|1:58463979:58464203:-|1:58463472:58464203:-|1:58463195:58464203:-|1:58462774:58464203:-	chr1:58462674-58464303	ENSMUSG00000026037	Orc2	tutr	4	NA	0.13	0.28	0.41	0.55	24300
tutr@17:46736039:46736690:-|17:46735787:46736690:-|17:46735755:46736690:-	chr17:46735655-46736790	ENSMUSG00000023973	Cnpy3	tutr	3	NA	0.13	0.39	0.52	0.415	67800000
tutr@7:44862622:44862649:+|7:44862622:44862902:+|7:44862622:44862924:+	chr7:44862522-44863024	ENSMUSG00000002963	Pnkp	tutr	2	NA	0.13	0.08	0.21	1.39	114
tutr@6:72607381:72607486:+|6:72607381:72608367:+|6:72607381:72608422:+	chr6:72607281-72608522	ENSMUSG00000056666	Retsat	tutr	2	NA	0.13	0.07	0.2	1.51	243
tutr@11:5524904:5525869:+|11:5524904:5525891:+	chr11:5524804-5525991	ENSMUSG00000020484	Xbp1	tutr	2	NA	0.13	0.24	0.37	0.624	2.77e+18
tutr@2:165289253:165291669:-|2:165289155:165291669:-	chr2:165289055-165291769	ENSMUSG00000017670	Elmo2	tutr	1	NA	0.13	0.18	0.31	0.784	4.26e+69
tutr@3:41614003:41616856:+|3:41614003:41616876:+	chr3:41613903-41616976	ENSMUSG00000025764	Phf17	tutr	2	NA	0.13	0.11	0.24	1.13	726000000000000
tutr@5:8067559:8067745:+|5:8067559:8067777:+|5:8067559:8067858:+|5:8067559:8067882:+|5:8067559:8067900:+|5:8067559:8069175:+	chr5:8067459-8069275	ENSMUSG00000003161	Sri	tutr	3	NA	0.13	0.08	0.21	1.39	474000000000
tutr@4:138311983:138312021:+|4:138311983:138312231:+|4:138311983:138312618:+	chr4:138311883-138312718	ENSMUSG00000028757	Ddost	tutr	2	NA	0.13	0.02	0.15	2.91	1040000000000
tutr@7:5034718:5035663:-|7:5034461:5035663:-|7:5034440:5035663:-	chr7:5034340-5035763	ENSMUSG00000043290	Zfp784	tutr	2	NA	0.13	0.09	0.22	1.29	103000
tutr@3:103056933:103058162:+|3:103056933:103058184:+	chr3:103056833-103058284	ENSMUSG00000068823	Csde1	tutr	2	NA	0.13	0.6	0.73	0.283	1.6e+23
cj@7:120891730:120891865:+|7:120891730:other:+|7:other:120891865:+	chr7:120891630-120891965	ENSMUSG00000035064	Eef2k	cj	1	NA	0.13	0.74	0.87	0.233	6.26
cj@2:34956280:34957959:-|2:other:34957959:-|2:34956280:other:-	chr2:34956180-34958059	ENSMUSG00000026875	Traf1	cj	1	NA	0.13	0.86	0.99	0.203	8.58
cj@19:56807085:56807978:-|19:other:56807978:-|19:56807085:other:-	chr19:56806985-56808078	ENSMUSG00000035173	A630007B06Rik	cj	1	NA	0.13	0.82	0.95	0.212	7.16
ci@14:59647924:59654549:-|14:59654548:59654549:-	chr14:59647824-59654649	ENSMUSG00000021983	Atp8a2	ci	1	NA	0.13	0.87	1	0.201	6.8
ci@2:167445607:167446502:+|2:167445607:167445608:+	chr2:167445507-167446602	ENSMUSG00000039463	Slc9a8	ci	1	NA	0.13	0.75	0.88	0.231	5.13
ci@15:89137459:89140128:-|15:89140127:89140128:-	chr15:89137359-89140228	ENSMUSG00000022610	Mapk12	ci	1	NA	0.13	0.67	0.8	0.256	21.4
ci@7:84599144:84600777:-|7:84600776:84600777:-	chr7:84599044-84600877	ENSMUSG00000030630	Fah	ci	1	NA	0.13	0.74	0.87	0.233	19.9
ci@4:6423498:6424879:-|4:6424878:6424879:-	chr4:6423398-6424979	ENSMUSG00000028245	Nsmaf	ci	2	NA	0.13	0.07	0.2	1.51	28
ci@17:31499172:31499809:-|17:31499808:31499809:-	chr17:31499072-31499909	ENSMUSG00000024037	Wdr4	ci	1	NA	0.13	0.85	0.98	0.205	47.3
ci@2:125085863:125087420:+|2:125085863:125085864:+	chr2:125085763-125087520	ENSMUSG00000035183	Slc24a5	ci	1	NA	0.13	0	0.13	Inf	118
ci@2:31612558:31612837:+|2:31612558:31612559:+	chr2:31612458-31612937	ENSMUSG00000026843	Fubp3	ci	1	NA	0.13	0.68	0.81	0.252	5.69
ci@4:108548170:108549241:+|4:108548170:108548171:+	chr4:108548070-108549341	ENSMUSG00000034610	Zcchc11	ci	1	NA	0.13	0.83	0.96	0.21	126
ci@8:95333534:95338634:+|8:95333534:95333535:+	chr8:95333434-95338734	ENSMUSG00000031792	AA960436	ci	2	NA	-0.13	0.14	0.01	-3.81	5.37
tutr@5:33895177:33895492:+|5:33895177:33897665:+|5:33895177:33897733:+	chr5:33895077-33897833	ENSMUSG00000057406	Whsc1	tutr	2	NA	0.13	0.22	0.35	0.67	43900
se@11:103103145:103103235:+|11:103103145:103103526:+	chr11:103103045-103103626	ENSMUSG00000056938	Acbd4	se	1	NA	0.13	0.44	0.57	0.373	5.65
tutr@1:58595805:58595904:+|1:58595805:58595921:+|1:58595805:58595951:+	chr1:58595705-58596051	ENSMUSG00000026032	Ndufb3	tutr	2	NA	0.13	0.2	0.33	0.722	209
tutr@15:101210862:101213640:+|15:101210862:101213679:+	chr15:101210762-101213779	ENSMUSG00000000532	Acvr1b	tutr	2	NA	0.13	0.2	0.33	0.722	3.67e+39
tutr@9:45928828:45929656:+|9:45928828:45929719:+	chr9:45928728-45929819	ENSMUSG00000035382	Pcsk7	tutr	1	NA	0.13	0.3	0.43	0.519	2350
ci@10:79737509:79737600:-|10:79737599:79737600:-	chr10:79737409-79737700	ENSMUSG00000020329	Polrmt	ci	1	NA	0.13	0.54	0.67	0.311	10.5
ci@2:180471258:180472054:+|2:180471258:180471259:+	chr2:180471158-180472154	ENSMUSG00000038963	Slco4a1	ci	1	NA	0.125	0.83	0.955	0.202	15.1
se@16:17663496:17671545:-|16:17655805:17671545:-	chr16:17655705-17671645	ENSMUSG00000012114	Med15	se	2	NA	0.125	0.41	0.535	0.384	16.9
tutr@4:117119876:117125725:-|4:117119223:117125725:-|4:117119204:117125725:-	chr4:117119104-117125825	ENSMUSG00000028680	Plk3	tutr	2	NA	0.125	0.29	0.415	0.517	2860
tutr@1:38051713:38052267:+|1:38051713:38053629:+	chr1:38051613-38053729	ENSMUSG00000026083	Eif5b	tutr	1	NA	0.125	0.41	0.535	0.384	15000
tutr@1:179746249:179746332:-|1:179746091:179746332:-|1:179744993:179746332:-|1:179744896:179746332:-	chr1:179744796-179746432	ENSMUSG00000026491	Ahctf1	tutr	4	NA	0.125	0.21	0.335	0.674	63900000
tutr@3:22210427:22211532:+|3:22210427:22215291:+|3:22210427:22216586:+|3:22210427:22216605:+	chr3:22210327-22216705	ENSMUSG00000027630	Tbl1xr1	tutr	4	NA	0.125	0.16	0.285	0.833	1.44e+30
ri@16:20735893:20736037:+|16:20735893:20735894:+	chr16:20735793-20736137	ENSMUSG00000006958	Chrd	ri	1	FALSE	0.125	0.55	0.675	0.295	31.3
se@15:76597572:76597646:-|15:76597341:76597646:-	chr15:76597241-76597746	ENSMUSG00000034022	Cpsf1	se	1	FALSE	0.125	0.53	0.655	0.306	5.04
tutr@2:28470008:28470952:+|2:28470008:28471161:+|2:28470008:28471178:+	chr2:28469908-28471278	ENSMUSG00000035772	Mrps2	tutr	1	NA	0.125	0.3	0.425	0.503	64500
tutr@13:55459338:55460921:+|13:55459338:55460941:+	chr13:55459238-55461041	ENSMUSG00000074886	Grk6	tutr	1	NA	0.125	0.72	0.845	0.231	203000000
tutr@11:51986464:51986681:-|11:51986437:51986681:-|11:51986384:51986681:-|11:51986321:51986681:-|11:51986300:51986681:-|11:51986259:51986681:-|11:51985554:51986681:-	chr11:51985454-51986781	ENSMUSG00000020390	Ube2b	tutr	3	NA	0.125	0.18	0.305	0.761	99900
tutr@2:49549998:49550411:+|2:49549998:49551182:+|2:49549998:49551553:+|2:49549998:49551732:+|2:49549998:49551939:+	chr2:49549898-49552039	ENSMUSG00000069495	Epc2	tutr	2	NA	0.125	0.52	0.645	0.311	10300
tutr@3:100205819:100206282:+|3:100205819:100206450:+|3:100205819:100206636:+|3:100205819:100206653:+|3:100205819:100208014:+	chr3:100205719-100208114	ENSMUSG00000027865	Gdap2	tutr	4	NA	0.125	0.31	0.435	0.489	643000000
tutr@7:4426007:4427557:-|7:4425667:4427557:-	chr7:4425567-4427657	ENSMUSG00000008435	Rdh13	tutr	2	NA	0.125	0.78	0.905	0.214	1260000000000
tutr@2:120860325:120862649:-|2:120860289:120862649:-	chr2:120860189-120862749	ENSMUSG00000027272	Ubr1	tutr	1	NA	0.125	0.58	0.705	0.282	709000000
tutr@1:151470379:151471315:-|1:151469538:151471315:-|1:151469513:151471315:-|1:151469408:151471315:-	chr1:151469308-151471415	ENSMUSG00000026484	Rnf2	tutr	4	NA	0.125	0.08	0.205	1.36	2980000000000
tutr@4:149979480:149981557:-|4:149979446:149981557:-	chr4:149979346-149981657	ENSMUSG00000028980	H6pd	tutr	1	NA	0.125	0.72	0.845	0.231	44800
tutr@11:30106894:30109001:-|11:30106878:30109001:-|11:30106842:30109001:-	chr11:30106742-30109101	ENSMUSG00000020315	Spnb2	tutr	1	NA	-0.125	0.46	0.335	-0.457	3.95e+46
tutr@10:58493968:58494171:+|10:58493968:58494900:+|10:58493968:58494923:+	chr10:58493868-58495023	ENSMUSG00000003226	Ranbp2	tutr	3	NA	0.125	0.25	0.375	0.585	410000
tutr@14:14796158:14797183:+|14:14796158:14799722:+|14:14796158:14799772:+|14:14796158:14799938:+	chr14:14796058-14800038	ENSMUSG00000021733	Slc4a7	tutr	4	NA	-0.125	0.79	0.665	-0.248	86000000
tutr@10:127067021:127067071:+|10:127067021:127067161:+|10:127067021:127067236:+|10:127067021:127067283:+|10:127067021:127067305:+	chr10:127066921-127067405	ENSMUSG00000006728	Cdk4	tutr	2	NA	0.125	0.09	0.215	1.26	134
tutr@17:35864792:35865240:+|17:35864792:35865398:+	chr17:35864692-35865498	ENSMUSG00000059791	Nrm	tutr	2	NA	0.125	0.79	0.915	0.212	6.22
tutr@X:157445178:157446136:-|X:157443949:157446136:-|X:157443852:157446136:-	chrX:157443752-157446236	ENSMUSG00000071708	Sms	tutr	3	NA	0.125	0.7	0.825	0.237	5.93e+36
tutr@X:7727859:7728005:+|X:7727859:7728186:+	chrX:7727759-7728286	ENSMUSG00000039382	Wdr45	tutr	1	NA	0.125	0.07	0.195	1.48	25.2
tutr@3:57287573:57287755:-|3:57287482:57287755:-|3:57287452:57287755:-|3:57287420:57287755:-	chr3:57287320-57287855	ENSMUSG00000027800	Tm4sf1	tutr	3	NA	0.125	0.08	0.205	1.36	13.2
cj@15:75928543:75928892:-|15:other:75928892:-|15:75928543:other:-	chr15:75928443-75928992	ENSMUSG00000022570	Tsta3	cj	2	NA	-0.125	0.16	0.035	-2.19	5.22
cj@12:38780979:38781799:+|12:38780979:other:+|12:other:38781799:+	chr12:38780879-38781899	ENSMUSG00000004151	Etv1	cj	1	NA	0.125	0.81	0.935	0.207	130000
cj@1:176769526:176769713:-|1:other:176769713:-|1:176769526:other:-	chr1:176769426-176769813	ENSMUSG00000057335	Cep170	cj	1	NA	-0.125	0.76	0.635	-0.259	5.83
cj@3:68916263:68917957:-|3:other:68917957:-|3:68916263:other:-	chr3:68916163-68918057	ENSMUSG00000027778	Ift80	cj	1	NA	0.125	0.87	0.995	0.194	15.5
cj@11:86486732:86489067:+|11:86486732:other:+|11:other:86489067:+	chr11:86486632-86489167	ENSMUSG00000020521	Rnft1	cj	3	NA	-0.125	0.13	0.005	-4.7	27
ci@17:40958869:40960568:+|17:40958869:40958870:+	chr17:40958769-40960668	ENSMUSG00000023921	Mut	ci	1	NA	0.125	0.82	0.945	0.205	8.19
ci@X:20927723:20927953:-|X:20927952:20927953:-	chrX:20927623-20928053	ENSMUSG00000001128	Cfp	ci	1	NA	0.125	0.49	0.615	0.328	5.37
ci@2:66323444:66324604:-|2:66324603:66324604:-	chr2:66323344-66324704	ENSMUSG00000064329	Scn1a	ci	1	NA	0.125	0.77	0.895	0.217	10.4
ci@9:107569233:107570104:+|9:107569233:107569234:+	chr9:107569133-107570204	ENSMUSG00000010047	Hyal2	ci	2	NA	0.125	0	0.125	Inf	5.34
ci@2:26373080:26373319:-|2:26373318:26373319:-	chr2:26372980-26373419	ENSMUSG00000036281	Snapc4	ci	1	NA	0.125	0.79	0.915	0.212	8.93
ci@7:44860911:44860989:+|7:44860911:44860912:+	chr7:44860811-44861089	ENSMUSG00000002963	Pnkp	ci	1	NA	0.125	0.79	0.915	0.212	11.7
tutr@11:115799353:115799986:-|11:115799186:115799986:-|11:115798987:115799986:-	chr11:115798887-115800086	ENSMUSG00000034471	Caskin2	tutr	1	NA	0.125	0.11	0.235	1.1	17.5
tutr@15:83299868:83300684:-|15:83299822:83300684:-|15:83299801:83300684:-|15:83299739:83300684:-	chr15:83299639-83300784	ENSMUSG00000054277	Arfgap3	tutr	2	NA	0.125	0.05	0.175	1.81	29200
tutr@8:70650117:70650592:-|8:70649884:70650592:-|8:70649092:70650592:-|8:70649076:70650592:-	chr8:70648976-70650692	ENSMUSG00000056204	Pgpep1	tutr	1	NA	0.125	0.05	0.175	1.81	73.8
tutr@18:42338475:42338822:+|18:42338475:42341394:+|18:42338475:42341430:+|18:42338475:42341450:+|18:42338475:42341525:+	chr18:42338375-42341625	ENSMUSG00000024491	Rbm27	tutr	2	NA	0.125	0.05	0.175	1.81	2.28e+22
tutr@3:94880332:94880836:+|3:94880332:94880891:+|3:94880332:94881694:+|3:94880332:94882323:+	chr3:94880232-94882423	ENSMUSG00000038902	Pogz	tutr	1	NA	0.125	0.21	0.335	0.674	220
tutr@2:163624772:163625440:-|2:163624671:163625440:-|2:163624654:163625440:-|2:163623361:163625440:-|2:163623318:163625440:-	chr2:163623218-163625540	ENSMUSG00000017707	Serinc3	tutr	2	NA	0.125	0.34	0.465	0.452	4.75e+26
tutr@11:40679941:40680023:-|11:40679411:40680023:-|11:40679315:40680023:-	chr11:40679215-40680123	ENSMUSG00000042032	Mat2b	tutr	3	NA	0.125	0.42	0.545	0.376	1450000000000
ci@7:19050039:19052367:+|7:19050039:19050040:+	chr7:19049939-19052467	ENSMUSG00000023118	Sympk	ci	1	NA	0.125	0.46	0.585	0.347	38.7
tutr@18:78750619:78755214:-|18:78750379:78755214:-	chr18:78750279-78755314	ENSMUSG00000024548	Setbp1	tutr	2	NA	0.125	0.68	0.805	0.243	187000000000000
tutr@5:124721803:124722046:+|5:124721803:124722646:+|5:124721803:124722665:+	chr5:124721703-124722765	ENSMUSG00000038023	Atp6v0a2	tutr	3	NA	-0.125	0.83	0.705	-0.235	46700
tutr@14:67740412:67742158:+|14:67740412:67742308:+	chr14:67740312-67742408	ENSMUSG00000034327	Kctd9	tutr	1	NA	0.12	0.72	0.84	0.222	21200000
tutr@11:58881313:58883202:+|11:58881313:58883262:+|11:58881313:58883297:+	chr11:58881213-58883397	ENSMUSG00000020491	2810021J22Rik	tutr	1	NA	-0.12	0.8	0.68	-0.234	69.2
tutr@2:153265883:153266448:+|2:153265883:153266489:+|2:153265883:153267186:+|2:153265883:153267961:+|2:153265883:153268058:+|2:153265883:153268074:+|2:153265883:153268545:+	chr2:153265783-153268645	ENSMUSG00000046020	Pofut1	tutr	7	NA	0.12	0.73	0.85	0.22	4810000000
tutr@7:79133788:79134408:-|7:79133768:79134408:-	chr7:79133668-79134508	ENSMUSG00000030605	Mfge8	tutr	1	NA	0.12	0.48	0.6	0.322	6640000
tutr@11:74843320:74845686:+|11:74843320:74845722:+	chr11:74843220-74845822	ENSMUSG00000000282	Mnt	tutr	1	NA	0.12	0.3	0.42	0.485	261000000
ci@17:56428132:56428852:-|17:56428851:56428852:-	chr17:56428032-56428952	ENSMUSG00000013236	Ptprs	ci	2	NA	0.12	0.42	0.54	0.363	42.6
tutr@16:58465789:58466059:+|16:58465789:58468100:+|16:58465789:58469070:+|16:58465789:58469108:+	chr16:58465689-58469208	ENSMUSG00000035107	Dcbld2	tutr	4	NA	0.12	0.15	0.27	0.848	2190000000000
tutr@9:77793251:77794341:+|9:77793251:77794358:+|9:77793251:77794451:+|9:77793251:77794481:+	chr9:77793151-77794581	ENSMUSG00000032350	Gclc	tutr	4	NA	-0.12	0.27	0.15	-0.848	802000000
tutr@19:55927736:55933448:+|19:55927736:55933602:+|19:55927736:55933653:+	chr19:55927636-55933753	ENSMUSG00000024985	Tcf7l2	tutr	2	NA	0.12	0.08	0.2	1.32	13.9
tutr@7:55932860:55932915:-|7:55932559:55932915:-|7:55932503:55932915:-|7:55931286:55932915:-|7:55931265:55932915:-	chr7:55931165-55933015	ENSMUSG00000030452	Nipa2	tutr	5	NA	0.12	0.01	0.13	3.7	2.1e+19
tutr@1:90612253:90613104:+|1:90612253:90613123:+|1:90612253:90613339:+	chr1:90612153-90613439	ENSMUSG00000034432	Cops8	tutr	2	NA	0.12	0.02	0.14	2.81	4.43e+43
tutr@9:59315282:59316094:+|9:59315282:59316112:+|9:59315282:59316130:+|9:59315282:59316174:+|9:59315282:59316198:+	chr9:59315182-59316298	ENSMUSG00000025236	Adpgk	tutr	2	NA	0.12	0.05	0.17	1.77	5720
tutr@3:88328368:88328629:+|3:88328368:88328671:+	chr3:88328268-88328771	ENSMUSG00000001418	0610031J06Rik	tutr	2	NA	0.12	0.11	0.23	1.06	6420
ci@14:57507271:57516981:+|14:57507271:57507272:+	chr14:57507171-57517081	ENSMUSG00000040040	Ift88	ci	2	NA	-0.12	0.13	0.01	-3.7	5.24
tutr@17:6084652:6084846:+|17:6084652:6085113:+|17:6084652:6085482:+	chr17:6084552-6085582	ENSMUSG00000034345	Gtf2h5	tutr	2	NA	-0.12	0.27	0.15	-0.848	6630000000
tutr@X:163952927:163953545:-|X:163952909:163953545:-|X:163952661:163953545:-|X:163952613:163953545:-	chrX:163952513-163953645	ENSMUSG00000031370	Zrsr2	tutr	1	NA	0.12	0.28	0.4	0.515	14.2
tutr@11:22899745:22899949:-|11:22899727:22899949:-	chr11:22899627-22900049	ENSMUSG00000051355	Commd1	tutr	2	NA	0.12	0.06	0.18	1.58	34
tutr@7:130163517:130163958:-|7:130163473:130163958:-|7:130162516:130163958:-|7:130162498:130163958:-|7:130162481:130163958:-|7:130162452:130163958:-	chr7:130162352-130164058	ENSMUSG00000030849	Fgfr2	tutr	3	NA	0.12	0.18	0.3	0.737	33000000000
tutr@6:124396837:124397968:-|6:124396815:124397968:-	chr6:124396715-124398068	ENSMUSG00000005069	Pex5	tutr	2	NA	0.12	0.04	0.16	2	1.91e+21
tutr@8:109572859:109574008:+|8:109572859:109574050:+	chr8:109572759-109574150	ENSMUSG00000031723	Txnl4b	tutr	2	NA	0.12	0.2	0.32	0.678	475
tutr@3:36448952:36449343:-|3:36448925:36449343:-	chr3:36448825-36449443	ENSMUSG00000027712	Anxa5	tutr	1	NA	0.12	0.37	0.49	0.405	241
tutr@5:138163876:138163979:+|5:138163876:138163995:+	chr5:138163776-138164095	ENSMUSG00000019494	Cops6	tutr	2	NA	0.12	0.04	0.16	2	154000
tutr@2:30401937:30402577:-|2:30401916:30402577:-	chr2:30401816-30402677	ENSMUSG00000026853	Crat	tutr	1	NA	0.12	0.72	0.84	0.222	287000
tutr@11:70940483:70940942:+|11:70940483:70941098:+|11:70940483:70941305:+|11:70940483:70942362:+|11:70940483:70942900:+|11:70940483:70943103:+	chr11:70940383-70943203	ENSMUSG00000020817	Rabep1	tutr	5	NA	0.12	0.63	0.75	0.252	1.5e+22
tutr@9:121712652:121712841:+|9:121712652:121712920:+	chr9:121712552-121713020	ENSMUSG00000032526	Deb1	tutr	1	NA	0.12	0.57	0.69	0.276	89.6
tutr@15:84939848:84940058:+|15:84939848:84940566:+|15:84939848:84940582:+	chr15:84939748-84940682	ENSMUSG00000016619	Nup50	tutr	2	NA	0.12	0.48	0.6	0.322	29.7
tutr@2:105702589:105702729:-|2:105702442:105702729:-|2:105701040:105702729:-|2:105701024:105702729:-	chr2:105700924-105702829	ENSMUSG00000027167	Elp4	tutr	4	NA	0.12	0.07	0.19	1.44	1090000000
tutr@2:118880586:118881319:+|2:118880586:118881348:+|2:118880586:118881364:+	chr2:118880486-118881464	ENSMUSG00000027332	Ivd	tutr	3	NA	0.12	0.28	0.4	0.515	402000000
tutr@6:56878210:56878515:+|6:56878210:56879322:+|6:56878210:56879356:+	chr6:56878110-56879456	ENSMUSG00000029781	Fkbp9	tutr	3	NA	0.12	0.31	0.43	0.472	1020
tutr@11:30506119:30506324:-|11:30506103:30506324:-|11:30506046:30506324:-|11:30506018:30506324:-|11:30505991:30506324:-	chr11:30505891-30506424	ENSMUSG00000060923	Acyp2	tutr	2	NA	-0.12	0.27	0.15	-0.848	18.9
tutr@5:76640984:76644849:+|5:76640984:76644907:+|5:76640984:76645001:+|5:76640984:76646104:+|5:76640984:76646464:+|5:76640984:76646997:+|5:76640984:76647131:+	chr5:76640884-76647231	ENSMUSG00000036403	Cep135	tutr	6	NA	-0.12	0.66	0.54	-0.29	5.42
tutr@10:96042204:96042348:+|10:96042204:96044023:+|10:96042204:96045129:+|10:96042204:96045401:+|10:96042204:96045509:+	chr10:96042104-96045609	ENSMUSG00000036499	Eea1	tutr	5	NA	0.12	0.58	0.7	0.271	1260000000000
tutr@11:70440257:70440673:+|11:70440257:70440801:+|11:70440257:70440819:+	chr11:70440157-70440919	ENSMUSG00000060216	Arrb2	tutr	1	NA	0.12	0.66	0.78	0.241	2590
cj@5:135371415:135371498:+|5:135371415:other:+|5:other:135371498:+	chr5:135371315-135371598	ENSMUSG00000000916	Nsun5	cj	1	NA	-0.12	0.99	0.87	-0.186	13.7
cj@2:66323444:66324604:-|2:other:66324604:-|2:66323444:other:-	chr2:66323344-66324704	ENSMUSG00000064329	Scn1a	cj	1	NA	0.12	0.79	0.91	0.204	8.26
ci@4:43570190:43570346:-|4:43570345:43570346:-	chr4:43570090-43570446	ENSMUSG00000028467	Gba2	ci	1	NA	0.12	0.5	0.62	0.31	7.12
ci@2:29084814:29086107:+|2:29084814:29084815:+	chr2:29084714-29086207	ENSMUSG00000026803	Ttf1	ci	1	NA	0.12	0.88	1	0.184	5.78
ci@8:3613499:3613590:-|8:3613589:3613590:-	chr8:3613399-3613690	ENSMUSG00000019470	Xab2	ci	1	NA	0.12	0.74	0.86	0.217	10.4
ci@17:24972401:24973081:-|17:24973080:24973081:-	chr17:24972301-24973181	ENSMUSG00000038002	Cramp1l	ci	1	NA	0.12	0.85	0.97	0.191	5.1
ci@4:53035580:53036262:-|4:53036261:53036262:-	chr4:53035480-53036362	ENSMUSG00000015243	Abca1	ci	1	NA	0.12	0.88	1	0.184	54.5
ci@16:20735893:20736037:+|16:20735893:20735894:+	chr16:20735793-20736137	ENSMUSG00000006958	Chrd	ci	1	NA	0.12	0.57	0.69	0.276	5.9
ci@2:106967227:106969072:-|2:106969071:106969072:-	chr2:106967127-106969172	ENSMUSG00000027122	Arl14ep	ci	1	NA	0.12	0.75	0.87	0.214	5.12
ci@4:137616507:137621062:+|4:137616507:137616508:+	chr4:137616407-137621162	ENSMUSG00000043411	Usp48	ci	1	NA	0.12	0.31	0.43	0.472	5.97
ci@17:6022257:6023659:+|17:6022257:6022258:+	chr17:6022157-6023759	ENSMUSG00000023805	Synj2	ci	1	NA	0.12	0.88	1	0.184	11.8
tutr@6:51588962:51590267:+|6:51588962:51590601:+|6:51588962:51590669:+	chr6:51588862-51590769	ENSMUSG00000038301	Snx10	tutr	2	NA	0.12	0.11	0.23	1.06	166000000000000
tutr@2:84686934:84687733:+|2:84686934:84687755:+|2:84686934:84687777:+|2:84686934:84688060:+|2:84686934:84688213:+	chr2:84686834-84688313	ENSMUSG00000027080	Med19	tutr	1	NA	0.12	0.05	0.17	1.77	65200000000
tutr@19:8774493:8774528:-|19:8772566:8774528:-|19:8772528:8774528:-	chr19:8772428-8774628	ENSMUSG00000003680	Taf6l	tutr	3	NA	-0.12	0.42	0.3	-0.485	233
a3ss@7:105565653:105566051:-|7:105565647:105566051:-	chr7:105565547-105566151	ENSMUSG00000037032	Apbb1	a3ss	2	NA	0.12	0.55	0.67	0.285	14.1
tutr@18:61083383:61085038:+|18:61083383:61085058:+	chr18:61083283-61085158	ENSMUSG00000024620	Pdgfrb	tutr	1	NA	0.12	0.52	0.64	0.3	1160
tutr@2:165276554:165277145:-|2:165276537:165277145:-	chr2:165276437-165277245	ENSMUSG00000017664	Slc35c2	tutr	1	NA	0.115	0.57	0.685	0.265	958000
tutr@3:95233565:95234888:+|3:95233565:95236360:+|3:95233565:95236408:+	chr3:95233465-95236508	ENSMUSG00000046722	Cdc42se1	tutr	2	NA	-0.115	0.68	0.565	-0.267	1.53e+16
tutr@4:154006805:154007216:+|4:154006805:154008291:+|4:154006805:154008605:+|4:154006805:154008676:+|4:154006805:154008730:+	chr4:154006705-154008830	ENSMUSG00000039523	BC046331	tutr	3	NA	0.115	0.57	0.685	0.265	1620000000
cj@6:85643283:85651263:+|6:85643283:other:+|6:other:85651263:+	chr6:85643183-85651363	ENSMUSG00000063810	Alms1	cj	1	NA	-0.115	0.89	0.775	-0.2	6.55
ci@4:148454752:148455985:+|4:148454752:148454753:+	chr4:148454652-148456085	ENSMUSG00000028991	Mtor	ci	1	NA	0.115	0.82	0.935	0.189	17.2
tutr@X:98944988:98945109:+|X:98944988:98945127:+|X:98944988:98945149:+|X:98944988:98946456:+|X:98944988:98947949:+|X:98944988:98948137:+|X:98944988:98948883:+|X:98944988:98948904:+|X:98944988:98948966:+|X:98944988:98949015:+	chrX:98944888-98949115	ENSMUSG00000047694	Yipf6	tutr	10	NA	0.115	0.3	0.415	0.468	8550000000000000
tutr@4:149724882:149727207:-|4:149724863:149727207:-	chr4:149724763-149727307	ENSMUSG00000044700	Tmem201	tutr	2	NA	0.115	0.45	0.565	0.328	7.6e+38
tutr@17:46017664:46018857:-|17:46017638:46018857:-|17:46017293:46018857:-|17:46017223:46018857:-|17:46017000:46018857:-	chr17:46016900-46018957	ENSMUSG00000023951	Vegfa	tutr	1	NA	0.115	0.29	0.405	0.482	37200000000000
tutr@10:52338397:52339722:-|10:52338351:52339722:-|10:52338179:52339722:-|10:52338149:52339722:-|10:52337084:52339722:-|10:52337054:52339722:-|10:52337034:52339722:-	chr10:52336934-52339822	ENSMUSG00000019861	Gopc	tutr	1	NA	0.115	0.09	0.205	1.19	4020000000000000
tutr@12:112960209:112960320:-|12:112960162:112960320:-|12:112960107:112960320:-|12:112960087:112960320:-|12:112960043:112960320:-|12:112960026:112960320:-	chr12:112959926-112960420	ENSMUSG00000011158	Brf1	tutr	3	NA	0.115	0.16	0.275	0.781	7.46
tutr@17:26212747:26213505:-|17:26212721:26213505:-|17:26212699:26213505:-	chr17:26212599-26213605	ENSMUSG00000024187	Itfg3	tutr	2	NA	-0.115	0.28	0.165	-0.763	356
tutr@12:8342087:8342955:+|12:8342087:8343821:+	chr12:8341987-8343921	ENSMUSG00000020605	Hs1bp3	tutr	1	NA	0.115	0.03	0.145	2.27	15000
tutr@18:36288127:36288533:+|18:36288127:36288952:+|18:36288127:36289702:+	chr18:36288027-36289802	ENSMUSG00000043991	Pura	tutr	1	NA	-0.115	0.23	0.115	-1	72.8
tutr@7:45807641:45807760:-|7:45807624:45807760:-|7:45807596:45807760:-|7:45807580:45807760:-	chr7:45807480-45807860	ENSMUSG00000003269	Cyth2	tutr	1	NA	0.115	0.15	0.265	0.821	7.15
tutr@10:83594238:83596142:+|10:83594238:83596382:+|10:83594238:83596470:+|10:83594238:83596486:+	chr10:83594138-83596586	ENSMUSG00000034560	A230046K03Rik	tutr	2	NA	0.115	0.09	0.205	1.19	1.1e+18
tutr@11:107167190:107167524:-|11:107167155:107167524:-|11:107166658:107167524:-	chr11:107166558-107167624	ENSMUSG00000018433	Nol11	tutr	2	NA	0.115	0.1	0.215	1.1	11.7
tutr@X:140948941:140949140:-|X:140948541:140949140:-|X:140948505:140949140:-|X:140948428:140949140:-	chrX:140948328-140949240	ENSMUSG00000031429	Psmd10	tutr	4	NA	0.115	0.01	0.125	3.64	3620000000
tutr@4:43566797:43566863:+|4:43566797:43566920:+|4:43566797:43566994:+|4:43566797:43567059:+	chr4:43566697-43567159	ENSMUSG00000028466	Creb3	tutr	3	NA	-0.115	0.22	0.105	-1.07	93
tutr@1:134431658:134431728:+|1:134431658:134432334:+|1:134431658:134432352:+	chr1:134431558-134432452	ENSMUSG00000026457	Adipor1	tutr	3	NA	0.115	0.11	0.225	1.03	200000000000
tutr@18:76304730:76305094:+|18:76304730:76305142:+|18:76304730:76305211:+|18:76304730:76305286:+|18:76304730:76305307:+|18:76304730:76305725:+	chr18:76304630-76305825	ENSMUSG00000024563	Smad2	tutr	2	NA	0.115	0.05	0.165	1.72	6.92
ci@10:128368153:128368698:-|10:128368697:128368698:-	chr10:128368053-128368798	ENSMUSG00000039914	Coq10a	ci	2	NA	0.115	0.01	0.125	3.64	5.25
mxe@8:116911234:116921351:-|8:116894159:116921351:-	chr8:116889759-116921451	ENSMUSG00000014633	2310061C15Rik	mxe	2	NA	0.115	0.85	0.965	0.183	6.67
se@16:20738816:20738904:+|16:20738816:20739111:+	chr16:20738716-20739211	ENSMUSG00000006958	Chrd	se	1	FALSE	0.115	0.36	0.475	0.4	7.23
tutr@11:70217454:70217715:-|11:70217434:70217715:-|11:70217138:70217715:-|11:70216789:70217715:-|11:70216523:70217715:-|11:70214830:70217715:-|11:70214813:70217715:-|11:70214794:70217715:-	chr11:70214694-70217815	ENSMUSG00000044367	Slc16a13	tutr	7	NA	0.115	0.14	0.255	0.865	1.15e+54
tutr@5:125414187:125415080:-|5:125413962:125415080:-|5:125413859:125415080:-|5:125412449:125415080:-	chr5:125412349-125415180	ENSMUSG00000029480	Dhx37	tutr	2	NA	-0.115	0.25	0.135	-0.889	87.9
tutr@10:7119222:7120288:-|10:7119063:7120288:-	chr10:7118963-7120388	ENSMUSG00000015202	Cnksr3	tutr	1	NA	0.115	0.31	0.425	0.455	103000000
tutr@X:167348867:167348905:-|X:167348660:167348905:-|X:167348521:167348905:-|X:167348431:167348905:-|X:167347095:167348905:-|X:167346320:167348905:-	chrX:167346220-167349005	ENSMUSG00000025742	Prps2	tutr	6	NA	0.115	0.67	0.785	0.229	37.6
tutr@3:142793563:142793810:-|3:142792857:142793810:-|3:142792647:142793810:-|3:142792626:142793810:-	chr3:142792526-142793910	ENSMUSG00000004591	Pkn2	tutr	3	NA	-0.115	0.88	0.765	-0.202	4030
tutr@11:101434317:101435651:+|11:101434317:101435668:+	chr11:101434217-101435768	ENSMUSG00000035007	Rundc1	tutr	1	NA	0.115	0.76	0.875	0.203	183000000
tutr@1:55171747:55171809:-|1:55170183:55171809:-|1:55170161:55171809:-	chr1:55170061-55171909	ENSMUSG00000025978	Rftn2	tutr	2	NA	0.115	0.37	0.485	0.39	2890000
tutr@3:27241818:27244878:+|3:27241818:27244955:+	chr3:27241718-27245055	ENSMUSG00000027698	Nceh1	tutr	2	NA	0.115	0.74	0.855	0.208	3.53e+30
tutr@14:31479592:31479634:-|14:31479010:31479634:-|14:31478793:31479634:-	chr14:31478693-31479734	ENSMUSG00000021891	Mettl6	tutr	3	NA	-0.115	0.78	0.665	-0.23	7.35
tutr@9:116087760:116090377:-|9:116087712:116090377:-|9:116087695:116090377:-	chr9:116087595-116090477	ENSMUSG00000032440	Tgfbr2	tutr	3	NA	-0.115	0.3	0.185	-0.697	9190
tutr@13:85215493:85216103:-|13:85215374:85216103:-|13:85215355:85216103:-|13:85215338:85216103:-|13:85215074:85216103:-|13:85214772:85216103:-	chr13:85214672-85216203	ENSMUSG00000021549	Rasa1	tutr	6	NA	-0.115	0.37	0.255	-0.537	17000
tutr@6:29374503:29375868:+|6:29374503:29375887:+|6:29374503:29378182:+	chr6:29374403-29378282	ENSMUSG00000029767	Calu	tutr	2	NA	0.115	0.32	0.435	0.443	8800000000
tutr@4:33245839:33246063:-|4:33245591:33246063:-|4:33245428:33246063:-	chr4:33245328-33246163	ENSMUSG00000040128	Pnrc1	tutr	3	NA	0.115	0.77	0.885	0.201	847000
tutr@12:113071656:113072137:+|12:113071656:113074273:+|12:113071656:113074391:+	chr12:113071556-113074491	ENSMUSG00000021143	Pacs2	tutr	2	NA	0.115	0.24	0.355	0.565	3.41e+53
cj@9:36911263:36923584:-|9:other:36923584:-|9:36911263:other:-	chr9:36911163-36923684	ENSMUSG00000035934	Pknox2	cj	1	NA	0.115	0.86	0.975	0.181	17.5
ci@10:128281708:128282102:+|10:128281708:128281709:+	chr10:128281608-128282202	ENSMUSG00000040033	Stat2	ci	1	NA	0.115	0.6	0.715	0.253	10.5
ci@4:118431322:118431409:+|4:118431322:118431323:+	chr4:118431222-118431509	ENSMUSG00000006390	Elovl1	ci	1	NA	0.115	0.87	0.985	0.179	34.9
ci@9:45745257:45746827:+|9:45745257:45745258:+	chr9:45745157-45746927	ENSMUSG00000032087	Dscaml1	ci	1	NA	0.115	0.87	0.985	0.179	9.82
ci@8:105358503:105359092:+|8:105358503:105358504:+	chr8:105358403-105359192	ENSMUSG00000014786	Slc9a5	ci	1	NA	0.115	0.66	0.775	0.232	6.54
ci@8:70332479:70332620:-|8:70332619:70332620:-	chr8:70332379-70332720	ENSMUSG00000058301	Upf1	ci	1	NA	0.115	0.75	0.865	0.206	95
ci@4:43009279:43009707:-|4:43009706:43009707:-	chr4:43009179-43009807	ENSMUSG00000028453	Fancg	ci	1	NA	0.115	0.87	0.985	0.179	8.05
ci@19:4266172:4266375:-|19:4266374:4266375:-	chr19:4266072-4266475	ENSMUSG00000034616	Ssh3	ci	1	NA	0.115	0.52	0.635	0.288	10.8
ci@9:110391898:110391982:-|9:110391981:110391982:-	chr9:110391798-110392082	ENSMUSG00000036057	Ptpn23	ci	1	NA	0.115	0.83	0.945	0.187	81.4
ci@2:27023643:27024183:-|2:27024182:27024183:-	chr2:27023543-27024283	ENSMUSG00000036067	Slc2a6	ci	1	NA	0.115	0.78	0.895	0.198	6.1
ci@10:128511786:128511869:-|10:128511868:128511869:-	chr10:128511686-128511969	ENSMUSG00000025366	Esyt1	ci	1	NA	0.115	0.78	0.895	0.198	12.2
tutr@10:79894884:79895283:-|10:79894709:79895283:-	chr10:79894609-79895383	ENSMUSG00000013833	Med16	tutr	1	NA	0.115	0.46	0.575	0.322	38.5
tutr@8:95326226:95327827:-|8:95326136:95327827:-	chr8:95326036-95327927	ENSMUSG00000046556	Zfp319	tutr	2	NA	0.115	0.34	0.455	0.42	3380
tutr@X:20397735:20400133:+|X:20397735:20400270:+|X:20397735:20400288:+|X:20397735:20400856:+	chrX:20397635-20400956	ENSMUSG00000060090	Rp2h	tutr	1	NA	0.11	0.49	0.6	0.292	573
tutr@15:82348037:82349026:+|15:82348037:82349063:+|15:82348037:82349089:+	chr15:82347937-82349189	ENSMUSG00000049687	Fam109b	tutr	3	NA	0.11	0.7	0.81	0.211	221000
cj@12:112965992:112969265:-|12:other:112969265:-|12:112965992:other:-	chr12:112965892-112969365	ENSMUSG00000011158	Brf1	cj	1	NA	0.11	0.7	0.81	0.211	9
tutr@16:5014009:5015527:-|16:5013979:5015527:-|16:5013903:5015527:-	chr16:5013803-5015627	ENSMUSG00000022536	Glyr1	tutr	3	NA	0.11	0.41	0.52	0.343	1.98e+27
tutr@19:7423106:7424175:+|19:7423106:7425457:+|19:7423106:7425534:+	chr19:7423006-7425634	ENSMUSG00000053080	2700081O15Rik	tutr	2	NA	0.11	0.43	0.54	0.329	86200
tutr@1:144000991:144001679:-|1:144000974:144001679:-|1:144000724:144001679:-	chr1:144000624-144001779	ENSMUSG00000026360	Rgs2	tutr	2	NA	-0.11	0.28	0.17	-0.72	10.1
tutr@19:5851285:5852620:-|19:5851241:5852620:-	chr19:5851141-5852720	ENSMUSG00000024816	Frmd8	tutr	1	NA	0.11	0.43	0.54	0.329	3090
tutr@4:83226844:83227133:-|4:83226421:83227133:-|4:83222279:83227133:-|4:83220564:83227133:-|4:83220460:83227133:-|4:83220300:83227133:-	chr4:83220200-83227233	ENSMUSG00000038172	Ttc39b	tutr	5	NA	-0.11	0.55	0.44	-0.322	8.33e+19
tutr@1:172377970:172378588:+|1:172377970:172379014:+|1:172377970:172379034:+|1:172377970:172383623:+|1:172377970:172383951:+|1:172377970:172384074:+	chr1:172377870-172384174	ENSMUSG00000050229	Pigm	tutr	6	NA	0.11	0.41	0.52	0.343	723000000000000
tutr@14:54642193:54642727:-|14:54642167:54642727:-	chr14:54642067-54642827	ENSMUSG00000022185	Acin1	tutr	1	NA	0.11	0.42	0.53	0.336	363000
tutr@12:84430829:84432443:-|12:84430737:84432443:-|12:84430720:84432443:-	chr12:84430620-84432543	ENSMUSG00000021238	Aldh6a1	tutr	2	NA	0.11	0.29	0.4	0.464	51600000
tutr@7:113568257:113568371:+|7:113568257:113569322:+|7:113568257:113570459:+|7:113568257:113570883:+|7:113568257:113571504:+	chr7:113568157-113571604	ENSMUSG00000030759	Far1	tutr	4	NA	0.11	0.18	0.29	0.688	1.4e+25
tutr@18:24487992:24488181:-|18:24487949:24488181:-|18:24487721:24488181:-	chr18:24487621-24488281	ENSMUSG00000040446	Rprd1a	tutr	2	NA	-0.11	0.39	0.28	-0.478	27.7
tutr@4:41024873:41025971:+|4:41024873:41025991:+	chr4:41024773-41026091	ENSMUSG00000028423	Nfx1	tutr	2	NA	0.11	0.42	0.53	0.336	59100
tutr@4:119626404:119627158:+|4:119626404:119627297:+	chr4:119626304-119627397	ENSMUSG00000032998	Foxj3	tutr	1	NA	0.11	0.23	0.34	0.564	203
tutr@3:10314129:10315185:-|3:10314074:10315185:-|3:10314016:10315185:-|3:10313990:10315185:-|3:10313947:10315185:-	chr3:10313847-10315285	ENSMUSG00000027531	Impa1	tutr	3	NA	0.11	0.12	0.23	0.939	1.57e+18
tutr@3:103063449:103064655:+|3:103063449:103064671:+|3:103063449:103067837:+|3:103063449:103067906:+	chr3:103063349-103068006	ENSMUSG00000027852	Nras	tutr	1	NA	-0.11	0.2	0.09	-1.15	9.72
tutr@2:114193569:114195468:-|2:114193467:114195468:-	chr2:114193367-114195568	ENSMUSG00000040321	Zfp770	tutr	1	NA	0.11	0.21	0.32	0.608	1750
tutr@8:34170121:34170818:+|8:34170121:34170844:+	chr8:34170021-34170944	ENSMUSG00000031532	Tmem66	tutr	2	NA	0.11	0.16	0.27	0.755	6.97e+22
tutr@2:72936849:72938065:-|2:72936827:72938065:-|2:72936701:72938065:-|2:72936647:72938065:-|2:72936503:72938065:-|2:72936434:72938065:-	chr2:72936334-72938165	ENSMUSG00000027109	Sp3	tutr	4	NA	0.11	0.1	0.21	1.07	89100000000
cj@8:22648256:22650489:-|8:other:22650489:-|8:22648256:other:-	chr8:22648156-22650589	ENSMUSG00000031536	Polb	cj	2	NA	0.11	0.16	0.27	0.755	9.11
ci@8:75050268:75051508:+|8:75050268:75050269:+	chr8:75050168-75051608	ENSMUSG00000042870	Tom1	ci	2	NA	-0.11	0.17	0.06	-1.5	6.75
tutr@10:62744537:62744762:-|10:62744466:62744762:-|10:62744159:62744762:-|10:62743929:62744762:-	chr10:62743829-62744862	ENSMUSG00000020074	Ccar1	tutr	2	NA	0.11	0.02	0.13	2.7	1600
tutr@6:146775721:146776552:+|6:146775721:146778043:+|6:146775721:146778564:+|6:146775721:146778635:+|6:146775721:146778808:+	chr6:146775621-146778908	ENSMUSG00000001630	Stk38l	tutr	1	NA	-0.11	0.19	0.08	-1.25	370
tutr@16:33241798:33242507:+|16:33241798:33243192:+|16:33241798:33243264:+|16:33241798:33243310:+|16:33241798:33243336:+	chr16:33241698-33243436	ENSMUSG00000022807	Osbpl11	tutr	2	NA	0.11	0.02	0.13	2.7	597000000
cj@1:86213105:86244566:+|1:86213105:other:+|1:other:86244566:+	chr1:86213005-86244666	ENSMUSG00000062590	Armc9	cj	3	NA	-0.11	0.11	0	-Inf	6.47
ci@15:88820639:88821135:+|15:88820639:88820640:+	chr15:88820539-88821235	ENSMUSG00000023272	Creld2	ci	2	NA	0.11	0.05	0.16	1.68	19.1
tutr@1:64597378:64597932:+|1:64597378:64598276:+|1:64597378:64601481:+|1:64597378:64602344:+|1:64597378:64602856:+|1:64597378:64602969:+|1:64597378:64603314:+	chr1:64597278-64603414	ENSMUSG00000025958	Creb1	tutr	6	NA	-0.11	0.66	0.55	-0.263	3.01e+16
tutr@4:19610702:19611713:-|4:19610677:19611713:-|4:19610586:19611713:-|4:19608486:19611713:-|4:19608396:19611713:-|4:19608344:19611713:-	chr4:19608244-19611813	ENSMUSG00000041058	Wwp1	tutr	6	NA	0.11	0.5	0.61	0.287	487000000000
tutr@11:50255726:50257848:-|11:50255636:50257848:-	chr11:50255536-50257948	ENSMUSG00000050567	Maml1	tutr	2	NA	0.11	0.27	0.38	0.493	525
tutr@1:176733729:176735679:-|1:176733662:176735679:-	chr1:176733562-176735779	ENSMUSG00000057335	Cep170	tutr	2	NA	0.11	0.14	0.25	0.837	6.45e+16
tutr@1:97706642:97707717:-|1:97706159:97707717:-|1:97706140:97707717:-|1:97706045:97707717:-	chr1:97705945-97707817	ENSMUSG00000040648	Ppip5k2	tutr	3	NA	0.11	0.2	0.31	0.632	55.7
tutr@2:74876474:74876690:+|2:74876474:74876715:+|2:74876474:74876737:+|2:74876474:74876757:+	chr2:74876374-74876857	ENSMUSG00000027099	Mtx2	tutr	1	NA	-0.11	0.22	0.11	-1	8.83
tutr@11:84048042:84048616:-|11:84048026:84048616:-	chr11:84047926-84048716	ENSMUSG00000018648	Dusp14	tutr	2	NA	0.11	0.13	0.24	0.885	8.42
tutr@10:120924455:120925392:-|10:120923871:120925392:-|10:120923853:120925392:-|10:120923417:120925392:-	chr10:120923317-120925492	ENSMUSG00000048661	Lemd3	tutr	3	NA	0.11	0.07	0.18	1.36	835000000000
tutr@12:3502372:3502484:+|12:3502372:3506781:+|12:3502372:3506841:+	chr12:3502272-3506941	ENSMUSG00000037486	Asxl2	tutr	2	NA	0.11	0.79	0.9	0.188	3990000000000000
tutr@16:45731446:45731614:-|16:45731376:45731614:-|16:45731293:45731614:-|16:45731149:45731614:-|16:45731070:45731614:-|16:45731049:45731614:-	chr16:45730949-45731714	ENSMUSG00000033157	Abhd10	tutr	6	NA	-0.11	0.33	0.22	-0.585	49.9
tutr@7:73426697:73429666:-|7:73426647:73429666:-	chr7:73426547-73429766	ENSMUSG00000078671	Chd2	tutr	2	NA	0.11	0.07	0.18	1.36	3.24e+22
tutr@10:80243643:80243899:+|10:80243643:80244024:+	chr10:80243543-80244124	ENSMUSG00000020156	Mum1	tutr	2	NA	0.11	0.24	0.35	0.544	5.81
tutr@17:56412448:56413324:-|17:56412431:56413324:-	chr17:56412331-56413424	ENSMUSG00000013236	Ptprs	tutr	2	NA	0.11	0.67	0.78	0.219	1.53e+19
tutr@11:80265859:80266578:+|11:80265859:80266600:+|11:80265859:80266617:+|11:80265859:80266742:+|11:80265859:80266765:+|11:80265859:80266810:+	chr11:80265759-80266910	ENSMUSG00000017686	Rhot1	tutr	6	NA	-0.11	0.52	0.41	-0.343	53800
tutr@5:92201937:92202038:+|5:92201937:92202164:+|5:92201937:92202180:+|5:92201937:92202741:+|5:92201937:92202797:+	chr5:92201837-92202897	ENSMUSG00000029407	Uso1	tutr	5	NA	0.11	0.26	0.37	0.509	7390000
tutr@X:12675558:12677577:-|X:12675537:12677577:-|X:12675372:12677577:-	chrX:12675272-12677677	ENSMUSG00000064127	Med14	tutr	1	NA	-0.11	0.38	0.27	-0.493	16000
tutr@11:49883289:49883889:+|11:49883289:49886056:+|11:49883289:49886184:+|11:49883289:49886388:+|11:49883289:49886413:+	chr11:49883189-49886513	ENSMUSG00000020366	Mapk9	tutr	4	NA	0.11	0.28	0.39	0.478	2.4e+61
tutr@4:130316075:130316646:-|4:130315902:130316646:-	chr4:130315802-130316746	ENSMUSG00000028772	Zcchc17	tutr	2	NA	0.11	0.25	0.36	0.526	2070000
cj@4:127088554:127092912:+|4:127088554:other:+|4:other:127092912:+	chr4:127088454-127093012	ENSMUSG00000042408	Zmym6	cj	1	NA	0.11	0.87	0.98	0.172	10.2
cj@7:143561926:143562961:-|7:other:143562961:-|7:143561926:other:-	chr7:143561826-143563061	ENSMUSG00000010755	Cars	cj	1	NA	0.11	0.83	0.94	0.18	59.9
cj@X:42266275:42269381:+|X:42266275:other:+|X:other:42269381:+	chrX:42266175-42269481	ENSMUSG00000025862	Stag2	cj	1	NA	0.11	0.32	0.43	0.426	19.6
cj@9:44698220:44699347:-|9:other:44699347:-|9:44698220:other:-	chr9:44698120-44699447	ENSMUSG00000048537	Phldb1	cj	1	NA	0.11	0.4	0.51	0.35	407
ci@5:24595485:24595723:-|5:24595722:24595723:-	chr5:24595385-24595823	ENSMUSG00000028949	Smarcd3	ci	1	NA	0.11	0.6	0.71	0.243	14
ci@4:117000153:117000247:+|4:117000153:117000154:+	chr4:117000053-117000347	ENSMUSG00000046861	Hectd3	ci	1	NA	0.11	0.79	0.9	0.188	9.35
ci@5:124588687:124589371:+|5:124588687:124588688:+	chr5:124588587-124589471	ENSMUSG00000029387	Gtf2h3	ci	1	NA	0.11	0.86	0.97	0.174	7.38
ci@3:88633367:88633500:+|3:88633367:88633368:+	chr3:88633267-88633600	ENSMUSG00000028059	Arhgef2	ci	1	NA	0.11	0.67	0.78	0.219	395
ci@11:3650447:3658672:+|11:3650447:3650448:+	chr11:3650347-3658772	ENSMUSG00000034543	Morc2a	ci	1	NA	0.11	0.89	1	0.168	15
ci@11:101157520:101157783:+|11:101157520:101157521:+	chr11:101157420-101157883	ENSMUSG00000045007	Tubg2	ci	1	NA	0.11	0.84	0.95	0.178	6.05
ci@7:24570578:24570872:+|7:24570578:24570579:+	chr7:24570478-24570972	ENSMUSG00000051768	Xrcc1	ci	1	NA	0.11	0.72	0.83	0.205	18.2
ci@19:5745769:5745918:+|19:5745769:5745770:+	chr19:5745669-5746018	ENSMUSG00000024940	Ltbp3	ci	1	NA	0.11	0.26	0.37	0.509	17.8
ci@9:21586534:21586901:+|9:21586534:21586535:+	chr9:21586434-21587001	ENSMUSG00000032185	Carm1	ci	1	NA	0.11	0.83	0.94	0.18	20.6
ci@18:74804155:74805855:+|18:74804155:74804156:+	chr18:74804055-74805955	ENSMUSG00000036880	Acaa2	ci	1	NA	0.11	0.89	1	0.168	52.8
tutr@10:59896471:59897994:+|10:59896471:59898014:+|10:59896471:59898223:+|10:59896471:59899266:+|10:59896471:59899294:+	chr10:59896371-59899394	ENSMUSG00000020109	Dnajb12	tutr	1	NA	0.11	0.22	0.33	0.585	245
tutr@9:21273436:21273744:+|9:21273436:21274367:+|9:21273436:21274832:+	chr9:21273336-21274932	ENSMUSG00000002820	Atg4d	tutr	1	NA	0.11	0.23	0.34	0.564	836
ri@4:41756561:41756682:+|4:41756561:41756562:+	chr4:41756461-41756782	ENSMUSG00000036073	Galt	ri	2	TRUE	-0.11	0.71	0.6	-0.243	5.72
tutr@15:79094239:79094352:+|15:79094239:79094374:+|15:79094239:79094398:+	chr15:79094139-79094498	ENSMUSG00000033047	Eif3l	tutr	3	NA	-0.105	0.91	0.805	-0.177	10.8
tutr@1:192846277:192846372:-|1:192844488:192846372:-|1:192844468:192846372:-	chr1:192844368-192846472	ENSMUSG00000016262	Sertad4	tutr	2	NA	-0.105	0.8	0.695	-0.203	7.21
tutr@1:75247073:75247548:-|1:75247042:75247548:-|1:75247026:75247548:-	chr1:75246926-75247648	ENSMUSG00000026204	Ptprn	tutr	2	NA	-0.105	0.56	0.455	-0.3	2250000
tutr@11:75703503:75705959:+|11:75703503:75706066:+|11:75703503:75706098:+|11:75703503:75706118:+	chr11:75703403-75706218	ENSMUSG00000017776	Crk	tutr	2	NA	0.105	0.18	0.285	0.663	1.06e+33
tutr@4:95049698:95050266:-|4:95049637:95050266:-|4:95049598:95050266:-|4:95049534:95050266:-|4:95049054:95050266:-|4:95049033:95050266:-	chr4:95048933-95050366	ENSMUSG00000052684	Jun	tutr	2	NA	-0.105	0.33	0.225	-0.553	237000
tutr@12:17284006:17284322:+|12:17284006:17284359:+|12:17284006:17284375:+	chr12:17283906-17284475	ENSMUSG00000020571	Pdia6	tutr	3	NA	0.105	0.3	0.405	0.433	185
tutr@17:80030338:80030484:-|17:80030043:80030484:-|17:80029839:80030484:-|17:80029596:80030484:-|17:80029554:80030484:-|17:80029512:80030484:-	chr17:80029412-80030584	ENSMUSG00000024095	Hnrpll	tutr	4	NA	0.105	0.1	0.205	1.04	11300000
tutr@5:45512070:45512075:+|5:45512070:45512154:+|5:45512070:45512263:+|5:45512070:45512281:+|5:45512070:45512672:+|5:45512070:45512690:+	chr5:45511970-45512790	ENSMUSG00000039682	Lap3	tutr	5	NA	-0.105	0.33	0.225	-0.553	393000
tutr@2:69871210:69871390:+|2:69871210:69871430:+|2:69871210:69871508:+	chr2:69871110-69871608	ENSMUSG00000068882	Ssb	tutr	2	NA	-0.105	0.19	0.085	-1.16	105000
tutr@8:47710789:47710984:-|8:47710227:47710984:-|8:47709447:47710984:-	chr8:47709347-47711084	ENSMUSG00000038069	Cdkn2aip	tutr	2	NA	-0.105	0.2	0.095	-1.07	1270
tutr@14:47101459:47102130:+|14:47101459:47102153:+	chr14:47101359-47102253	ENSMUSG00000021838	Samd4	tutr	1	NA	0.105	0.17	0.275	0.694	5.11
tutr@18:67671209:67672572:-|18:67665512:67672572:-|18:67665496:67672572:-	chr18:67665396-67672672	ENSMUSG00000024539	Ptpn2	tutr	3	NA	0.105	0.09	0.195	1.12	1.88e+48
tutr@X:75110434:75110666:-|X:75110353:75110666:-|X:75110274:75110666:-	chrX:75110174-75110766	ENSMUSG00000031402	Mpp1	tutr	2	NA	0.105	0.1	0.205	1.04	33
ci@9:110115161:110115491:-|9:110115490:110115491:-	chr9:110115061-110115591	ENSMUSG00000032480	Dhx30	ci	2	NA	0.105	0.09	0.195	1.12	6.43
ci@2:30280287:30281010:+|2:30280287:30280288:+	chr2:30280187-30281110	ENSMUSG00000079484	Phyhd1	ci	2	NA	0.105	0.03	0.135	2.17	14
ci@8:3614389:3615994:-|8:3615993:3615994:-	chr8:3614289-3616094	ENSMUSG00000019470	Xab2	ci	2	NA	0.105	0.04	0.145	1.86	253
se@1:86592366:86596751:+|1:86592366:86599003:+	chr1:86592266-86599103	ENSMUSG00000026240	Cops7b	se	2	TRUE	0.105	0.02	0.125	2.64	6.67
tutr@7:99345483:99346119:-|7:99345452:99346119:-|7:99345428:99346119:-|7:99345407:99346119:-|7:99345389:99346119:-|7:99345372:99346119:-	chr7:99345272-99346219	ENSMUSG00000070436	Serpinh1	tutr	3	NA	0.105	0.02	0.125	2.64	16800000000000
tutr@15:98813000:98813372:-|15:98812797:98813372:-	chr15:98812697-98813472	ENSMUSG00000067713	Prkag1	tutr	1	NA	0.105	0.05	0.155	1.63	771000
tutr@17:15516783:15517173:+|17:15516783:15517373:+|17:15516783:15517410:+|17:15516783:15517426:+|17:15516783:15519070:+	chr17:15516683-15519170	ENSMUSG00000014767	Tbp	tutr	2	NA	0.105	0.11	0.215	0.967	3470
ci@11:105972533:105972861:+|11:105972533:105972534:+	chr11:105972433-105972961	ENSMUSG00000020681	Ace	ci	2	NA	-0.105	0.11	0.005	-4.46	6.23
tutr@14:121542225:121543624:-|14:121542153:121543624:-	chr14:121542053-121543724	ENSMUSG00000025558	Dock9	tutr	2	NA	0.105	0.37	0.475	0.36	26700000000
tutr@8:84211049:84211945:-|8:84210960:84211945:-|8:84210943:84211945:-	chr8:84210843-84212045	ENSMUSG00000035671	Zswim4	tutr	1	NA	0.105	0.49	0.595	0.28	5.91
tutr@6:72385232:72385509:-|6:72385211:72385509:-	chr6:72385111-72385609	ENSMUSG00000050732	Vamp8	tutr	1	NA	0.105	0.77	0.875	0.184	36.8
tutr@14:14103324:14106022:+|14:14103324:14107224:+|14:14103324:14107298:+	chr14:14103224-14107398	ENSMUSG00000021738	Atxn7	tutr	3	NA	0.105	0.14	0.245	0.807	1350000000000
tutr@7:73418033:73419736:+|7:73418033:73419866:+|7:73418033:73419897:+	chr7:73417933-73419997	ENSMUSG00000070509	Rgma	tutr	2	NA	0.105	0.39	0.495	0.344	386000000
tutr@7:113315645:113316428:-|7:113315626:113316428:-	chr7:113315526-113316528	ENSMUSG00000038187	Btbd10	tutr	1	NA	0.105	0.71	0.815	0.199	101000
tutr@16:22871735:22872086:+|16:22871735:22872107:+|16:22871735:22872306:+|16:22871735:22872367:+|16:22871735:22872458:+	chr16:22871635-22872558	ENSMUSG00000004460	Dnajb11	tutr	1	NA	0.105	0.4	0.505	0.336	203
tutr@4:43514711:43515920:-|4:43514690:43515920:-	chr4:43514590-43516020	ENSMUSG00000028464	Tpm2	tutr	1	NA	0.105	0.74	0.845	0.191	125
tutr@16:18070961:18071342:+|16:18070961:18071363:+	chr16:18070861-18071463	ENSMUSG00000003531	Dgcr6	tutr	1	NA	0.105	0.47	0.575	0.291	43.7
tutr@10:77488173:77488349:-|10:77487334:77488349:-|10:77486663:77488349:-	chr10:77486563-77488449	ENSMUSG00000032977	1810008A18Rik	tutr	2	NA	-0.105	0.25	0.145	-0.786	139000000
tutr@3:95006831:95007474:-|3:95006701:95007474:-	chr3:95006601-95007574	ENSMUSG00000019338	Zfp687	tutr	1	NA	0.105	0.51	0.615	0.27	4640
tutr@13:34179644:34182953:-|13:34179171:34182953:-	chr13:34179071-34183053	ENSMUSG00000038267	Slc22a23	tutr	2	NA	0.105	0.64	0.745	0.219	20000000000
tutr@8:107183668:107184099:+|8:107183668:107185948:+|8:107183668:107187433:+|8:107183668:107187469:+	chr8:107183568-107187569	ENSMUSG00000031924	Cyb5b	tutr	4	NA	-0.105	0.5	0.395	-0.34	1.07e+22
tutr@X:56585562:56589143:-|X:56585510:56589143:-	chrX:56585410-56589243	ENSMUSG00000061273	Mmgt1	tutr	1	NA	0.105	0.14	0.245	0.807	2.41e+18
tutr@16:91678160:91679045:+|16:91678160:91679068:+|16:91678160:91679191:+	chr16:91678060-91679291	ENSMUSG00000022961	Son	tutr	3	NA	0.105	0.71	0.815	0.199	6.61e+19
tutr@5:144184744:144186435:+|5:144184744:144188162:+|5:144184744:144188196:+	chr5:144184644-144188296	ENSMUSG00000038970	Lmtk2	tutr	2	NA	0.105	0.81	0.915	0.176	3.55e+43
tutr@17:46548329:46549082:-|17:46546873:46549082:-|17:46546838:46549082:-	chr17:46546738-46549182	ENSMUSG00000015605	Srf	tutr	3	NA	0.105	0.19	0.295	0.635	10300000000
tutr@2:106962614:106964815:-|2:106962528:106964815:-	chr2:106962428-106964915	ENSMUSG00000027122	Arl14ep	tutr	2	NA	0.105	0.37	0.475	0.36	328000
tutr@14:20698358:20698365:+|14:20698358:20700061:+|14:20698358:20701014:+	chr14:20698258-20701114	ENSMUSG00000039357	Fut11	tutr	3	NA	0.105	0.68	0.785	0.207	228
tutr@13:9686651:9686861:-|13:9686633:9686861:-|13:9684994:9686861:-|13:9684837:9686861:-	chr13:9684737-9686961	ENSMUSG00000021156	Zmynd11	tutr	3	NA	0.105	0.12	0.225	0.907	8.37e+54
tutr@12:102394098:102394569:-|12:102394082:102394569:-	chr12:102393982-102394669	ENSMUSG00000021190	Lgmn	tutr	2	NA	0.105	0.13	0.235	0.854	231000000
cj@2:24622707:24625238:-|2:other:24625238:-|2:24622707:other:-	chr2:24622607-24625338	ENSMUSG00000004113	Cacna1b	cj	1	NA	0.105	0.88	0.985	0.163	11.5
ci@8:69805377:69805448:+|8:69805377:69805378:+	chr8:69805277-69805548	ENSMUSG00000031862	Atp13a1	ci	1	NA	0.105	0.68	0.785	0.207	8.62
ci@18:76299995:76302079:+|18:76299995:76299996:+	chr18:76299895-76302179	ENSMUSG00000024563	Smad2	ci	1	NA	0.105	0.88	0.985	0.163	20.5
ci@10:89646859:89649965:-|10:89649964:89649965:-	chr10:89646759-89650065	ENSMUSG00000069539	Scyl2	ci	1	NA	0.105	0.86	0.965	0.166	6.46
ci@11:96957736:96961038:-|11:96961037:96961038:-	chr11:96957636-96961138	ENSMUSG00000018678	Sp2	ci	1	NA	0.105	0.87	0.975	0.164	106
ci@4:45046414:45048440:-|4:45048439:45048440:-	chr4:45046314-45048540	ENSMUSG00000048232	Fbxo10	ci	1	NA	0.105	0.89	0.995	0.161	12.4
ci@5:121375246:121375796:-|5:121375795:121375796:-	chr5:121375146-121375896	ENSMUSG00000042726	Trafd1	ci	1	NA	0.105	0.74	0.845	0.191	34.4
ci@2:74573626:74578819:-|2:74578818:74578819:-	chr2:74573526-74578919	ENSMUSG00000009207	Lnp	ci	1	NA	0.105	0.88	0.985	0.163	20.7
ci@17:29491225:29491325:+|17:29491225:29491226:+	chr17:29491125-29491425	ENSMUSG00000024014	Pim1	ci	1	NA	-0.105	1	0.895	-0.16	8.76
ci@18:53383164:53384617:+|18:53383164:53383165:+	chr18:53383064-53384717	ENSMUSG00000024535	Snx24	ci	1	NA	0.105	0.87	0.975	0.164	13.5
tutr@6:125048407:125049000:+|6:125048407:125049263:+	chr6:125048307-125049363	ENSMUSG00000030330	Ing4	tutr	1	NA	0.105	0.22	0.325	0.563	24100
tutr@3:108426611:108426829:-|3:108426591:108426829:-|3:108426574:108426829:-	chr3:108426474-108426929	ENSMUSG00000068739	Sars	tutr	2	NA	-0.105	0.41	0.305	-0.427	13600
tutr@4:141067256:141067563:-|4:141066564:141067563:-|4:141066512:141067563:-	chr4:141066412-141067663	ENSMUSG00000028923	Necap2	tutr	3	NA	-0.105	0.82	0.715	-0.198	51100000
tutr@4:136144353:136145355:+|4:136144353:136145385:+	chr4:136144253-136145485	ENSMUSG00000007872	Id3	tutr	1	NA	0.105	0.68	0.785	0.207	15.8
ri@19:41949581:41949769:-|19:41949768:41949769:-	chr19:41949481-41949869	ENSMUSG00000025159	Mms19	ri	1	FALSE	0.1	0.69	0.79	0.195	8.72
tutr@5:103850823:103851247:+|5:103850823:103854847:+|5:103850823:103855325:+	chr5:103850723-103855425	ENSMUSG00000029313	Aff1	tutr	3	NA	0.1	0.77	0.87	0.176	630000000000
tutr@5:118762833:118764836:+|5:118762833:118765327:+|5:118762833:118765434:+	chr5:118762733-118765534	ENSMUSG00000018076	Med13l	tutr	3	NA	0.1	0.58	0.68	0.229	276000
tutr@15:76703436:76703489:+|15:76703436:76703505:+|15:76703436:76703572:+	chr15:76703336-76703672	ENSMUSG00000022546	Gpt	tutr	3	NA	-0.1	0.8	0.7	-0.193	1760
tutr@19:46888662:46888817:-|19:46888570:46888817:-|19:46888353:46888817:-|19:46887827:46888817:-|19:46887723:46888817:-	chr19:46887623-46888917	ENSMUSG00000025041	Nt5c2	tutr	5	NA	-0.1	0.54	0.44	-0.295	623000
tutr@3:51255665:51256360:-|3:51255230:51256360:-	chr3:51255130-51256460	ENSMUSG00000037174	Elf2	tutr	1	NA	-0.1	0.42	0.32	-0.392	42.4
tutr@19:5274307:5274455:-|19:5273932:5274455:-|19:5273912:5274455:-	chr19:5273812-5274555	ENSMUSG00000024853	Sf3b2	tutr	3	NA	0.1	0.12	0.22	0.874	2.26e+19
tutr@13:17717482:17718060:-|13:17715962:17718060:-	chr13:17715862-17718160	ENSMUSG00000041297	Cdk13	tutr	2	NA	0.1	0.44	0.54	0.295	6.16
tutr@8:64740594:64740945:-|8:64740429:64740945:-|8:64739851:64740945:-|8:64739674:64740945:-	chr8:64739574-64741045	ENSMUSG00000031605	Klhl2	tutr	2	NA	-0.1	0.44	0.34	-0.372	165
tutr@6:38608330:38609420:+|6:38608330:38609436:+	chr6:38608230-38609536	ENSMUSG00000029823	Luc7l2	tutr	2	NA	-0.1	0.34	0.24	-0.503	2280000000000
tutr@11:69999452:69999759:+|11:69999452:69999777:+|11:69999452:69999915:+|11:69999452:70000007:+	chr11:69999352-70000107	ENSMUSG00000018572	Phf23	tutr	4	NA	0.1	0.35	0.45	0.363	421
tutr@12:56328337:56328694:-|12:56328310:56328694:-	chr12:56328210-56328794	ENSMUSG00000021028	Mbip	tutr	2	NA	0.1	0.12	0.22	0.874	7.42
tutr@3:105942861:105942985:-|3:105942723:105942985:-|3:105942699:105942985:-|3:105942683:105942985:-	chr3:105942583-105943085	ENSMUSG00000000563	Atp5f1	tutr	2	NA	0.1	0.41	0.51	0.315	48800000
tutr@10:34283420:34284831:+|10:34283420:34284884:+	chr10:34283320-34284984	ENSMUSG00000047514	Tspyl1	tutr	2	NA	0.1	0.46	0.56	0.284	1.18e+19
tutr@4:151980728:151981219:+|4:151980728:151981953:+	chr4:151980628-151982053	ENSMUSG00000039768	Dnajc11	tutr	1	NA	-0.1	0.4	0.3	-0.415	407
tutr@4:123350647:123350888:-|4:123349717:123350888:-|4:123349632:123350888:-|4:123349581:123350888:-	chr4:123349481-123350988	ENSMUSG00000028649	Macf1	tutr	2	NA	-0.1	0.54	0.44	-0.295	6.21e+16
tutr@7:108941538:108941589:+|7:108941538:108941663:+|7:108941538:108941688:+	chr7:108941438-108941788	ENSMUSG00000031029	Eif3f	tutr	3	NA	0.1	0.35	0.45	0.363	45.8
tutr@12:105700799:105701839:+|12:105700799:105701925:+|12:105700799:105701948:+	chr12:105700699-105702048	ENSMUSG00000044715	4933433P14Rik	tutr	3	NA	0.1	0.05	0.15	1.58	6020000000000
se@8:13013650:13014819:+|8:13013650:13017347:+	chr8:13013550-13017447	ENSMUSG00000031442	Mcf2l	se	2	NA	0.1	0.09	0.19	1.08	6.85
tutr@X:73942823:73944437:-|X:73942796:73944437:-	chrX:73942696-73944537	ENSMUSG00000031386	Hcfc1	tutr	1	NA	0.1	0.16	0.26	0.7	85100000000000
tutr@18:36667282:36667453:-|18:36667264:36667453:-|18:36667246:36667453:-|18:36667187:36667453:-	chr18:36667087-36667553	ENSMUSG00000001379	Apbb3	tutr	1	NA	0.1	0.03	0.13	2.12	3.61e+38
tutr@13:92488005:92488461:-|13:92487935:92488461:-|13:92487838:92488461:-|13:92487749:92488461:-|13:92487331:92488461:-|13:92487124:92488461:-|13:92487104:92488461:-	chr13:92487004-92488561	ENSMUSG00000021706	Zfyve16	tutr	6	NA	0.1	0.13	0.23	0.823	57.6
tutr@3:52346376:52347829:+|3:52346376:52349537:+|3:52346376:52350108:+	chr3:52346276-52350208	ENSMUSG00000044167	Foxo1	tutr	2	NA	0.1	0.23	0.33	0.521	10800
tutr@11:62317525:62317842:-|11:62317436:62317842:-|11:62317010:62317842:-|11:62316691:62317842:-|11:62315664:62317842:-|11:62315642:62317842:-	chr11:62315542-62317942	ENSMUSG00000018501	Ncor1	tutr	6	NA	-0.1	0.26	0.16	-0.7	4.06e+22
tutr@9:99667803:99668879:+|9:99667803:99668914:+|9:99667803:99668930:+|9:99667803:99669234:+|9:99667803:99669254:+|9:99667803:99670067:+	chr9:99667703-99670167	ENSMUSG00000037784	Dzip1l	tutr	3	NA	0.1	0.01	0.11	3.46	1850
tutr@7:79925869:79926841:-|7:79925818:79926841:-	chr7:79925718-79926941	ENSMUSG00000039043	2610034B18Rik	tutr	2	NA	-0.1	0.19	0.09	-1.08	62600
tutr@10:81486459:81487545:-|10:81486428:81487545:-	chr10:81486328-81487645	ENSMUSG00000020238	Ncln	tutr	2	NA	0.1	0.09	0.19	1.08	9710000000000
tutr@8:105892862:105893199:+|8:105892862:105893223:+	chr8:105892762-105893323	ENSMUSG00000036270	Edc4	tutr	2	NA	-0.1	0.32	0.22	-0.541	14.2
tutr@8:72180137:72180808:+|8:72180137:72180838:+|8:72180137:72181276:+	chr8:72180037-72181376	ENSMUSG00000003037	Rab8a	tutr	2	NA	0.1	0.09	0.19	1.08	159000
tutr@11:88210763:88210960:+|11:88210763:88211359:+|11:88210763:88211517:+	chr11:88210663-88211617	ENSMUSG00000023723	Mrps23	tutr	2	NA	0.1	0.03	0.13	2.12	29600000000
tutr@11:72679455:72684300:+|11:72679455:72684453:+|11:72679455:72686479:+	chr11:72679355-72686579	ENSMUSG00000020794	Ube2g1	tutr	1	NA	0.1	0.15	0.25	0.737	78800000
tutr@16:17525793:17525989:+|16:17525793:17526283:+|16:17525793:17526303:+|16:17525793:17526330:+	chr16:17525693-17526430	ENSMUSG00000022761	Lztr1	tutr	3	NA	0.1	0.1	0.2	1	126000000000
tutr@18:6788655:6789739:+|18:6788655:6789855:+|18:6788655:6790181:+	chr18:6788555-6790281	ENSMUSG00000073639	Rab18	tutr	1	NA	0.1	0.09	0.19	1.08	1.64e+22
tutr@19:17399603:17399814:+|19:17399603:17400343:+|19:17399603:17400471:+|19:17399603:17401273:+|19:17399603:17401330:+|19:17399603:17401346:+	chr19:17399503-17401446	ENSMUSG00000024712	Rfk	tutr	6	NA	0.1	0.09	0.19	1.08	3.75e+22
tutr@8:13939652:13940520:+|8:13939652:13940538:+	chr8:13939552-13940638	ENSMUSG00000038365	Fbxo25	tutr	2	NA	-0.1	0.19	0.09	-1.08	6370000
tutr@3:113605465:113608354:-|3:113605385:113608354:-|3:113605066:113608354:-	chr3:113604966-113608454	ENSMUSG00000027981	Rnpc3	tutr	2	NA	0.1	0.04	0.14	1.81	9.69e+19
tutr@2:164464598:164464933:+|2:164464598:164464949:+|2:164464598:164464965:+|2:164464598:164465343:+|2:164464598:164465511:+	chr2:164464498-164465611	ENSMUSG00000045503	Sys1	tutr	2	NA	0.1	0.06	0.16	1.42	14600
tutr@11:62894148:62895096:+|11:62894148:62895184:+	chr11:62894048-62895284	ENSMUSG00000014177	Fam18b	tutr	2	NA	0.1	0.12	0.22	0.874	2880
tutr@11:32742620:32746572:+|11:32742620:32746663:+|11:32742620:32746684:+|11:32742620:32746708:+|11:32742620:32746786:+	chr11:32742520-32746886	ENSMUSG00000020271	Fbxw11	tutr	2	NA	0.1	0.12	0.22	0.874	3.99e+57
tutr@2:34623548:34623912:+|2:34623548:34624932:+|2:34623548:34624948:+	chr2:34623448-34625048	ENSMUSG00000038696	Mapkap1	tutr	3	NA	-0.1	0.19	0.09	-1.08	210000000
ci@1:45820190:45822448:+|1:45820190:45820191:+	chr1:45820090-45822548	ENSMUSG00000025995	Wdr75	ci	2	NA	0.1	0	0.1	Inf	10.2
ci@8:105887854:105887954:+|8:105887854:105887855:+	chr8:105887754-105888054	ENSMUSG00000036270	Edc4	ci	2	NA	-0.1	0.22	0.12	-0.874	10.7
ci@17:35005061:35005250:+|17:35005061:35005062:+	chr17:35004961-35005350	ENSMUSG00000007029	Vars	ci	2	NA	-0.1	0.2	0.1	-1	5.8
ci@1:179601732:179604519:+|1:179601732:179601733:+	chr1:179601632-179604619	ENSMUSG00000038949	Cnst	ci	2	NA	-0.1	0.14	0.04	-1.81	34.6
tutr@2:61653555:61654085:+|2:61653555:61654110:+|2:61653555:61654130:+	chr2:61653455-61654230	ENSMUSG00000064289	Tank	tutr	3	NA	0.1	0.08	0.18	1.17	75
tutr@4:21834365:21834632:+|4:21834365:21837799:+|4:21834365:21837870:+	chr4:21834265-21837970	ENSMUSG00000040455	Usp45	tutr	3	NA	-0.1	0.18	0.08	-1.17	6.48e+16
tutr@5:135244463:135245345:+|5:135244463:135246099:+|5:135244463:135246126:+	chr5:135244363-135246226	ENSMUSG00000002748	Baz1b	tutr	3	NA	0.1	0.08	0.18	1.17	3.29e+34
tutr@15:36234898:36235175:+|15:36234898:36235459:+|15:36234898:36235619:+	chr15:36234798-36235719	ENSMUSG00000037617	Spag1	tutr	1	NA	0.1	0.05	0.15	1.58	5.61
ci@11:116149522:116150789:-|11:116150788:116150789:-	chr11:116149422-116150889	ENSMUSG00000020776	Fbf1	ci	2	NA	0.1	0.02	0.12	2.58	99.2
a5ss@17:24741988:24742310:+|17:24741937:24742310:+	chr17:24741837-24742410	ENSMUSG00000075705	Msrb1	a5ss	1	NA	0.1	0.07	0.17	1.28	8.4
tutr@3:14661574:14661805:+|3:14661574:14661928:+|3:14661574:14662390:+|3:14661574:14662695:+|3:14661574:14662769:+|3:14661574:14662792:+|3:14661574:14663001:+	chr3:14661474-14663101	ENSMUSG00000027555	Car13	tutr	6	NA	0.095	0.01	0.105	3.39	36.4
ci@14:16416712:16416952:+|14:16416712:16416713:+	chr14:16416612-16417052	ENSMUSG00000017485	Top2b	ci	2	NA	-0.095	0.14	0.045	-1.64	102
tutr@5:32153189:32153674:+|5:32153189:32157085:+|5:32153189:32157743:+|5:32153189:32157836:+	chr5:32153089-32157936	ENSMUSG00000029135	Fosl2	tutr	2	NA	0.095	0.06	0.155	1.37	28600
tutr@11:120720814:120721124:+|11:120720814:120721146:+	chr11:120720714-120721246	ENSMUSG00000025145	Lrrc45	tutr	2	NA	-0.095	0.18	0.085	-1.08	162
tutr@13:104201410:104202848:+|13:104201410:104203016:+|13:104201410:104203373:+|13:104201410:104203419:+	chr13:104201310-104203519	ENSMUSG00000021712	Trim23	tutr	3	NA	0.095	0.04	0.135	1.75	1.53e+24
tutr@17:34839244:34839404:-|17:34839227:34839404:-	chr17:34839127-34839504	ENSMUSG00000040356	Skiv2l	tutr	2	NA	-0.095	0.18	0.085	-1.08	14.6
tutr@1:132304792:132305177:+|1:132304792:132305403:+|1:132304792:132305478:+|1:132304792:132305516:+|1:132304792:132305569:+	chr1:132304692-132305669	ENSMUSG00000042115	Klhdc8a	tutr	3	NA	0.095	0.06	0.155	1.37	10500
tutr@1:182315645:182316890:-|1:182315565:182316890:-|1:182315191:182316890:-|1:182314087:182316890:-|1:182313101:182316890:-	chr1:182313001-182316990	ENSMUSG00000047539	Fbxo28	tutr	2	NA	0.095	0.04	0.135	1.75	23400000000000
tutr@19:55931513:55933448:+|19:55931513:55933602:+|19:55931513:55933653:+	chr19:55931413-55933753	ENSMUSG00000024985	Tcf7l2	tutr	2	NA	0.095	0.06	0.155	1.37	8.33
tutr@11:6616424:6616612:-|11:6616398:6616612:-|11:6615601:6616612:-	chr11:6615501-6616712	ENSMUSG00000000384	Tbrg4	tutr	1	NA	0.095	0.03	0.125	2.06	6.03
tutr@4:21993587:21993826:+|4:21993587:21998363:+|4:21993587:22001388:+|4:21993587:22001443:+|4:21993587:22001459:+	chr4:21993487-22001559	ENSMUSG00000028246	6230409E13Rik	tutr	5	NA	0.095	0.04	0.135	1.75	1.21e+57
tutr@1:24762736:24762874:+|1:24762736:24763030:+|1:24762736:24763569:+|1:24762736:24765333:+|1:24762736:24766292:+	chr1:24762636-24766392	ENSMUSG00000073725	Lmbrd1	tutr	2	NA	0.095	0.03	0.125	2.06	158000000
tutr@5:88659469:88662560:-|5:88659450:88662560:-|5:88659239:88662560:-	chr5:88659139-88662660	ENSMUSG00000044221	Grsf1	tutr	1	NA	0.095	0.04	0.135	1.75	3.03e+40
tutr@18:34904473:34904987:-|18:34904139:34904987:-|18:34904120:34904987:-|18:34902785:34904987:-	chr18:34902685-34905087	ENSMUSG00000024360	Etf1	tutr	2	NA	-0.095	0.16	0.065	-1.3	517000000
tutr@11:80134371:80134823:+|11:80134371:80135692:+|11:80134371:80135774:+|11:80134371:80135795:+	chr11:80134271-80135895	ENSMUSG00000017550	Atad5	tutr	4	NA	0.095	0.03	0.125	2.06	19.1
tutr@9:37222613:37223176:+|9:37222613:37223195:+|9:37222613:37223224:+	chr9:37222513-37223324	ENSMUSG00000032121	Tmem218	tutr	2	NA	0.095	0.04	0.135	1.75	102
tutr@13:21387349:21387798:-|13:21387154:21387798:-|13:21387011:21387798:-	chr13:21386911-21387898	ENSMUSG00000021327	Zkscan3	tutr	3	NA	0.095	0.09	0.185	1.04	30700
tutr@9:26975233:26975707:-|9:26975168:26975707:-|9:26974972:26975707:-|9:26974155:26975707:-	chr9:26974055-26975807	ENSMUSG00000031969	Acad8	tutr	1	NA	0.095	0.04	0.135	1.75	4750
tutr@14:67755990:67756417:-|14:67755973:67756417:-|14:67755619:67756417:-|14:67752134:67756417:-|14:67752082:67756417:-|14:67751928:67756417:-|14:67751909:67756417:-	chr14:67751809-67756517	ENSMUSG00000044447	Dock5	tutr	7	NA	0.095	0.02	0.115	2.52	6270000
tutr@10:37134999:37136107:-|10:37134846:37136107:-|10:37134820:37136107:-|10:37133372:37136107:-|10:37133242:37136107:-	chr10:37133142-37136207	ENSMUSG00000069662	Marcks	tutr	2	NA	0.095	0.09	0.185	1.04	2.69e+33
cj@16:4947432:4947649:-|16:other:4947649:-|16:4947432:other:-	chr16:4947332-4947749	ENSMUSG00000022515	Anks3	cj	3	NA	-0.095	0.13	0.035	-1.89	11.4
cj@2:70786995:70825193:-|2:other:70825193:-|2:70786995:other:-	chr2:70786895-70825293	ENSMUSG00000041997	Tlk1	cj	2	NA	-0.095	0.11	0.015	-2.87	46.9
ci@9:119922694:119924078:+|9:119922694:119922695:+	chr9:119922594-119924178	ENSMUSG00000032512	Wdr48	ci	2	NA	0.095	0.04	0.135	1.75	13.3
ci@8:3605076:3606267:+|8:3605076:3605077:+	chr8:3604976-3606367	ENSMUSG00000044433	Camsap3	ci	2	NA	0.095	0.03	0.125	2.06	5.39
ci@9:50907571:50913384:-|9:50913383:50913384:-	chr9:50907471-50913484	ENSMUSG00000037112	Sik2	ci	2	NA	-0.095	0.1	0.005	-4.32	5.18
tutr@11:54717501:54720258:-|11:54717473:54720258:-|11:54717456:54720258:-	chr11:54717356-54720358	ENSMUSG00000052298	Cdc42se2	tutr	1	NA	0.095	0.08	0.175	1.13	1.27e+31
tutr@16:38526230:38526624:-|16:38525400:38526624:-|16:38525289:38526624:-|16:38525179:38526624:-|16:38525161:38526624:-|16:38525138:38526624:-|16:38525073:38526624:-|16:38525052:38526624:-	chr16:38524952-38526724	ENSMUSG00000034064	Poglut1	tutr	3	NA	0.095	0.08	0.175	1.13	365000000
tutr@6:100866576:100868378:+|6:100866576:100868516:+|6:100866576:100868717:+|6:100866576:100869927:+	chr6:100866476-100870027	ENSMUSG00000052144	Ppp4r2	tutr	2	NA	0.095	0.02	0.115	2.52	1.75e+38
tutr@2:76380557:76383673:+|2:76380557:76383717:+|2:76380557:76383764:+	chr2:76380457-76383864	ENSMUSG00000042369	Rbm45	tutr	2	NA	0.09	0.01	0.1	3.32	97.7
tutr@8:60911922:60913016:-|8:60911901:60913016:-|8:60911883:60913016:-|8:60910395:60913016:-|8:60910375:60913016:-	chr8:60910275-60913116	ENSMUSG00000004319	Clcn3	tutr	5	NA	0.09	0.03	0.12	2	2.97e+77
ci@2:26962723:26964052:-|2:26964051:26964052:-	chr2:26962623-26964152	ENSMUSG00000052406	Rexo4	ci	2	NA	-0.09	0.1	0.01	-3.32	22.7
ci@4:34571808:34572465:-|4:34572464:34572465:-	chr4:34571708-34572565	ENSMUSG00000040044	Orc3	ci	2	NA	-0.09	0.14	0.05	-1.49	5.56
tutr@7:99478919:99479707:-|7:99478889:99479707:-|7:99478870:99479707:-|7:99478849:99479707:-|7:99477910:99479707:-|7:99477892:99479707:-	chr7:99477792-99479807	ENSMUSG00000030744	Rps3	tutr	2	NA	0.09	0.02	0.11	2.46	2.7e+56
tutr@13:104837548:104838361:+|13:104837548:104838669:+|13:104837548:104839273:+	chr13:104837448-104839373	ENSMUSG00000021716	Srek1ip1	tutr	2	NA	0.09	0.06	0.15	1.32	3430
tutr@3:155085158:155086615:-|3:155085073:155086615:-|3:155084920:155086615:-	chr3:155084820-155086715	ENSMUSG00000053870	Fpgt	tutr	2	NA	0.09	0.07	0.16	1.19	850
tutr@9:103189165:103190207:-|9:103189148:103190207:-|9:103189105:103190207:-|9:103189089:103190207:-	chr9:103188989-103190307	ENSMUSG00000032553	Srprb	tutr	3	NA	-0.09	0.16	0.07	-1.19	1850000000000
tutr@12:70994395:70994514:+|12:70994395:70994551:+|12:70994395:70994579:+|12:70994395:70995874:+	chr12:70994295-70995974	ENSMUSG00000060073	Psma3	tutr	2	NA	-0.09	0.18	0.09	-1	5.68
tutr@18:60556441:60557248:+|18:60556441:60558758:+|18:60556441:60558778:+	chr18:60556341-60558878	ENSMUSG00000024603	Dctn4	tutr	3	NA	0.09	0.09	0.18	1	2.57e+25
tutr@17:24048635:24049414:-|17:24047741:24049414:-|17:24047719:24049414:-	chr17:24047619-24049514	ENSMUSG00000016946	Kctd5	tutr	3	NA	0.09	0.02	0.11	2.46	1.33e+30
tutr@8:72567486:72567792:-|8:72566945:72567792:-|8:72565922:72567792:-|8:72565889:72567792:-	chr8:72565789-72567892	ENSMUSG00000044600	9130011J15Rik	tutr	1	NA	0.09	0.04	0.13	1.7	52000
tutr@16:22046695:22047778:+|16:22046695:22047874:+	chr16:22046595-22047974	ENSMUSG00000022855	Senp2	tutr	1	NA	-0.09	0.16	0.07	-1.19	111000000000
tutr@11:72209483:72209765:+|11:72209483:72209783:+|11:72209483:72209800:+	chr11:72209383-72209900	ENSMUSG00000020803	Txndc17	tutr	3	NA	0.09	0.06	0.15	1.32	77.8
ci@X:74336855:74336972:+|X:74336855:74336856:+	chrX:74336755-74337072	ENSMUSG00000031398	Plxna3	ci	2	NA	-0.09	0.11	0.02	-2.46	5.12
ci@1:74291734:74292457:-|1:74292456:74292457:-	chr1:74291634-74292557	ENSMUSG00000006301	Tmbim1	ci	2	NA	-0.09	0.15	0.06	-1.32	33.7
ci@3:129996120:129996341:-|3:129996340:129996341:-	chr3:129996020-129996441	ENSMUSG00000001052	Sec24b	ci	2	NA	0.09	0.03	0.12	2	19.8
ci@10:105413787:105573667:-|10:105573666:105573667:-	chr10:105413687-105573767	ENSMUSG00000036019	Tmtc2	ci	2	NA	0.09	0.03	0.12	2	5.03
ci@16:16917803:16922463:+|16:16917803:16917804:+	chr16:16917703-16922563	ENSMUSG00000026181	Ppm1f	ci	2	NA	-0.09	0.11	0.02	-2.46	14
ci@19:41940735:41941516:+|19:41940735:41940736:+	chr19:41940635-41941616	ENSMUSG00000025157	Zdhhc16	ci	2	NA	0.09	0.04	0.13	1.7	5.64
tutr@1:58412063:58412196:-|1:58412024:58412196:-|1:58412000:58412196:-	chr1:58411900-58412296	ENSMUSG00000026034	Clk1	tutr	2	NA	-0.085	0.17	0.085	-1	106
tutr@17:34112051:34112574:-|17:34112031:34112574:-	chr17:34111931-34112674	ENSMUSG00000024335	Brd2	tutr	2	NA	-0.085	0.17	0.085	-1	1350000000000
tutr@11:82765463:82765587:+|11:82765463:82765642:+|11:82765463:82765831:+|11:82765463:82765928:+|11:82765463:82766139:+|11:82765463:82766160:+	chr11:82765363-82766260	ENSMUSG00000046010	Zfp830	tutr	6	NA	0.085	0.07	0.155	1.15	67.9
tutr@17:69287722:69289880:+|17:69287722:69289901:+|17:69287722:69289984:+	chr17:69287622-69290084	ENSMUSG00000024044	Epb4.1l3	tutr	2	NA	0.085	0.06	0.145	1.27	7.93e+25
ci@5:124117899:124117985:+|5:124117899:124117900:+	chr5:124117799-124118085	ENSMUSG00000029404	Arl6ip4	ci	2	NA	-0.085	0.17	0.085	-1	8.07
tutr@10:52319996:52320272:+|10:52319996:52320457:+|10:52319996:52321139:+|10:52319996:52321190:+|10:52319996:52321372:+	chr10:52319896-52321472	ENSMUSG00000019891	Dcbld1	tutr	3	NA	0.085	0.02	0.105	2.39	346
tutr@8:94658800:94659752:+|8:94658800:94660081:+|8:94658800:94660274:+	chr8:94658700-94660374	ENSMUSG00000050079	Rspry1	tutr	2	NA	-0.085	0.1	0.015	-2.74	10200000
tutr@11:84986261:84986409:-|11:84986242:84986409:-|11:84984551:84986409:-|11:84984490:84986409:-|11:84984465:84986409:-|11:84984442:84986409:-	chr11:84984342-84986509	ENSMUSG00000000804	Usp32	tutr	6	NA	0.085	0.08	0.165	1.04	27000000000000
tutr@10:127661144:127661669:-|10:127660918:127661669:-	chr10:127660818-127661769	ENSMUSG00000025402	Nab2	tutr	1	NA	0.085	0.05	0.135	1.43	202000000
tutr@9:14510329:14510371:+|9:14510329:14510561:+|9:14510329:14510579:+	chr9:14510229-14510679	ENSMUSG00000004096	Cwc15	tutr	2	NA	0.085	0.05	0.135	1.43	1170000000
ci@13:104109969:104111070:+|13:104109969:104109970:+	chr13:104109869-104111170	ENSMUSG00000042743	Sgtb	ci	2	NA	-0.085	0.1	0.015	-2.74	22.8
tutr@12:80167749:80168321:-|12:80167731:80168321:-|12:80167714:80168321:-|12:80167591:80168321:-|12:80167547:80168321:-	chr12:80167447-80168421	ENSMUSG00000015143	Actn1	tutr	2	NA	0.085	0.04	0.125	1.64	273
tutr@2:80352870:80353420:+|2:80352870:80353630:+|2:80352870:80353863:+|2:80352870:80353887:+|2:80352870:80354042:+	chr2:80352770-80354142	ENSMUSG00000027006	Dnajc10	tutr	1	NA	-0.085	0.15	0.065	-1.21	130
tutr@19:8880271:8880466:-|19:8880082:8880466:-|19:8880060:8880466:-|19:8880015:8880466:-	chr19:8879915-8880566	ENSMUSG00000071654	AI462493	tutr	3	NA	-0.085	0.12	0.035	-1.78	2020000
tutr@17:79334051:79334724:-|17:79334023:79334724:-|17:79334004:79334724:-|17:79333987:79334724:-|17:79333971:79334724:-|17:79333944:79334724:-|17:79333928:79334724:-|17:79333726:79334724:-	chr17:79333626-79334824	ENSMUSG00000036533	Cdc42ep3	tutr	2	NA	0.085	0.04	0.125	1.64	6.96
tutr@5:33247749:33248499:-|5:33247723:33248499:-	chr5:33247623-33248599	ENSMUSG00000037373	Ctbp1	tutr	1	NA	0.085	0.04	0.125	1.64	1.57e+44
tutr@3:116632004:116632273:-|3:116631301:116632273:-|3:116631240:116632273:-|3:116631216:116632273:-|3:116631186:116632273:-|3:116631168:116632273:-	chr3:116631068-116632373	ENSMUSG00000089911	Hiat1	tutr	3	NA	0.085	0.06	0.145	1.27	44400000
tutr@19:47265350:47266986:-|19:47265246:47266986:-|19:47265219:47266986:-|19:47265173:47266986:-|19:47265151:47266986:-|19:47265135:47266986:-	chr19:47265035-47267086	ENSMUSG00000053617	Sh3pxd2a	tutr	3	NA	0.085	0.07	0.155	1.15	68.6
tutr@4:127029964:127030223:+|4:127029964:127030253:+|4:127029964:127030279:+|4:127029964:127030793:+|4:127029964:127031231:+	chr4:127029864-127031331	ENSMUSG00000028820	Sfpq	tutr	2	NA	-0.085	0.12	0.035	-1.78	284000000
tutr@7:3297686:3299212:+|7:3297686:3299309:+|7:3297686:3299352:+	chr7:3297586-3299452	ENSMUSG00000068566	Myadm	tutr	2	NA	0.085	0.07	0.155	1.15	6480000000
tutr@4:108638856:108639258:-|4:108638839:108639258:-|4:108638805:108639258:-|4:108638788:108639258:-|4:108637835:108639258:-	chr4:108637735-108639358	ENSMUSG00000034557	Zfyve9	tutr	4	NA	0.085	0.07	0.155	1.15	345
tutr@1:127803559:127804736:+|1:127803559:127805931:+	chr1:127803459-127806031	ENSMUSG00000026349	Ccnt2	tutr	1	NA	0.085	0	0.085	Inf	4.07e+30
tutr@1:136627967:136628180:+|1:136627967:136629608:+|1:136627967:136630054:+|1:136627967:136630394:+	chr1:136627867-136630494	ENSMUSG00000041483	Zfp281	tutr	2	NA	-0.085	0.16	0.075	-1.09	553000
cj@2:25055059:25055636:+|2:25055059:other:+|2:other:25055636:+	chr2:25054959-25055736	ENSMUSG00000006476	Nelf	cj	2	NA	-0.085	0.13	0.045	-1.53	588
ci@1:179604605:179604953:+|1:179604605:179604606:+	chr1:179604505-179605053	ENSMUSG00000038949	Cnst	ci	2	NA	-0.085	0.11	0.025	-2.14	31.6
ci@5:31038100:31038942:-|5:31038941:31038942:-	chr5:31038000-31039042	ENSMUSG00000006641	Slc5a6	ci	2	NA	-0.085	0.09	0.005	-4.17	8.9
ci@17:80399859:80406691:-|17:80406690:80406691:-	chr17:80399759-80406791	ENSMUSG00000024241	Sos1	ci	2	NA	-0.085	0.09	0.005	-4.17	19
ci@17:46954963:46955782:-|17:46955781:46955782:-	chr17:46954863-46955882	ENSMUSG00000023977	Ubr2	ci	2	NA	-0.085	0.11	0.025	-2.14	5.74
ci@11:84085771:84087111:-|11:84087110:84087111:-	chr11:84085671-84087211	ENSMUSG00000018651	Tada2a	ci	2	NA	-0.085	0.11	0.025	-2.14	8.81
ci@2:32760716:32761496:+|2:32760716:32760717:+	chr2:32760616-32761596	ENSMUSG00000009563	Tor2a	ci	2	NA	-0.085	0.09	0.005	-4.17	807
tutr@4:41712105:41712281:-|4:41712032:41712281:-|4:41712015:41712281:-	chr4:41711915-41712381	ENSMUSG00000028447	Dctn3	tutr	3	NA	0.085	0.08	0.165	1.04	2.96e+17
tutr@19:44036640:44036926:-|19:44036612:44036926:-|19:44035280:44036926:-|19:44034947:44036926:-	chr19:44034847-44037026	ENSMUSG00000025198	Erlin1	tutr	3	NA	-0.08	0.14	0.06	-1.22	1560
tutr@19:53371736:53372667:+|19:53371736:53373291:+	chr19:53371636-53373391	ENSMUSG00000025025	Mxi1	tutr	1	NA	-0.08	0.14	0.06	-1.22	45100000000000
tutr@1:184898248:184898523:-|1:184898079:184898523:-|1:184896793:184898523:-	chr1:184896693-184898623	ENSMUSG00000026620	Mark1	tutr	2	NA	0.08	0.06	0.14	1.22	88.1
ci@3:153910366:153910691:-|3:153910690:153910691:-	chr3:153910266-153910791	ENSMUSG00000038975	Rabggtb	ci	2	NA	0.08	0.07	0.15	1.1	30.1
ci@5:100388611:100389068:-|5:100389067:100389068:-	chr5:100388511-100389168	ENSMUSG00000035325	Sec31a	ci	2	NA	-0.08	0.14	0.06	-1.22	8.82
ci@14:122900532:122913101:-|14:122913100:122913101:-	chr14:122900432-122913201	ENSMUSG00000041625	A2ld1	ci	2	NA	-0.08	0.14	0.06	-1.22	6.44
a3ss@7:127582447:127582510:+|7:127582447:127582519:+	chr7:127582347-127582619	ENSMUSG00000030815	Phkg2	a3ss	1	TRUE	0.08	0.03	0.11	1.87	57.2
a5ss@X:7867838:7867923:+|X:7867823:7867923:+	chrX:7867723-7868023	ENSMUSG00000031154	Otud5	a5ss	1	NA	-0.08	0.13	0.05	-1.38	12.2
tutr@9:3477960:3478647:+|9:3477960:3478691:+|9:3477960:3479015:+|9:3477960:3479126:+|9:3477960:3479304:+	chr9:3477860-3479404	ENSMUSG00000025898	Cwf19l2	tutr	4	NA	0.08	0.05	0.13	1.38	54.9
tutr@2:163045360:163045892:+|2:163045360:163045913:+|2:163045360:163046134:+|2:163045360:163046153:+|2:163045360:163047966:+	chr2:163045260-163048066	ENSMUSG00000017858	Ift52	tutr	2	NA	0.08	0.05	0.13	1.38	19.8
tutr@5:136140766:136141606:+|5:136140766:136141931:+	chr5:136140666-136142031	ENSMUSG00000039754	Alkbh4	tutr	2	NA	-0.08	0.13	0.05	-1.38	181
tutr@19:8811505:8811743:-|19:8811295:8811743:-|19:8810127:8811743:-|19:8809066:8811743:-	chr19:8808966-8811843	ENSMUSG00000071660	Ttc9c	tutr	2	NA	-0.08	0.13	0.05	-1.38	19.5
tutr@15:76370684:76370776:+|15:76370684:76371065:+|15:76370684:76371191:+|15:76370684:76371451:+|15:76370684:76371675:+|15:76370684:76371741:+	chr15:76370584-76371841	ENSMUSG00000022554	Fam203a	tutr	5	NA	0.08	0.01	0.09	3.17	24200000000
tutr@10:86834183:86838291:+|10:86834183:86838379:+	chr10:86834083-86838479	ENSMUSG00000054027	Nt5dc3	tutr	1	NA	0.08	0.05	0.13	1.38	9.97e+40
tutr@12:54645824:54646431:-|12:54645492:54646431:-|12:54645449:54646431:-|12:54645373:54646431:-	chr12:54645273-54646531	ENSMUSG00000044408	Sptssa	tutr	1	NA	-0.08	0.13	0.05	-1.38	4520
tutr@19:53644778:53645092:+|19:53644778:53645150:+|19:53644778:53645831:+	chr19:53644678-53645931	ENSMUSG00000024974	Smc3	tutr	2	NA	0.08	0.03	0.11	1.87	1090
cj@2:25056136:25057101:+|2:25056136:other:+|2:other:25057101:+	chr2:25056036-25057201	ENSMUSG00000006476	Nelf	cj	3	NA	-0.08	0.13	0.05	-1.38	19.2
cj@3:130626554:130628744:+|3:130626554:other:+|3:other:130628744:+	chr3:130626454-130628844	ENSMUSG00000019232	Agxt2l1	cj	2	NA	0.08	0	0.08	Inf	10.1
cj@19:27240637:27241235:+|19:27240637:other:+|19:other:27241235:+	chr19:27240537-27241335	ENSMUSG00000024924	Vldlr	cj	2	NA	-0.08	0.11	0.03	-1.87	5.35
ci@17:28054756:28057327:+|17:28054756:28054757:+	chr17:28054656-28057427	ENSMUSG00000024219	Anks1	ci	2	NA	-0.08	0.09	0.01	-3.17	166
ci@7:27306942:27307768:-|7:27307767:27307768:-	chr7:27306842-27307868	ENSMUSG00000040488	Ltbp4	ci	2	NA	-0.08	0.11	0.03	-1.87	6.65
ci@2:160756966:160757214:+|2:160756966:160756967:+	chr2:160756866-160757314	ENSMUSG00000016933	Plcg1	ci	2	NA	-0.08	0.11	0.03	-1.87	6.08
ci@10:81646858:81647100:+|10:81646858:81646859:+	chr10:81646758-81647200	ENSMUSG00000054708	Ankrd24	ci	2	NA	-0.08	0.09	0.01	-3.17	14.6
ci@10:83585884:83586634:+|10:83585884:83585885:+	chr10:83585784-83586734	ENSMUSG00000034560	A230046K03Rik	ci	2	NA	-0.08	0.1	0.02	-2.32	5.53
ci@15:41099511:41101085:+|15:41099511:41099512:+	chr15:41099411-41101185	ENSMUSG00000022306	Zfpm2	ci	2	NA	-0.08	0.09	0.01	-3.17	14
ci@5:73326398:73327663:-|5:73327662:73327663:-	chr5:73326298-73327763	ENSMUSG00000029153	Ociad2	ci	2	NA	0.08	0	0.08	Inf	10.5
ci@14:46846332:46853379:+|14:46846332:46846333:+	chr14:46846232-46853479	ENSMUSG00000055128	Cgrrf1	ci	2	NA	0.08	0	0.08	Inf	23.5
ci@2:5035083:5036671:-|2:5036670:5036671:-	chr2:5034983-5036771	ENSMUSG00000026672	Optn	ci	2	NA	0.08	0.01	0.09	3.17	7.01
tutr@12:58959108:58959996:-|12:58958843:58959996:-|12:58958788:58959996:-|12:58958746:58959996:-|12:58958383:58959996:-|12:58958363:58959996:-	chr12:58958263-58960096	ENSMUSG00000020986	Sec23a	tutr	4	NA	0.08	0.04	0.12	1.58	615000000
tutr@3:131233463:131234168:-|3:131233442:131234168:-|3:131233421:131234168:-	chr3:131233321-131234268	ENSMUSG00000027984	Hadh	tutr	2	NA	-0.08	0.15	0.07	-1.1	177
tutr@10:119202704:119202980:-|10:119202645:119202980:-|10:119202589:119202980:-|10:119202564:119202980:-|10:119199257:119202980:-	chr10:119199157-119203080	ENSMUSG00000020114	Cand1	tutr	3	NA	-0.08	0.15	0.07	-1.1	32.9
tutr@7:62349385:62349673:+|7:62349385:62349924:+	chr7:62349285-62350024	ENSMUSG00000033585	Ndn	tutr	1	NA	0.08	0.04	0.12	1.58	135000000000000
tutr@2:90911063:90911184:-|2:90910991:90911184:-|2:90910974:90911184:-|2:90910925:90911184:-	chr2:90910825-90911284	ENSMUSG00000063235	Ptpmt1	tutr	3	NA	0.08	0.04	0.12	1.58	59.2
tutr@7:19082323:19082736:+|7:19082323:19082774:+	chr7:19082223-19082874	ENSMUSG00000030410	Dmwd	tutr	1	NA	0.08	0.07	0.15	1.1	78400
tutr@X:37082551:37083033:-|X:37082519:37083033:-	chrX:37082419-37083133	ENSMUSG00000079641	Rpl39	tutr	2	NA	-0.08	0.15	0.07	-1.1	17600
ci@9:100985631:100985779:-|9:100985778:100985779:-	chr9:100985531-100985879	ENSMUSG00000032527	Pccb	ci	2	NA	-0.08	0.12	0.04	-1.58	7.68
ci@X:20713396:20713748:+|X:20713396:20713397:+	chrX:20713296-20713848	ENSMUSG00000031066	Usp11	ci	2	NA	-0.08	0.12	0.04	-1.58	9.37
tutr@6:47525634:47525854:+|6:47525634:47526037:+|6:47525634:47526073:+|6:47525634:47526142:+	chr6:47525534-47526242	ENSMUSG00000029686	Cul1	tutr	4	NA	-0.075	0.14	0.065	-1.11	11300000
tutr@10:128438434:128438731:+|10:128438434:128438757:+|10:128438434:128439417:+|10:128438434:128439686:+|10:128438434:128441437:+|10:128438434:128441998:+	chr10:128438334-128442098	ENSMUSG00000025373	Rnf41	tutr	2	NA	0.075	0.03	0.105	1.81	8980
tutr@4:55080873:55081071:+|4:55080873:55083152:+|4:55080873:55083354:+	chr4:55080773-55083454	ENSMUSG00000060206	Zfp462	tutr	2	NA	-0.075	0.14	0.065	-1.11	6960
tutr@1:16677425:16677813:+|1:16677425:16677839:+|1:16677425:16678196:+	chr1:16677325-16678296	ENSMUSG00000025940	Tmem70	tutr	2	NA	0.075	0.07	0.145	1.05	143
tutr@X:18278707:18279288:+|X:18278707:18279481:+|X:18278707:18279513:+|X:18278707:18279671:+|X:18278707:18279789:+	chrX:18278607-18279889	ENSMUSG00000037369	Kdm6a	tutr	3	NA	0.075	0.06	0.135	1.17	45.4
tutr@8:3515050:3515228:+|8:3515050:3515249:+	chr8:3514950-3515349	ENSMUSG00000004567	Mcoln1	tutr	2	NA	0.075	0.04	0.115	1.52	233
tutr@11:61777502:61777780:-|11:61777041:61777780:-|11:61776975:61777780:-|11:61776573:61777780:-|11:61776207:61777780:-|11:61775649:61777780:-	chr11:61775549-61777880	ENSMUSG00000004798	Ulk2	tutr	4	NA	-0.075	0.14	0.065	-1.11	22600000
tutr@1:24011789:24012291:-|1:24011725:24012291:-|1:24011606:24012291:-|1:24011480:24012291:-|1:24011106:24012291:-|1:24011090:24012291:-|1:24010741:24012291:-	chr1:24010641-24012391	ENSMUSG00000026153	Fam135a	tutr	4	NA	0.075	0.04	0.115	1.52	7450
tutr@10:80380518:80381224:-|10:80380497:80381224:-|10:80380467:80381224:-|10:80380356:80381224:-	chr10:80380256-80381324	ENSMUSG00000048696	Mex3d	tutr	4	NA	0.075	0.06	0.135	1.17	18.3
tutr@16:10741969:10742553:+|16:10741969:10744870:+	chr16:10741869-10744970	ENSMUSG00000068663	Clec16a	tutr	1	NA	-0.075	0.1	0.025	-2	322000
ci@12:113070283:113070668:+|12:113070283:113070284:+	chr12:113070183-113070768	ENSMUSG00000021143	Pacs2	ci	2	NA	-0.075	0.14	0.065	-1.11	122
tutr@5:67286225:67286480:+|5:67286225:67286496:+|5:67286225:67286523:+	chr5:67286125-67286623	ENSMUSG00000037720	Tmem33	tutr	1	NA	-0.075	0.09	0.015	-2.58	3750
tutr@3:144433743:144434487:-|3:144433503:144434487:-|3:144433448:144434487:-|3:144432978:144434487:-|3:144431673:144434487:-|3:144429700:144434487:-	chr3:144429600-144434587	ENSMUSG00000040151	Hs2st1	tutr	1	NA	-0.075	0.11	0.035	-1.65	55.4
tutr@X:136170198:136170668:-|X:136170165:136170668:-|X:136170083:136170668:-	chrX:136169983-136170768	ENSMUSG00000051579	Tceal8	tutr	1	NA	-0.075	0.15	0.075	-1	505
tutr@17:33646390:33646495:-|17:33646238:33646495:-	chr17:33646138-33646595	ENSMUSG00000059208	Hnrnpm	tutr	1	NA	-0.075	0.12	0.045	-1.42	33.4
tutr@1:156430258:156431058:-|1:156429818:156431058:-|1:156429792:156431058:-|1:156428482:156431058:-|1:156428147:156431058:-|1:156428112:156431058:-	chr1:156428012-156431158	ENSMUSG00000026600	Soat1	tutr	3	NA	0.075	0.02	0.095	2.25	25.3
tutr@9:64716769:64716848:-|9:64716676:64716848:-|9:64716604:64716848:-|9:64716232:64716848:-|9:64715305:64716848:-|9:64715285:64716848:-	chr9:64715185-64716948	ENSMUSG00000004771	Rab11a	tutr	2	NA	0.075	0.02	0.095	2.25	1370
tutr@16:91689706:91689815:-|16:91689639:91689815:-|16:91689513:91689815:-|16:91689464:91689815:-|16:91689322:91689815:-	chr16:91689222-91689915	ENSMUSG00000058240	Cryzl1	tutr	3	NA	0.075	0.03	0.105	1.81	41.7
tutr@7:35689971:35690780:-|7:35689595:35690780:-|7:35685501:35690780:-	chr7:35685401-35690880	ENSMUSG00000043671	Dpy19l3	tutr	1	NA	0.075	0.02	0.095	2.25	37600
cj@2:164054827:164058666:-|2:other:164058666:-|2:164054827:other:-	chr2:164054727-164058766	ENSMUSG00000018322	Tomm34	cj	3	NA	-0.075	0.11	0.035	-1.65	5.16
cj@7:81351942:81355875:-|7:other:81355875:-|7:81351942:other:-	chr7:81351842-81355975	ENSMUSG00000025586	Cpeb1	cj	2	NA	-0.075	0.08	0.005	-4	9
ci@7:46806829:46808537:+|7:46806829:46806830:+	chr7:46806729-46808637	ENSMUSG00000006599	Gtf2h1	ci	2	NA	-0.075	0.08	0.005	-4	80.4
ci@11:121245456:121246926:+|11:121245456:121245457:+	chr11:121245356-121247026	ENSMUSG00000000056	Narf	ci	2	NA	-0.075	0.08	0.005	-4	37.6
ci@2:25205239:25206160:-|2:25206159:25206160:-	chr2:25205139-25206260	ENSMUSG00000013465	Cobra1	ci	2	NA	-0.075	0.11	0.035	-1.65	16.3
ci@7:27409176:27414658:-|7:27414657:27414658:-	chr7:27409076-27414758	ENSMUSG00000011751	Spnb4	ci	2	NA	-0.075	0.08	0.005	-4	16.7
ci@15:98593665:98594331:-|15:98594330:98594331:-	chr15:98593565-98594431	ENSMUSG00000022994	Adcy6	ci	2	NA	0.075	0.01	0.085	3.09	13.1
ci@10:120926040:120927946:-|10:120927945:120927946:-	chr10:120925940-120928046	ENSMUSG00000048661	Lemd3	ci	2	NA	-0.075	0.08	0.005	-4	44
tutr@3:19219106:19219209:+|3:19219106:19220778:+|3:19219106:19220809:+	chr3:19219006-19220909	ENSMUSG00000027601	Mtfr1	tutr	3	NA	0.075	0.07	0.145	1.05	137
tutr@15:79724120:79725446:-|15:79724070:79725446:-	chr15:79723970-79725546	ENSMUSG00000042524	Sun2	tutr	1	NA	0.07	0.05	0.12	1.26	47100000000
tutr@3:153907454:153907600:-|3:153907305:153907600:-|3:153907288:153907600:-	chr3:153907188-153907700	ENSMUSG00000038975	Rabggtb	tutr	2	NA	0.07	0.04	0.11	1.46	94.7
tutr@8:70182139:70182849:+|8:70182139:70182867:+|8:70182139:70183662:+|8:70182139:70183679:+	chr8:70182039-70183779	ENSMUSG00000002342	Tmem161a	tutr	4	NA	0.07	0.03	0.1	1.74	44200000000
tutr@8:46846222:46847264:+|8:46846222:46847446:+|8:46846222:46847462:+	chr8:46846122-46847562	ENSMUSG00000031627	Irf2	tutr	2	NA	0.07	0.07	0.14	1	74.3
tutr@17:65969094:65970151:-|17:65967540:65970151:-|17:65967493:65970151:-|17:65965704:65970151:-	chr17:65965604-65970251	ENSMUSG00000034647	Ankrd12	tutr	3	NA	-0.07	0.13	0.06	-1.12	4260000000
tutr@X:38533569:38533632:-|X:38533515:38533632:-|X:38533273:38533632:-|X:38533256:38533632:-|X:38533182:38533632:-	chrX:38533082-38533732	ENSMUSG00000031095	Cul4b	tutr	4	NA	-0.07	0.1	0.03	-1.74	47.6
tutr@5:129718155:129718253:+|5:129718155:129718272:+|5:129718155:129718346:+|5:129718155:129718374:+|5:129718155:129718422:+|5:129718155:129718463:+|5:129718155:129718479:+|5:129718155:129718501:+|5:129718155:129718690:+|5:129718155:129718718:+	chr5:129718055-129718818	ENSMUSG00000034211	Mrps17	tutr	6	NA	0.07	0.04	0.11	1.46	19.4
tutr@1:132113660:132114935:-|1:132113533:132114935:-	chr1:132113433-132115035	ENSMUSG00000026437	Cdk18	tutr	2	NA	-0.07	0.13	0.06	-1.12	52.5
tutr@15:8290931:8291224:-|15:8290888:8291224:-|15:8290617:8291224:-|15:8290482:8291224:-|15:8290306:8291224:-	chr15:8290206-8291324	ENSMUSG00000022141	Nipbl	tutr	4	NA	0.07	0.06	0.13	1.12	51.9
tutr@19:29311848:29312336:+|19:29311848:29312728:+|19:29311848:29313059:+|19:29311848:29313089:+	chr19:29311748-29313189	ENSMUSG00000024789	Jak2	tutr	2	NA	0.07	0.01	0.08	3	934
tutr@5:140758442:140760548:-|5:140758408:140760548:-	chr5:140758308-140760648	ENSMUSG00000000149	Gna12	tutr	2	NA	0.07	0.07	0.14	1	4.24e+25
tutr@5:99961168:99962544:-|5:99961152:99962544:-|5:99961006:99962544:-|5:99960597:99962544:-|5:99956445:99962544:-	chr5:99956345-99962644	ENSMUSG00000000568	Hnrnpd	tutr	1	NA	0.07	0.03	0.1	1.74	4920000000000000
cj@17:80655921:80663992:-|17:other:80663992:-|17:80655921:other:-	chr17:80655821-80664092	ENSMUSG00000024242	Map4k3	cj	3	NA	0.07	0	0.07	Inf	6.11
cj@X:135743614:135744499:+|X:135743614:other:+|X:other:135744499:+	chrX:135743514-135744599	ENSMUSG00000072969	Armcx5	cj	1	NA	0.07	0.04	0.11	1.46	5.67
cj@2:144501519:144502918:-|2:other:144502918:-|2:144501519:other:-	chr2:144501419-144503018	ENSMUSG00000037259	Dzank1	cj	3	NA	0.07	0.01	0.08	3	5.83
cj@18:12184262:12184892:+|18:12184262:other:+|18:other:12184892:+	chr18:12184162-12184992	ENSMUSG00000024410	3110002H16Rik	cj	2	NA	0.07	0.01	0.08	3	11.8
ci@11:83955203:83955289:+|11:83955203:83955204:+	chr11:83955103-83955389	ENSMUSG00000020677	Ddx52	ci	2	NA	-0.07	0.07	0	-Inf	5.65
ci@2:112352548:112352892:+|2:112352548:112352549:+	chr2:112352448-112352992	ENSMUSG00000027130	Slc12a6	ci	2	NA	0.07	0.01	0.08	3	154
ci@2:93198991:93199357:+|2:93198991:93198992:+	chr2:93198891-93199457	ENSMUSG00000068735	Trp53i11	ci	2	NA	-0.07	0.1	0.03	-1.74	128
ci@11:97185109:97187389:-|11:97187388:97187389:-	chr11:97185009-97187489	ENSMUSG00000001440	Kpnb1	ci	2	NA	0.07	0.03	0.1	1.74	5.79
ci@19:4910008:4913773:-|19:4913772:4913773:-	chr19:4909908-4913873	ENSMUSG00000063904	Dpp3	ci	2	NA	-0.07	0.08	0.01	-3	51.6
ci@17:24679224:24679321:+|17:24679224:24679225:+	chr17:24679124-24679421	ENSMUSG00000041130	Zfp598	ci	2	NA	-0.07	0.1	0.03	-1.74	39.6
a5ss@17:34908313:34908404:+|17:34908278:34908404:+	chr17:34908178-34908504	ENSMUSG00000013787	Ehmt2	a5ss	1	TRUE	-0.07	0.09	0.02	-2.17	4100
tutr@9:88454016:88454253:-|9:88453945:88454253:-|9:88452629:88454253:-|9:88451841:88454253:-|9:88449731:88454253:-|9:88449714:88454253:-	chr9:88449614-88454353	ENSMUSG00000032423	Syncrip	tutr	3	NA	0.07	0.05	0.12	1.26	536000000000000
tutr@19:46515666:46516846:+|19:46515666:46516863:+	chr19:46515566-46516963	ENSMUSG00000025034	Trim8	tutr	2	NA	-0.07	0.12	0.05	-1.26	1240000000
tutr@11:83781722:83782548:+|11:83781722:83782615:+|11:83781722:83782698:+|11:83781722:83783751:+	chr11:83781622-83783851	ENSMUSG00000000976	Heatr6	tutr	3	NA	0.07	0.02	0.09	2.17	288
ci@8:41354100:41354827:-|8:41354826:41354827:-	chr8:41354000-41354927	ENSMUSG00000031591	Asah1	ci	2	NA	-0.07	0.09	0.02	-2.17	7.61
ci@14:30605901:30607163:-|14:30607162:30607163:-	chr14:30605801-30607263	ENSMUSG00000021948	Prkcd	ci	2	NA	-0.07	0.12	0.05	-1.26	27.1
ci@2:32051798:32052119:+|2:32051798:32051799:+	chr2:32051698-32052219	ENSMUSG00000001855	Nup214	ci	2	NA	0.07	0.02	0.09	2.17	6.83
ci@10:93470823:93471296:+|10:93470823:93470824:+	chr10:93470723-93471396	ENSMUSG00000015889	Lta4h	ci	2	NA	0.07	0.02	0.09	2.17	15.9
ci@9:55149826:55162968:+|9:55149826:55149827:+	chr9:55149726-55163068	ENSMUSG00000032307	Ube2q2	ci	2	NA	0.07	0.02	0.09	2.17	12.4
a3ss@4:155754852:155755679:-|4:155754826:155755679:-	chr4:155754726-155755779	ENSMUSG00000029036	Atad3a	a3ss	1	TRUE	0.065	0.01	0.075	2.91	15.7
ci@17:49479965:49480430:-|17:49480429:49480430:-	chr17:49479865-49480530	ENSMUSG00000040260	Daam2	ci	2	NA	0.065	0.01	0.075	2.91	5.07
ci@11:18884476:18885593:-|11:18885592:18885593:-	chr11:18884376-18885693	ENSMUSG00000020160	Meis1	ci	2	NA	0.065	0.01	0.075	2.91	14.7
tutr@2:83803335:83804138:+|2:83803335:83806467:+|2:83803335:83806912:+	chr2:83803235-83807012	ENSMUSG00000027087	Itgav	tutr	2	NA	-0.065	0.1	0.035	-1.51	4520000
tutr@2:122010628:122012061:+|2:122010628:122012613:+|2:122010628:122012629:+|2:122010628:122013578:+|2:122010628:122015319:+	chr2:122010528-122015419	ENSMUSG00000033411	Ctdspl2	tutr	1	NA	0.065	0.03	0.095	1.66	1100
tutr@11:77709735:77710909:+|11:77709735:77711937:+|11:77709735:77712739:+|11:77709735:77716558:+|11:77709735:77716726:+|11:77709735:77717948:+|11:77709735:77717965:+	chr11:77709635-77718065	ENSMUSG00000037857	Nufip2	tutr	7	NA	0.065	0.02	0.085	2.09	2.42e+54
tutr@15:12810045:12810711:-|15:12809035:12810711:-|15:12808763:12810711:-|15:12808640:12810711:-|15:12808613:12810711:-|15:12808411:12810711:-	chr15:12808311-12810811	ENSMUSG00000022195	6030458C11Rik	tutr	3	NA	0.065	0.06	0.125	1.06	97100
tutr@15:8291640:8292091:-|15:8290931:8292091:-|15:8290888:8292091:-|15:8290617:8292091:-|15:8290482:8292091:-|15:8290306:8292091:-	chr15:8290206-8292191	ENSMUSG00000022141	Nipbl	tutr	2	NA	0.065	0.04	0.105	1.39	3250
tutr@11:118019726:118023925:+|11:118019726:118024010:+	chr11:118019626-118024110	ENSMUSG00000017715	Pgs1	tutr	1	NA	-0.065	0.11	0.045	-1.29	297
tutr@2:76695502:76695677:+|2:76695502:76696747:+|2:76695502:76696783:+|2:76695502:76696826:+|2:76695502:76697327:+	chr2:76695402-76697427	ENSMUSG00000002733	Plekha3	tutr	3	NA	0.065	0.06	0.125	1.06	82200
tutr@6:142775340:142775607:+|6:142775340:142775706:+|6:142775340:142775726:+	chr6:142775240-142775826	ENSMUSG00000030282	Cmas	tutr	3	NA	-0.065	0.13	0.065	-1	41.8
tutr@14:31700189:31702019:-|14:31700122:31702019:-|14:31700016:31702019:-|14:31699951:31702019:-	chr14:31699851-31702119	ENSMUSG00000014496	Ankrd28	tutr	2	NA	0.065	0.06	0.125	1.06	171000
tutr@18:34863768:34864903:+|18:34863768:34864920:+|18:34863768:34864976:+	chr18:34863668-34865076	ENSMUSG00000038418	Egr1	tutr	1	NA	0.065	0.05	0.115	1.2	1320
tutr@8:60911922:60913084:-|8:60911901:60913084:-|8:60911883:60913084:-|8:60910395:60913084:-|8:60910375:60913084:-	chr8:60910275-60913184	ENSMUSG00000004319	Clcn3	tutr	5	NA	0.065	0.04	0.105	1.39	4.74e+39
tutr@7:29932791:29934241:-|7:29932662:29934241:-|7:29931713:29934241:-|7:29930814:29934241:-	chr7:29930714-29934341	ENSMUSG00000059975	Zfp74	tutr	2	NA	0.065	0.05	0.115	1.2	28.8
tutr@8:94394755:94395357:+|8:94394755:94395381:+	chr8:94394655-94395481	ENSMUSG00000031770	Herpud1	tutr	2	NA	-0.065	0.13	0.065	-1	20400
cj@17:50640191:50667999:+|17:50640191:other:+|17:other:50667999:+	chr17:50640091-50668099	ENSMUSG00000038910	Plcl2	cj	2	NA	-0.065	0.08	0.015	-2.42	5.01
cj@11:59204757:59205649:+|11:59204757:other:+|11:other:59205649:+	chr11:59204657-59205749	ENSMUSG00000036860	Mrpl55	cj	3	NA	0.065	0.03	0.095	1.66	5.52
cj@2:25945273:25952678:-|2:other:25952678:-|2:25945273:other:-	chr2:25945173-25952778	ENSMUSG00000026933	Camsap1	cj	3	NA	-0.065	0.07	0.005	-3.81	36.9
ci@5:76996689:76997423:+|5:76996689:76996690:+	chr5:76996589-76997523	ENSMUSG00000036323	Srp72	ci	2	NA	-0.065	0.09	0.025	-1.85	5.64
ci@5:142658288:142659065:+|5:142658288:142658289:+	chr5:142658188-142659165	ENSMUSG00000029578	Wipi2	ci	2	NA	-0.065	0.11	0.045	-1.29	7.62
ci@3:96580506:96580835:-|3:96580834:96580835:-	chr3:96580406-96580935	ENSMUSG00000028104	Polr3gl	ci	2	NA	-0.065	0.09	0.025	-1.85	7.3
ci@5:114753324:114761573:-|5:114761572:114761573:-	chr5:114753224-114761673	ENSMUSG00000041890	Git2	ci	2	NA	-0.065	0.07	0.005	-3.81	22.8
ci@13:93171892:93174640:-|13:93174639:93174640:-	chr13:93171792-93174740	ENSMUSG00000042167	Papd4	ci	2	NA	-0.065	0.07	0.005	-3.81	8.57
ci@5:34350838:34351231:+|5:34350838:34350839:+	chr5:34350738-34351331	ENSMUSG00000029110	Rnf4	ci	2	NA	-0.065	0.09	0.025	-1.85	10.9
ci@7:80397005:80397122:-|7:80397121:80397122:-	chr7:80396905-80397222	ENSMUSG00000030530	Furin	ci	2	NA	-0.065	0.07	0.005	-3.81	21.8
tutr@7:128698186:128698443:-|7:128697808:128698443:-|7:128697766:128698443:-|7:128696978:128698443:-	chr7:128696878-128698543	ENSMUSG00000048170	Mcmbp	tutr	2	NA	0.065	0.02	0.085	2.09	418
tutr@6:128430677:128430775:-|6:128430660:128430775:-|6:128430411:128430775:-|6:128430106:128430775:-	chr6:128430006-128430875	ENSMUSG00000030357	Fkbp4	tutr	2	NA	0.065	0.02	0.085	2.09	17800
tutr@18:46608134:46609172:+|18:46608134:46609247:+|18:46608134:46610191:+|18:46608134:46610209:+	chr18:46608034-46610309	ENSMUSG00000057561	Eif1a	tutr	2	NA	0.06	0.06	0.12	1	70.1
a5ss@10:89809778:89811487:+|10:89809763:89811487:+	chr10:89809663-89811587	ENSMUSG00000019951	Uhrf1bp1l	a5ss	2	NA	0.06	0.01	0.07	2.81	14.3
tutr@15:34140762:34141275:+|15:34140762:34141307:+|15:34140762:34142385:+|15:34140762:34143533:+	chr15:34140662-34143633	ENSMUSG00000022255	Mtdh	tutr	1	NA	0.06	0.01	0.07	2.81	115000
tutr@X:71422562:71422684:-|X:71421745:71422684:-|X:71420071:71422684:-|X:71420047:71422684:-	chrX:71419947-71422784	ENSMUSG00000035776	Cd99l2	tutr	4	NA	0.06	0.04	0.1	1.32	1.99e+21
ci@2:150585955:150586381:-|2:150586380:150586381:-	chr2:150585855-150586481	ENSMUSG00000033096	Apmap	ci	2	NA	-0.06	0.07	0.01	-2.81	17.3
tutr@1:171219238:171219520:-|1:171219215:171219520:-|1:171219111:171219520:-|1:171217802:171219520:-	chr1:171217702-171219620	ENSMUSG00000005674	Tomm40l	tutr	3	NA	0.06	0.03	0.09	1.58	8990
tutr@1:151893236:151893393:-|1:151892585:151893393:-|1:151890848:151893393:-|1:151884523:151893393:-	chr1:151884423-151893493	ENSMUSG00000032666	1700025G04Rik	tutr	3	NA	-0.06	0.09	0.03	-1.58	6.96e+16
tutr@12:44311599:44312092:+|12:44311599:44312286:+|12:44311599:44312303:+|12:44311599:44312494:+	chr12:44311499-44312594	ENSMUSG00000036257	Pnpla8	tutr	2	NA	-0.06	0.12	0.06	-1	12200
tutr@1:160203159:160203566:-|1:160203143:160203566:-|1:160202916:160203566:-	chr1:160202816-160203666	ENSMUSG00000014226	Cacybp	tutr	2	NA	-0.06	0.11	0.05	-1.14	112
tutr@2:31615652:31617179:+|2:31615652:31617222:+|2:31615652:31617420:+|2:31615652:31617500:+|2:31615652:31617520:+	chr2:31615552-31617620	ENSMUSG00000026843	Fubp3	tutr	1	NA	0.06	0.03	0.09	1.58	444000
cj@17:35914402:35914492:-|17:other:35914492:-|17:35914402:other:-	chr17:35914302-35914592	ENSMUSG00000024436	Mrps18b	cj	2	NA	-0.06	0.06	0	-Inf	18.7
ci@5:114119098:114119563:+|5:114119098:114119099:+	chr5:114118998-114119663	ENSMUSG00000029592	Usp30	ci	2	NA	-0.06	0.06	0	-Inf	24.5
ci@11:51276247:51277853:+|11:51276247:51276248:+	chr11:51276147-51277953	ENSMUSG00000020385	Clk4	ci	2	NA	0.06	0.02	0.08	2	5.39
ci@6:86394583:86395914:-|6:86395913:86395914:-	chr6:86394483-86396014	ENSMUSG00000029998	Pcyox1	ci	2	NA	-0.06	0.08	0.02	-2	5.89
ci@19:5498506:5498720:-|19:5498719:5498720:-	chr19:5498406-5498820	ENSMUSG00000056185	Snx32	ci	2	NA	-0.06	0.12	0.06	-1	7.22
ci@7:141361980:141362123:+|7:141361980:141361981:+	chr7:141361880-141362223	ENSMUSG00000025504	Eps8l2	ci	2	NA	0.06	0.02	0.08	2	59.4
ci@15:82203296:82203697:+|15:82203296:82203297:+	chr15:82203196-82203797	ENSMUSG00000022463	Srebf2	ci	2	NA	-0.06	0.11	0.05	-1.14	20.1
ci@10:128389170:128389248:+|10:128389170:128389171:+	chr10:128389070-128389348	ENSMUSG00000014498	Ankrd52	ci	2	NA	-0.06	0.06	0	-Inf	34.4
tutr@2:164891117:164891320:+|2:164891117:164891375:+	chr2:164891017-164891475	ENSMUSG00000039849	Pcif1	tutr	1	NA	0.055	0.02	0.075	1.91	32.5
tutr@16:14299895:14300129:-|16:14299702:14300129:-|16:14299624:14300129:-|16:14299245:14300129:-|16:14298422:14300129:-	chr16:14298322-14300229	ENSMUSG00000022677	Fopnl	tutr	3	NA	0.055	0.05	0.105	1.07	52.8
tutr@8:80980816:80981818:-|8:80980733:80981818:-	chr8:80980633-80981918	ENSMUSG00000038250	Usp38	tutr	2	NA	-0.055	0.1	0.045	-1.15	14.6
tutr@13:96414619:96414867:+|13:96414619:96415056:+|13:96414619:96415571:+|13:96414619:96415588:+|13:96414619:96417209:+	chr13:96414519-96417309	ENSMUSG00000021671	Poc5	tutr	4	NA	0.055	0.05	0.105	1.07	25.4
tutr@X:85704211:85704385:-|X:85703312:85704385:-|X:85702650:85704385:-|X:85702595:85704385:-	chrX:85702495-85704485	ENSMUSG00000025059	Gyk	tutr	4	NA	0.055	0.05	0.105	1.07	558
tutr@1:10138265:10138831:-|1:10137587:10138831:-|1:10137570:10138831:-|1:10137515:10138831:-	chr1:10137415-10138931	ENSMUSG00000067851	Arfgef1	tutr	4	NA	0.055	0.05	0.105	1.07	703000
tutr@11:121327232:121328357:-|11:121327202:121328357:-	chr11:121327102-121328457	ENSMUSG00000025173	Wdr45l	tutr	2	NA	0.055	0.05	0.105	1.07	56800
tutr@5:3691367:3692755:-|5:3690946:3692755:-|5:3690195:3692755:-|5:3690168:3692755:-|5:3690151:3692755:-|5:3689999:3692755:-	chr5:3689899-3692855	ENSMUSG00000040351	Ankib1	tutr	5	NA	-0.055	0.1	0.045	-1.15	208000
cj@5:110140453:110143551:+|5:110140453:other:+|5:other:110143551:+	chr5:110140353-110143651	ENSMUSG00000014668	Chfr	cj	3	NA	0.055	0	0.055	Inf	8.1
ci@4:130011951:130012276:+|4:130011951:130011952:+	chr4:130011851-130012376	ENSMUSG00000028782	Bai2	ci	2	NA	-0.055	0.1	0.045	-1.15	13.4
ci@18:61814332:61816922:-|18:61816921:61816922:-	chr18:61814232-61817022	ENSMUSG00000032735	Ablim3	ci	2	NA	-0.055	0.07	0.015	-2.22	13.3
ci@2:26915514:26915596:-|2:26915595:26915596:-	chr2:26915414-26915696	ENSMUSG00000015790	Surf1	ci	2	NA	-0.055	0.1	0.045	-1.15	6.83
tutr@19:7427024:7427829:-|19:7427001:7427829:-|19:7426972:7427829:-|19:7425900:7427829:-|19:7425882:7427829:-	chr19:7425782-7427929	ENSMUSG00000024758	Rtn3	tutr	5	NA	0.055	0.01	0.065	2.7	2.81e+160
tutr@5:96075574:96077179:-|5:96075129:96077179:-|5:96074692:96077179:-	chr5:96074592-96077279	ENSMUSG00000034724	Cnot6l	tutr	1	NA	-0.055	0.11	0.055	-1	7.21
tutr@6:90382526:90382771:+|6:90382526:90383091:+|6:90382526:90383108:+|6:90382526:90383251:+|6:90382526:90383278:+|6:90382526:90385075:+	chr6:90382426-90385175	ENSMUSG00000034430	Zxdc	tutr	2	NA	0.055	0.01	0.065	2.7	5.06
tutr@3:58590291:58591019:+|3:58590291:58591162:+|3:58590291:58591752:+	chr3:58590191-58591852	ENSMUSG00000075700	2810407C02Rik	tutr	2	NA	-0.055	0.08	0.025	-1.68	9640000000
tutr@10:95542312:95543125:+|10:95542312:95543215:+|10:95542312:95543282:+|10:95542312:95544032:+|10:95542312:95545661:+	chr10:95542212-95545761	ENSMUSG00000074781	Ube2n	tutr	3	NA	-0.055	0.08	0.025	-1.68	1.71e+18
tutr@2:74522031:74522288:-|2:74521394:74522288:-|2:74521332:74522288:-|2:74520442:74522288:-|2:74520361:74522288:-|2:74514836:74522288:-	chr2:74514736-74522388	ENSMUSG00000009207	Lnp	tutr	4	NA	-0.055	0.11	0.055	-1	70.9
cj@10:80011398:80011713:+|10:80011398:other:+|10:other:80011713:+	chr10:80011298-80011813	ENSMUSG00000035722	Abca7	cj	2	NA	0.055	0	0.055	Inf	7.91
ci@12:81993232:81994888:+|12:81993232:81993233:+	chr12:81993132-81994988	ENSMUSG00000021140	Pcnx	ci	2	NA	-0.055	0.06	0.005	-3.58	12.7
ci@11:116842720:116843065:-|11:116843064:116843065:-	chr11:116842620-116843165	ENSMUSG00000056962	Jmjd6	ci	2	NA	-0.055	0.06	0.005	-3.58	5.46
ci@8:22675070:22678790:-|8:22678789:22678790:-	chr8:22674970-22678890	ENSMUSG00000031537	Ikbkb	ci	2	NA	-0.055	0.06	0.005	-3.58	9.63
ci@5:76987998:76989301:+|5:76987998:76987999:+	chr5:76987898-76989401	ENSMUSG00000036323	Srp72	ci	2	NA	-0.055	0.06	0.005	-3.58	8.87
ci@9:108814119:108814265:+|9:108814119:108814120:+	chr9:108814019-108814365	ENSMUSG00000032598	Nckipsd	ci	2	NA	0.055	0.01	0.065	2.7	14.2
ci@2:120326149:120328573:-|2:120328572:120328573:-	chr2:120326049-120328673	ENSMUSG00000027291	Vps39	ci	2	NA	-0.055	0.06	0.005	-3.58	12.3
ci@5:137751368:137758684:+|5:137751368:137751369:+	chr5:137751268-137758784	ENSMUSG00000029723	Tsc22d4	ci	2	NA	0.055	0.01	0.065	2.7	7.22
ci@6:83557561:83561675:-|6:83561674:83561675:-	chr6:83557461-83561775	ENSMUSG00000006906	Stambp	ci	2	NA	-0.055	0.06	0.005	-3.58	11
ci@9:89703020:89704746:-|9:89704745:89704746:-	chr9:89702920-89704846	ENSMUSG00000032353	Tmed3	ci	2	NA	-0.055	0.06	0.005	-3.58	5.49
tutr@6:97184006:97184779:-|6:97183970:97184779:-|6:97183954:97184779:-|6:97183929:97184779:-	chr6:97183829-97184879	ENSMUSG00000030061	Uba3	tutr	3	NA	0.055	0.02	0.075	1.91	51200000
tutr@13:30708859:30710957:+|13:30708859:30711222:+	chr13:30708759-30711322	ENSMUSG00000069255	Dusp22	tutr	1	NA	-0.055	0.09	0.035	-1.36	122
tutr@19:29021806:29022825:-|19:29020832:29022825:-	chr19:29020732-29022925	ENSMUSG00000024782	Ak3	tutr	1	NA	-0.055	0.09	0.035	-1.36	91800000
tutr@10:21368300:21368779:+|10:21368300:21368882:+	chr10:21368200-21368982	ENSMUSG00000019977	Hbs1l	tutr	1	NA	0.055	0.05	0.105	1.07	15.5
tutr@18:68268188:68268718:-|18:68268157:68268718:-|18:68268118:68268718:-|18:68267623:68268718:-|18:68266448:68268718:-|18:68266313:68268718:-|18:68265777:68268718:-|18:68260175:68268718:-	chr18:68260075-68268818	ENSMUSG00000038121	4933403F05Rik	tutr	6	NA	-0.055	0.09	0.035	-1.36	972
tutr@11:5799999:5800454:+|11:5799999:5800597:+|11:5799999:5800625:+|11:5799999:5800673:+|11:5799999:5800690:+|11:5799999:5800722:+|11:5799999:5800743:+|11:5799999:5800974:+	chr11:5799899-5801074	ENSMUSG00000020476	Dbnl	tutr	5	NA	0.055	0.03	0.085	1.5	20900
ci@7:31053474:31053893:-|7:31053892:31053893:-	chr7:31053374-31053993	ENSMUSG00000036570	Fxyd1	ci	2	NA	-0.055	0.09	0.035	-1.36	1600
a3ss@10:75647113:75648057:-|10:75647101:75648057:-	chr10:75647001-75648157	ENSMUSG00000020196	Cabin1	a3ss	1	NA	0.05	0.01	0.06	2.58	27.4
se@11:84963493:84964093:+|11:84963493:84964348:+	chr11:84963393-84964448	ENSMUSG00000000805	Car4	se	2	TRUE	-0.05	0.08	0.03	-1.42	6.41
tutr@10:59371074:59371955:+|10:59371074:59373277:+|10:59371074:59373302:+	chr10:59370974-59373402	ENSMUSG00000019916	P4ha1	tutr	3	NA	0.05	0.02	0.07	1.81	270000
tutr@X:7874354:7874855:+|X:7874354:7875282:+|X:7874354:7876620:+	chrX:7874254-7876720	ENSMUSG00000031154	Otud5	tutr	1	NA	-0.05	0.07	0.02	-1.81	438
tutr@14:46775693:46776521:-|14:46775581:46776521:-|14:46775564:46776521:-	chr14:46775464-46776621	ENSMUSG00000015759	Cnih	tutr	3	NA	0.05	0.02	0.07	1.81	168000000000
tutr@5:53653620:53656141:+|5:53653620:53657359:+	chr5:53653520-53657459	ENSMUSG00000039191	Rbpj	tutr	1	NA	-0.05	0.07	0.02	-1.81	1620000
tutr@15:12349792:12351090:+|15:12349792:12351264:+|15:12349792:12351286:+	chr15:12349692-12351386	ENSMUSG00000022200	Golph3	tutr	2	NA	0.05	0.03	0.08	1.42	15800000000000
tutr@5:121817297:121817770:-|5:121815487:121817770:-	chr5:121815387-121817870	ENSMUSG00000042594	Sh2b3	tutr	1	NA	0.05	0.01	0.06	2.58	8.18
tutr@11:40750840:40750867:-|11:40750783:40750867:-|11:40750752:40750867:-|11:40749175:40750867:-|11:40749158:40750867:-|11:40748598:40750867:-	chr11:40748498-40750967	ENSMUSG00000020326	Ccng1	tutr	5	NA	0.05	0.02	0.07	1.81	155000000
tutr@17:32817326:32819343:-|17:32817257:32819343:-|17:32817236:32819343:-|17:32816413:32819343:-	chr17:32816313-32819443	ENSMUSG00000095253	Zfp799	tutr	3	NA	0.05	0.03	0.08	1.42	126
tutr@15:36478129:36479256:-|15:36477667:36479256:-	chr15:36477567-36479356	ENSMUSG00000048307	Ankrd46	tutr	1	NA	-0.05	0.1	0.05	-1	248000000000000
tutr@13:37979495:37979738:-|13:37978212:37979738:-|13:37978196:37979738:-|13:37978092:37979738:-|13:37978011:37979738:-|13:37977661:37979738:-|13:37977623:37979738:-|13:37971401:37979738:-	chr13:37971301-37979838	ENSMUSG00000021427	Ssr1	tutr	2	NA	0.05	0.05	0.1	1	13300000000
tutr@1:13141280:13142760:-|1:13139158:13142760:-|1:13139125:13142760:-|1:13139106:13142760:-	chr1:13139006-13142860	ENSMUSG00000005886	Ncoa2	tutr	4	NA	0.05	0.05	0.1	1	587000000000000
tutr@1:89153351:89153691:+|1:89153351:89153709:+|1:89153351:89153771:+|1:89153351:89153791:+|1:89153351:89153808:+|1:89153351:89155064:+|1:89153351:89155083:+	chr1:89153251-89155183	ENSMUSG00000036206	Sh3bp4	tutr	7	NA	0.05	0.05	0.1	1	7.04
tutr@13:8972612:8973121:-|13:8972073:8973121:-|13:8972031:8973121:-	chr13:8971931-8973221	ENSMUSG00000021149	Gtpbp4	tutr	3	NA	-0.05	0.08	0.03	-1.42	97.6
tutr@8:35468782:35469127:-|8:35468749:35469127:-|8:35468508:35469127:-|8:35467374:35469127:-|8:35467358:35469127:-|8:35467237:35469127:-|8:35466334:35469127:-|8:35465264:35469127:-	chr8:35465164-35469227	ENSMUSG00000031527	Eri1	tutr	5	NA	0.05	0.02	0.07	1.81	22
tutr@15:33032540:33032606:+|15:33032540:33033626:+|15:33032540:33034727:+	chr15:33032440-33034827	ENSMUSG00000022261	Sdc2	tutr	2	NA	0.05	0.02	0.07	1.81	107000
cj@9:106454007:106460005:+|9:106454007:other:+|9:other:106460005:+	chr9:106453907-106460105	ENSMUSG00000023495	Pcbp4	cj	3	NA	0.05	0.03	0.08	1.42	14.5
ci@11:77468967:77469057:+|11:77468967:77468968:+	chr11:77468867-77469157	ENSMUSG00000020836	Coro6	ci	2	NA	0.05	0	0.05	Inf	6.77
ci@2:125110671:125113849:-|2:125113848:125113849:-	chr2:125110571-125113949	ENSMUSG00000027201	Myef2	ci	2	NA	-0.05	0.05	0	-Inf	25.7
ci@15:59318048:59321314:+|15:59318048:59318049:+	chr15:59317948-59321414	ENSMUSG00000022351	Sqle	ci	2	NA	-0.05	0.05	0	-Inf	48.9
ci@12:80484372:80489402:+|12:80484372:80484373:+	chr12:80484272-80489502	ENSMUSG00000032705	Exd2	ci	2	NA	-0.05	0.05	0	-Inf	5.2
ci@4:129650811:129651588:-|4:129651587:129651588:-	chr4:129650711-129651688	ENSMUSG00000003731	Kpna6	ci	2	NA	0.05	0	0.05	Inf	34.2
ci@4:154978206:154978393:+|4:154978206:154978207:+	chr4:154978106-154978493	ENSMUSG00000029056	Pank4	ci	2	NA	0.05	0	0.05	Inf	6.1
ci@10:80778342:80780843:+|10:80778342:80778343:+	chr10:80778242-80780943	ENSMUSG00000061589	Dot1l	ci	2	NA	-0.05	0.08	0.03	-1.42	8.46
ci@17:46244951:46245031:-|17:46245030:46245031:-	chr17:46244851-46245131	ENSMUSG00000067148	Polr1c	ci	2	NA	0.05	0.01	0.06	2.58	5.88
a5ss@11:119915554:119915632:+|11:119915522:119915632:+	chr11:119915422-119915732	ENSMUSG00000025371	Chmp6	a5ss	1	TRUE	0.05	0	0.05	Inf	12.2
tutr@3:95945250:95945564:+|3:95945250:95947384:+	chr3:95945150-95947484	ENSMUSG00000015749	Anp32e	tutr	1	NA	-0.05	0.06	0.01	-2.58	189
tutr@2:174465097:174465813:-|2:174465077:174465813:-|2:174465061:174465813:-	chr2:174464961-174465913	ENSMUSG00000016257	Slmo2	tutr	3	NA	0.05	0.04	0.09	1.17	705
tutr@7:99478919:99479276:-|7:99478889:99479276:-|7:99478870:99479276:-|7:99478849:99479276:-|7:99477910:99479276:-|7:99477892:99479276:-	chr7:99477792-99479376	ENSMUSG00000030744	Rps3	tutr	2	NA	0.05	0.04	0.09	1.17	192000000000000
tutr@19:16383394:16385535:+|19:16383394:16387322:+|19:16383394:16387461:+|19:16383394:16388517:+	chr19:16383294-16388617	ENSMUSG00000024639	Gnaq	tutr	2	NA	0.05	0.04	0.09	1.17	8e+37
tutr@1:43749872:43750230:-|1:43749532:43750230:-|1:43749511:43750230:-|1:43749294:43750230:-	chr1:43749194-43750330	ENSMUSG00000057363	Uxs1	tutr	3	NA	0.045	0.03	0.075	1.32	6.31
ci@6:124715163:124715582:+|6:124715163:124715164:+	chr6:124715063-124715682	ENSMUSG00000004264	Phb2	ci	2	NA	0.045	0.03	0.075	1.32	6.94
tutr@9:20663284:20663689:+|9:20663284:20663710:+|9:20663284:20665062:+	chr9:20663184-20665162	ENSMUSG00000032171	Pin1	tutr	2	NA	-0.045	0.07	0.025	-1.49	2560
tutr@8:94673118:94673297:+|8:94673118:94673792:+|8:94673118:94673862:+|8:94673118:94673880:+|8:94673118:94674302:+|8:94673118:94674336:+|8:94673118:94674422:+|8:94673118:94674449:+	chr8:94673018-94674549	ENSMUSG00000031776	Arl2bp	tutr	1	NA	-0.045	0.07	0.025	-1.49	5.07
tutr@5:130246117:130246332:-|5:130245733:130246332:-|5:130245713:130246332:-	chr5:130245613-130246432	ENSMUSG00000025337	Sbds	tutr	3	NA	-0.045	0.08	0.035	-1.19	2110
tutr@5:30876790:30877423:+|5:30876790:30877461:+	chr5:30876690-30877561	ENSMUSG00000038828	Tmem214	tutr	1	NA	0.045	0.04	0.085	1.09	42.1
tutr@16:44159640:44160598:+|16:44159640:44160668:+|16:44159640:44160688:+|16:44159640:44161234:+|16:44159640:44162473:+|16:44159640:44163364:+	chr16:44159540-44163464	ENSMUSG00000022698	Naa50	tutr	3	NA	-0.045	0.07	0.025	-1.49	3140
tutr@4:122857632:122858025:+|4:122857632:122858702:+|4:122857632:122858964:+|4:122857632:122858989:+	chr4:122857532-122859089	ENSMUSG00000028657	Ppt1	tutr	1	NA	0.045	0.04	0.085	1.09	42.1
tutr@19:5370085:5370246:+|19:5370085:5371504:+|19:5370085:5371525:+	chr19:5369985-5371625	ENSMUSG00000024841	Eif1ad	tutr	3	NA	0.045	0.01	0.055	2.46	1680000000000
tutr@17:74200690:74201193:-|17:74200427:74201193:-|17:74199276:74201193:-|17:74199054:74201193:-	chr17:74198954-74201293	ENSMUSG00000058704	Memo1	tutr	3	NA	-0.045	0.09	0.045	-1	53.2
tutr@9:4385314:4386482:+|9:4385314:4386712:+|9:4385314:4386810:+|9:4385314:4386866:+|9:4385314:4386888:+	chr9:4385214-4386988	ENSMUSG00000041124	8430410K20Rik	tutr	1	NA	0.045	0.03	0.075	1.32	404000
tutr@5:100034720:100036124:-|5:100034701:100036124:-|5:100034660:100036124:-|5:100033952:100036124:-|5:100033713:100036124:-|5:100033580:100036124:-	chr5:100033480-100036224	ENSMUSG00000029328	Hnrpdl	tutr	3	NA	0.045	0.02	0.065	1.7	1.01e+32
tutr@12:59072813:59073192:+|12:59072813:59073802:+|12:59072813:59073854:+|12:59072813:59073899:+|12:59072813:59073915:+|12:59072813:59073974:+|12:59072813:59073999:+	chr12:59072713-59074099	ENSMUSG00000020994	Pnn	tutr	6	NA	0.045	0.02	0.065	1.7	2e+20
tutr@9:94518907:94520314:-|9:94517864:94520314:-	chr9:94517764-94520414	ENSMUSG00000045414	1190002N15Rik	tutr	1	NA	-0.045	0.06	0.015	-2	3.27e+19
tutr@3:119719267:119720327:-|3:119719227:119720327:-|3:119719209:119720327:-|3:119718996:119720327:-|3:119718741:119720327:-	chr3:119718641-119720427	ENSMUSG00000028134	Ptbp2	tutr	2	NA	0.045	0.02	0.065	1.7	23400000
tutr@2:23197031:23197260:+|2:23197031:23197565:+|2:23197031:23197605:+|2:23197031:23197623:+|2:23197031:23197641:+|2:23197031:23197658:+|2:23197031:23197715:+|2:23197031:23197748:+|2:23197031:23197767:+|2:23197031:23197954:+	chr2:23196931-23198054	ENSMUSG00000026775	Yme1l1	tutr	7	NA	0.045	0.01	0.055	2.46	65500
tutr@10:115290233:115290771:-|10:115290209:115290771:-|10:115290190:115290771:-|10:115290169:115290771:-|10:115290150:115290771:-|10:115289862:115290771:-|10:115289305:115290771:-	chr10:115289205-115290871	ENSMUSG00000020132	Rab21	tutr	2	NA	-0.045	0.06	0.015	-2	26300
tutr@6:39336269:39337191:-|6:39336251:39337191:-|6:39336089:39337191:-|6:39335985:39337191:-|6:39335967:39337191:-|6:39334772:39337191:-	chr6:39334672-39337291	ENSMUSG00000029924	Slc37a3	tutr	1	NA	0.045	0.02	0.065	1.7	6.79
tutr@19:29604149:29605184:+|19:29604149:29605763:+|19:29604149:29606504:+|19:29604149:29606697:+|19:29604149:29606758:+	chr19:29604049-29606858	ENSMUSG00000038658	C030046E11Rik	tutr	3	NA	0.045	0.02	0.065	1.7	7650000
ci@2:156008979:156010440:+|2:156008979:156008980:+	chr2:156008879-156010540	ENSMUSG00000005881	Ergic3	ci	2	NA	-0.045	0.08	0.035	-1.19	51.7
ci@1:38033157:38034029:+|1:38033157:38033158:+	chr1:38033057-38034129	ENSMUSG00000026083	Eif5b	ci	2	NA	0.045	0	0.045	Inf	6.22
ci@2:77412140:77413954:-|2:77413953:77413954:-	chr2:77412040-77414054	ENSMUSG00000027016	Zfp385b	ci	2	NA	-0.045	0.06	0.015	-2	56
ci@10:106927862:106929054:+|10:106927862:106927863:+	chr10:106927762-106929154	ENSMUSG00000053825	Ppfia2	ci	2	NA	0.045	0	0.045	Inf	10.5
tutr@4:139291090:139291265:+|4:139291090:139291292:+|4:139291090:139291441:+|4:139291090:139291474:+|4:139291090:139291738:+	chr4:139290990-139291838	ENSMUSG00000028745	Capzb	tutr	4	NA	0.045	0.04	0.085	1.09	5310000
tutr@6:28888300:28888746:+|6:28888300:28888819:+|6:28888300:28888838:+	chr6:28888200-28888938	ENSMUSG00000001424	Snd1	tutr	1	NA	0.045	0.04	0.085	1.09	10.5
tutr@1:55152806:55152983:+|1:55152806:55153072:+|1:55152806:55153090:+|1:55152806:55153283:+|1:55152806:55154846:+|1:55152806:55154897:+	chr1:55152706-55154997	ENSMUSG00000025979	Mob4	tutr	6	NA	0.045	0.04	0.085	1.09	24900000000
cj@4:127036649:127036932:+|4:127036649:other:+|4:other:127036932:+	chr4:127036549-127037032	ENSMUSG00000028820	Sfpq	cj	2	NA	0.045	0.04	0.085	1.09	16.7
tutr@2:104060085:104060973:+|2:104060085:104060989:+|2:104060085:104061010:+|2:104060085:104061367:+|2:104060085:104061386:+|2:104060085:104061406:+|2:104060085:104061493:+	chr2:104059985-104061593	ENSMUSG00000027180	Fbxo3	tutr	4	NA	0.04	0.03	0.07	1.22	4920000
tutr@17:15806821:15807144:-|17:15805306:15807144:-|17:15804661:15807144:-|17:15804491:15807144:-	chr17:15804391-15807244	ENSMUSG00000048027	Rgmb	tutr	4	NA	0.04	0.03	0.07	1.22	434000
tutr@11:89038133:89040731:-|11:89037977:89040731:-	chr11:89037877-89040831	ENSMUSG00000000276	Dgke	tutr	1	NA	-0.04	0.07	0.03	-1.22	6330000
tutr@11:94339699:94339920:+|11:94339699:94340635:+|11:94339699:94341388:+|11:94339699:94341842:+	chr11:94339599-94341942	ENSMUSG00000020864	Ankrd40	tutr	3	NA	0.04	0.03	0.07	1.22	8.08e+25
tutr@16:94498463:94498999:-|16:94498437:94498999:-|16:94497784:94498999:-|16:94497728:94498999:-	chr16:94497628-94499099	ENSMUSG00000022898	Dscr3	tutr	4	NA	0.04	0.03	0.07	1.22	86
tutr@3:158011105:158012008:-|3:158010915:158012008:-|3:158010492:158012008:-	chr3:158010392-158012108	ENSMUSG00000055436	Srsf11	tutr	1	NA	-0.04	0.07	0.03	-1.22	7650000000
cj@12:87084571:87086355:+|12:87084571:other:+|12:other:87086355:+	chr12:87084471-87086455	ENSMUSG00000034145	Tmem63c	cj	2	NA	0.04	0.03	0.07	1.22	7.47
ci@12:85816434:85819479:-|12:85819478:85819479:-	chr12:85816334-85819579	ENSMUSG00000021252	0610007P14Rik	ci	2	NA	-0.04	0.07	0.03	-1.22	22.8
a5ss@14:21838622:21840419:+|14:21838618:21840419:+|14:21838616:21840419:+	chr14:21838516-21840519	ENSMUSG00000021771	Vdac2	a5ss	1	TRUE	0.04	0	0.04	Inf	47000000000
tutr@15:96402094:96403540:+|15:96402094:96403600:+|15:96402094:96404818:+|15:96402094:96404991:+	chr15:96401994-96405091	ENSMUSG00000033237	Arid2	tutr	1	NA	0.04	0.04	0.08	1	5.09
tutr@3:146730783:146732587:-|3:146730646:146732587:-|3:146729579:146732587:-	chr3:146729479-146732687	ENSMUSG00000005034	Prkacb	tutr	1	NA	0.04	0.04	0.08	1	3.12e+18
tutr@19:10057936:10058242:+|19:10057936:10059643:+|19:10057936:10059671:+|19:10057936:10060111:+	chr19:10057836-10060211	ENSMUSG00000024664	Fads3	tutr	3	NA	-0.04	0.08	0.04	-1	39.7
tutr@7:79879758:79880483:-|7:79879118:79880483:-|7:79877721:79880483:-|7:79875323:79880483:-	chr7:79875223-79880583	ENSMUSG00000063801	Ap3s2	tutr	2	NA	0.04	0.04	0.08	1	5430
tutr@11:95005358:95006619:+|11:95005358:95006895:+	chr11:95005258-95006995	ENSMUSG00000038976	Ppp1r9b	tutr	1	NA	-0.04	0.08	0.04	-1	1.13e+28
tutr@10:79863277:79864354:+|10:79863277:79864433:+	chr10:79863177-79864533	ENSMUSG00000006498	Ptbp1	tutr	2	NA	0.04	0.01	0.05	2.32	598000
tutr@3:95763280:95763679:-|3:95761473:95763679:-|3:95761116:95763679:-|3:95761024:95763679:-|3:95760347:95763679:-|3:95759872:95763679:-	chr3:95759772-95763779	ENSMUSG00000028106	Rprd2	tutr	2	NA	-0.04	0.08	0.04	-1	133
tutr@3:152185007:152185146:-|3:152184095:152185146:-|3:152183982:152185146:-|3:152183915:152185146:-|3:152183869:152185146:-	chr3:152183769-152185246	ENSMUSG00000028035	Dnajb4	tutr	3	NA	0.04	0.04	0.08	1	233
tutr@17:8194595:8195487:+|17:8194595:8195677:+|17:8194595:8196446:+|17:8194595:8196468:+	chr17:8194495-8196568	ENSMUSG00000069135	Fgfr1op	tutr	3	NA	0.04	0.04	0.08	1	18.1
tutr@15:5178932:5179001:+|15:5178932:5181402:+|15:5178932:5181434:+|15:5178932:5181451:+|15:5178932:5181522:+|15:5178932:5181890:+	chr15:5178832-5181990	ENSMUSG00000050697	Prkaa1	tutr	2	NA	0.04	0.01	0.05	2.32	184000
tutr@2:172352802:172352946:+|2:172352802:172353889:+|2:172352802:172355748:+	chr2:172352702-172355848	ENSMUSG00000027495	2010011I20Rik	tutr	2	NA	0.04	0.01	0.05	2.32	56.5
cj@9:22156913:22157732:+|9:22156913:other:+|9:other:22157732:+	chr9:22156813-22157832	ENSMUSG00000010607	Pigyl	cj	3	NA	0.04	0	0.04	Inf	13.6
ci@2:25436753:25436830:+|2:25436753:25436754:+	chr2:25436653-25436930	ENSMUSG00000026944	Abca2	ci	2	NA	-0.04	0.08	0.04	-1	12.7
ci@3:89464448:89467547:+|3:89464448:89464449:+	chr3:89464348-89467647	ENSMUSG00000027952	Pmvk	ci	2	NA	0.04	0	0.04	Inf	11.9
ci@13:8887577:8887923:+|13:8887577:8887578:+	chr13:8887477-8888023	ENSMUSG00000058258	Idi1	ci	2	NA	-0.04	0.04	0	-Inf	18.6
ci@15:81917401:81918268:-|15:81918267:81918268:-	chr15:81917301-81918368	ENSMUSG00000022476	Polr3h	ci	2	NA	-0.04	0.04	0	-Inf	17.5
ci@1:133645846:133647336:-|1:133647335:133647336:-	chr1:133645746-133647436	ENSMUSG00000026464	Zc3h11a	ci	2	NA	-0.04	0.05	0.01	-2.32	13.4
ci@9:13804982:13805375:+|9:13804982:13804983:+	chr9:13804882-13805475	ENSMUSG00000031918	Mtmr2	ci	2	NA	-0.04	0.05	0.01	-2.32	6.55
ci@11:78348259:78348531:+|11:78348259:78348260:+	chr11:78348159-78348631	ENSMUSG00000002058	Unc119	ci	2	NA	-0.04	0.04	0	-Inf	5.32
ci@16:32233268:32238400:-|16:32238399:32238400:-	chr16:32233168-32238500	ENSMUSG00000035764	Fbxo45	ci	2	NA	-0.04	0.04	0	-Inf	6.64
tutr@X:68715675:68717466:+|X:68715675:68717898:+|X:68715675:68717958:+	chrX:68715575-68718058	ENSMUSG00000000838	Fmr1	tutr	1	NA	-0.04	0.06	0.02	-1.58	1660000
tutr@4:49513966:49514189:-|4:49513364:49514189:-|4:49512596:49514189:-	chr4:49512496-49514289	ENSMUSG00000044018	Mrpl50	tutr	2	NA	0.04	0.02	0.06	1.58	28.2
tutr@11:106200481:106200935:-|11:106200455:106200935:-|11:106199260:106200935:-	chr11:106199160-106201035	ENSMUSG00000078622	Ccdc47	tutr	2	NA	0.04	0.03	0.07	1.22	56.2
tutr@X:56791998:56793272:+|X:56791998:56793319:+|X:56791998:56793341:+	chrX:56791898-56793441	ENSMUSG00000023092	Fhl1	tutr	2	NA	0.035	0.03	0.065	1.12	1200000000
tutr@16:33497344:33498725:+|16:33497344:33501958:+|16:33497344:33502042:+|16:33497344:33502250:+|16:33497344:33502378:+|16:33497344:33503204:+	chr16:33497244-33503304	ENSMUSG00000022811	Zfp148	tutr	3	NA	-0.035	0.05	0.015	-1.74	269000000000
tutr@3:80843992:80844963:-|3:80843676:80844963:-|3:80843599:80844963:-	chr3:80843499-80845063	ENSMUSG00000028020	Glrb	tutr	2	NA	0.035	0.03	0.065	1.12	3400000000000
tutr@13:58126913:58127395:-|13:58126582:58127395:-|13:58126542:58127395:-|13:58125879:58127395:-	chr13:58125779-58127495	ENSMUSG00000007836	Hnrnpa0	tutr	1	NA	-0.035	0.04	0.005	-3	11900000000
tutr@16:22245865:22246855:-|16:22245834:22246855:-|16:22245806:22246855:-|16:22245751:22246855:-|16:22245732:22246855:-	chr16:22245632-22246955	ENSMUSG00000022858	Tra2b	tutr	4	NA	-0.035	0.05	0.015	-1.74	399000000
tutr@9:46221221:46223157:+|9:46221221:46224185:+	chr9:46221121-46224285	ENSMUSG00000034135	Sik3	tutr	1	NA	-0.035	0.05	0.015	-1.74	510000
tutr@18:36798022:36798280:+|18:36798022:36798296:+|18:36798022:36798651:+|18:36798022:36798672:+|18:36798022:36798869:+|18:36798022:36799657:+	chr18:36797922-36799757	ENSMUSG00000001383	Zmat2	tutr	2	NA	0.035	0.02	0.055	1.46	10.6
tutr@13:19591830:19593151:-|13:19591745:19593151:-|13:19591717:19593151:-|13:19591695:19593151:-	chr13:19591595-19593251	ENSMUSG00000002808	Epdr1	tutr	4	NA	-0.035	0.05	0.015	-1.74	9.36e+16
tutr@13:43402866:43403558:-|13:43402818:43403558:-	chr13:43402718-43403658	ENSMUSG00000038546	Ranbp9	tutr	1	NA	-0.035	0.05	0.015	-1.74	79.3
tutr@3:116673152:116673627:-|3:116670095:116673627:-|3:116669942:116673627:-|3:116669813:116673627:-|3:116669786:116673627:-|3:116669725:116673627:-|3:116669699:116673627:-|3:116669469:116673627:-	chr3:116669369-116673727	ENSMUSG00000027957	Slc35a3	tutr	8	NA	0.035	0.02	0.055	1.46	16200
cj@12:3257005:3264689:-|12:other:3264689:-|12:3257005:other:-	chr12:3256905-3264789	ENSMUSG00000020671	Rab10	cj	2	NA	-0.035	0.04	0.005	-3	14.8
ci@16:23968437:23969906:-|16:23969905:23969906:-	chr16:23968337-23970006	ENSMUSG00000022508	Bcl6	ci	2	NA	-0.035	0.05	0.015	-1.74	5.94
ci@4:149643352:149643581:+|4:149643352:149643353:+	chr4:149643252-149643681	ENSMUSG00000039953	Clstn1	ci	2	NA	-0.035	0.07	0.035	-1	4750
ci@19:32818060:32819843:+|19:32818060:32818061:+	chr19:32817960-32819943	ENSMUSG00000013663	Pten	ci	2	NA	0.035	0	0.035	Inf	11.8
ci@6:91165677:91166243:+|6:91165677:91165678:+	chr6:91165577-91166343	ENSMUSG00000034245	Hdac11	ci	2	NA	-0.035	0.05	0.015	-1.74	51.5
ci@19:10185037:10185685:+|19:10185037:10185038:+	chr19:10184937-10185785	ENSMUSG00000010663	Fads1	ci	2	NA	-0.035	0.04	0.005	-3	15.4
ci@11:77503428:77503921:+|11:77503428:77503429:+	chr11:77503328-77504021	ENSMUSG00000011877	Git1	ci	2	NA	0.035	0.02	0.055	1.46	7.82
ci@1:134312119:134312536:-|1:134312535:134312536:-	chr1:134312019-134312636	ENSMUSG00000026458	Ppfia4	ci	2	NA	-0.035	0.07	0.035	-1	12.7
ci@6:115244235:115254163:+|6:115244235:115244236:+	chr6:115244135-115254263	ENSMUSG00000009394	Syn2	ci	2	NA	0.035	0.03	0.065	1.12	16.5
se@9:45946568:45946745:-|9:45945784:45946745:-	chr9:45945684-45946845	ENSMUSG00000034908	Sidt2	se	1	NA	0.035	0.01	0.045	2.17	9.58
tutr@8:33619194:33619296:+|8:33619194:33619339:+|8:33619194:33619679:+|8:33619194:33619719:+|8:33619194:33619801:+|8:33619194:33619853:+	chr8:33619094-33619953	ENSMUSG00000009630	Ppp2cb	tutr	3	NA	0.035	0.01	0.045	2.17	94700
tutr@4:154158086:154158370:-|4:154157481:154158370:-	chr4:154157381-154158470	ENSMUSG00000029030	Tprgl	tutr	1	NA	-0.035	0.06	0.025	-1.26	98.6
cj@11:32296618:32296741:+|11:32296618:other:+|11:other:32296741:+	chr11:32296518-32296841	ENSMUSG00000069917	Hba-a2	cj	3	NA	0.035	0.01	0.045	2.17	1.7e+29
tutr@19:5426707:5427294:+|19:5426707:5427313:+	chr19:5426607-5427413	ENSMUSG00000047423	AI837181	tutr	2	NA	0.03	0.03	0.06	1	74.6
tutr@11:54979113:54979461:-|11:54979020:54979461:-|11:54978961:54979461:-	chr11:54978861-54979561	ENSMUSG00000018340	Anxa6	tutr	2	NA	0.03	0.03	0.06	1	50.4
tutr@8:24949711:24950916:-|8:24949632:24950916:-	chr8:24949532-24951016	ENSMUSG00000031555	Adam9	tutr	2	NA	0.03	0.03	0.06	1	6.81
ri@8:64722590:64723588:-|8:64723587:64723588:-	chr8:64722490-64723688	ENSMUSG00000031604	Sc4mol	ri	2	TRUE	-0.03	0.05	0.02	-1.32	21400
tutr@2:14146480:14147062:+|2:14146480:14147397:+|2:14146480:14147443:+|2:14146480:14147588:+|2:14146480:14148483:+|2:14146480:14149472:+|2:14146480:14149631:+	chr2:14146380-14149731	ENSMUSG00000026718	Stam	tutr	5	NA	0.03	0.02	0.05	1.32	279000
tutr@3:88568233:88569674:+|3:88568233:88569723:+	chr3:88568133-88569823	ENSMUSG00000008604	Ubqln4	tutr	1	NA	-0.03	0.05	0.02	-1.32	7480000
tutr@9:105412848:105413058:-|9:105412773:105413058:-|9:105412623:105413058:-|9:105412390:105413058:-|9:105411362:105413058:-	chr9:105411262-105413158	ENSMUSG00000032570	Atp2c1	tutr	4	NA	0.03	0.02	0.05	1.32	67.9
tutr@4:130779903:130781466:+|4:130779903:130781561:+	chr4:130779803-130781661	ENSMUSG00000028580	Pum1	tutr	1	NA	0.03	0.02	0.05	1.32	833
tutr@15:36771697:36772717:-|15:36770770:36772717:-|15:36770280:36772717:-|15:36770263:36772717:-	chr15:36770163-36772817	ENSMUSG00000022285	Ywhaz	tutr	1	NA	0.03	0.02	0.05	1.32	1.35e+28
tutr@X:37091679:37092511:-|X:37091518:37092511:-	chrX:37091418-37092611	ENSMUSG00000036572	Upf3b	tutr	2	NA	-0.03	0.05	0.02	-1.32	16.1
tutr@18:64500312:64500517:-|18:64500214:64500517:-|18:64500095:64500517:-|18:64500073:64500517:-|18:64499657:64500517:-	chr18:64499557-64500617	ENSMUSG00000024587	Nars	tutr	2	NA	0.03	0.02	0.05	1.32	7.3
ci@18:61822028:61823867:-|18:61823866:61823867:-	chr18:61821928-61823967	ENSMUSG00000032735	Ablim3	ci	2	NA	0.03	0	0.03	Inf	8.95
a5ss@4:6381103:6385026:+|4:6381099:6385026:+	chr4:6380999-6385126	ENSMUSG00000028249	Sdcbp	a5ss	1	TRUE	-0.03	0.03	0	-Inf	6.4
se@7:44983875:44984080:-|7:44983587:44984080:-	chr7:44983487-44984180	ENSMUSG00000052429	Prmt1	se	1	TRUE	-0.03	0.04	0.01	-2	7.21
tutr@8:123840833:123842341:-|8:123840072:123842341:-|8:123840031:123842341:-|8:123839975:123842341:-	chr8:123839875-123842441	ENSMUSG00000031971	1700054N08Rik	tutr	3	NA	0.03	0.03	0.06	1	273
tutr@11:49673760:49675192:-|11:49673502:49675192:-|11:49673479:49675192:-	chr11:49673379-49675292	ENSMUSG00000020362	Cnot6	tutr	1	NA	0.03	0.01	0.04	2	1490
tutr@15:58784713:58784908:-|15:58784460:58784908:-|15:58784376:58784908:-|15:58783014:58784908:-|15:58782989:58784908:-|15:58782792:58784908:-|15:58782770:58784908:-|15:58782406:58784908:-|15:58782377:58784908:-|15:58782269:58784908:-	chr15:58782169-58785008	ENSMUSG00000062373	Tmem65	tutr	5	NA	0.03	0.01	0.04	2	9.27e+16
tutr@7:109973489:109974781:-|7:109973427:109974781:-|7:109972472:109974781:-	chr7:109972372-109974881	ENSMUSG00000047554	Tmem41b	tutr	2	NA	-0.03	0.06	0.03	-1	44.3
tutr@12:78843175:78843468:-|12:78842982:78843468:-	chr12:78842882-78843568	ENSMUSG00000021114	Atp6v1d	tutr	1	NA	-0.03	0.04	0.01	-2	593
tutr@12:86288975:86289253:+|12:86288975:86291366:+|12:86288975:86291414:+|12:86288975:86291782:+	chr12:86288875-86291882	ENSMUSG00000021254	1700020O03Rik	tutr	3	NA	-0.03	0.06	0.03	-1	1070
tutr@8:13377289:13378175:+|8:13377289:13378384:+|8:13377289:13378445:+|8:13377289:13378462:+	chr8:13377189-13378562	ENSMUSG00000038482	Tfdp1	tutr	2	NA	0.03	0.01	0.04	2	2790
tutr@1:139447530:139448092:+|1:139447530:139448331:+|1:139447530:139449335:+|1:139447530:139451429:+|1:139447530:139452560:+|1:139447530:139452963:+|1:139447530:139453001:+	chr1:139447430-139453101	ENSMUSG00000033964	Zbtb41	tutr	5	NA	0.03	0.01	0.04	2	376
cj@16:17500534:17500747:+|16:17500534:other:+|16:other:17500747:+	chr16:17500434-17500847	ENSMUSG00000022763	Aifm3	cj	3	NA	-0.03	0.04	0.01	-2	6.97
cj@11:84963493:84964093:+|11:84963493:other:+|11:other:84964093:+	chr11:84963393-84964193	ENSMUSG00000000805	Car4	cj	2	NA	-0.03	0.06	0.03	-1	7.26
ci@4:148011129:148012617:-|4:148012616:148012617:-	chr4:148011029-148012717	ENSMUSG00000029016	Clcn6	ci	2	NA	-0.03	0.03	0	-Inf	6.46
ci@16:18410814:18411127:-|16:18411126:18411127:-	chr16:18410714-18411227	ENSMUSG00000000326	Comt	ci	2	NA	0.03	0	0.03	Inf	53
ci@2:103460372:103463287:-|2:103463286:103463287:-	chr2:103460272-103463387	ENSMUSG00000027187	Cat	ci	2	NA	-0.03	0.03	0	-Inf	5.92
ci@1:172128740:172129155:+|1:172128740:172128741:+	chr1:172128640-172129255	ENSMUSG00000003464	Pex19	ci	2	NA	-0.03	0.04	0.01	-2	7.28
tutr@5:30184088:30184589:+|5:30184088:30184998:+	chr5:30183988-30185098	ENSMUSG00000059447	Hadhb	tutr	2	NA	-0.025	0.05	0.025	-1	74.2
tutr@7:118845762:118845782:-|7:118845499:118845782:-|7:118843785:118845782:-|7:118842527:118845782:-|7:118842219:118845782:-	chr7:118842119-118845882	ENSMUSG00000030980	2310008H09Rik	tutr	4	NA	-0.025	0.04	0.015	-1.42	141
tutr@12:15792198:15793607:-|12:15791728:15793607:-	chr12:15791628-15793707	ENSMUSG00000020601	Trib2	tutr	1	NA	0.025	0.01	0.035	1.81	17
tutr@17:32305001:32305256:-|17:32304980:32305256:-|17:32304692:32305256:-|17:32303675:32305256:-	chr17:32303575-32305356	ENSMUSG00000024045	Akap8	tutr	3	NA	0.025	0.01	0.035	1.81	240
tutr@4:139288963:139291265:+|4:139288963:139291292:+|4:139288963:139291441:+|4:139288963:139291474:+|4:139288963:139291738:+	chr4:139288863-139291838	ENSMUSG00000028745	Capzb	tutr	3	NA	-0.025	0.04	0.015	-1.42	3630
tutr@16:31253220:31254686:-|16:31253012:31254686:-|16:31252994:31254686:-|16:31251550:31254686:-	chr16:31251450-31254786	ENSMUSG00000047714	Ppp1r2	tutr	3	NA	0.025	0.01	0.035	1.81	17000000000
tutr@2:59844123:59844224:+|2:59844123:59845714:+|2:59844123:59846123:+|2:59844123:59846143:+|2:59844123:59846202:+	chr2:59844023-59846302	ENSMUSG00000035168	Tanc1	tutr	3	NA	-0.025	0.05	0.025	-1	245
tutr@4:109453806:109454250:-|4:109452988:109454250:-|4:109452966:109454250:-|4:109452654:109454250:-|4:109452631:109454250:-|4:109452557:109454250:-|4:109452371:109454250:-	chr4:109452271-109454350	ENSMUSG00000028557	Rnf11	tutr	3	NA	-0.025	0.04	0.015	-1.42	87300000000
tutr@11:100715840:100716046:-|11:100715266:100716046:-|11:100715171:100716046:-|11:100715152:100716046:-|11:100715009:100716046:-	chr11:100714909-100716146	ENSMUSG00000019173	Rab5c	tutr	3	NA	-0.025	0.05	0.025	-1	2500000
tutr@2:145915889:145916327:+|2:145915889:145916374:+|2:145915889:145916423:+|2:145915889:145916467:+	chr2:145915789-145916567	ENSMUSG00000002728	Naa20	tutr	2	NA	-0.025	0.04	0.015	-1.42	7.18
tutr@3:100566188:100567609:-|3:100565436:100567609:-|3:100564317:100567609:-|3:100564289:100567609:-|3:100564271:100567609:-|3:100562206:100567609:-	chr3:100562106-100567709	ENSMUSG00000008763	Man1a2	tutr	2	NA	0.025	0.01	0.035	1.81	569
tutr@8:110975057:110976028:-|8:110974992:110976028:-|8:110974607:110976028:-|8:110974556:110976028:-	chr8:110974456-110976128	ENSMUSG00000015023	Ddx19a	tutr	1	NA	0.025	0.01	0.035	1.81	6.56
ci@11:119279009:119280412:+|11:119279009:119279010:+	chr11:119278909-119280512	ENSMUSG00000025579	Gaa	ci	2	NA	-0.025	0.04	0.015	-1.42	7.9
ci@1:93062946:93064149:-|1:93064148:93064149:-	chr1:93062846-93064249	ENSMUSG00000014602	Kif1a	ci	2	NA	-0.025	0.04	0.015	-1.42	11.7
tutr@11:61518763:61519417:-|11:61518557:61519417:-|11:61517998:61519417:-	chr11:61517898-61519517	ENSMUSG00000001036	Epn2	tutr	1	NA	0.025	0.02	0.045	1.17	14.8
tutr@5:123579070:123579276:-|5:123578165:123579276:-|5:123578107:123579276:-|5:123578086:123579276:-|5:123577858:123579276:-|5:123577817:123579276:-|5:123577794:123579276:-	chr5:123577694-123579376	ENSMUSG00000049550	Clip1	tutr	3	NA	0.025	0.02	0.045	1.17	182000
tutr@2:160947876:160949299:-|2:160947718:160949299:-|2:160947525:160949299:-|2:160947444:160949299:-|2:160947154:160949299:-|2:160947084:160949299:-|2:160946985:160949299:-	chr2:160946885-160949399	ENSMUSG00000057133	Chd6	tutr	4	NA	0.025	0.02	0.045	1.17	19
ci@15:77085650:77086067:-|15:77086066:77086067:-	chr15:77085550-77086167	ENSMUSG00000033565	Rbfox2	ci	2	NA	-0.025	0.03	0.005	-2.58	11
tutr@9:27008481:27009890:-|9:27008463:27009890:-|9:27008164:27009890:-|9:27007788:27009890:-|9:27007769:27009890:-|9:27004893:27009890:-|9:27004876:27009890:-|9:27004502:27009890:-	chr9:27004402-27009990	ENSMUSG00000031988	Vps26b	tutr	1	NA	0.02	0.02	0.04	1	1800
tutr@8:34137536:34137721:-|8:34137327:34137721:-|8:34136178:34137721:-|8:34135572:34137721:-	chr8:34135472-34137821	ENSMUSG00000031513	Leprotl1	tutr	3	NA	0.02	0.02	0.04	1	23.7
tutr@10:116485787:116486199:-|10:116485547:116486199:-|10:116485508:116486199:-|10:116485491:116486199:-|10:116485165:116486199:-	chr10:116485065-116486299	ENSMUSG00000020166	Cnot2	tutr	1	NA	-0.02	0.02	0	-Inf	5.77
tutr@11:97716801:97718858:-|11:97716667:97718858:-|11:97715159:97718858:-	chr11:97715059-97718958	ENSMUSG00000018547	Pip4k2b	tutr	2	NA	-0.02	0.04	0.02	-1	679
tutr@12:21390073:21391355:-|12:21390053:21391355:-	chr12:21389953-21391455	ENSMUSG00000076432	Ywhaq	tutr	2	NA	-0.02	0.04	0.02	-1	6.39e+16
tutr@X:81094630:81095843:+|X:81094630:81095890:+|X:81094630:81097591:+|X:81094630:81097844:+	chrX:81094530-81097944	ENSMUSG00000025666	Tmem47	tutr	2	NA	0.02	0.02	0.04	1	23.5
tutr@8:95453309:95453366:-|8:95453019:95453366:-|8:95452932:95453366:-|8:95452879:95453366:-|8:95449632:95453366:-|8:95449396:95453366:-|8:95447973:95453366:-	chr8:95447873-95453466	ENSMUSG00000046707	Csnk2a2	tutr	6	NA	-0.02	0.04	0.02	-1	46.8
tutr@6:50564237:50565236:-|6:50564045:50565236:-|6:50563665:50565236:-	chr6:50563565-50565336	ENSMUSG00000063694	Cycs	tutr	2	NA	-0.02	0.02	0	-Inf	2.42e+43
tutr@10:80899911:80900160:-|10:80899666:80900160:-|10:80899649:80900160:-	chr10:80899549-80900260	ENSMUSG00000062075	Lmnb2	tutr	1	NA	-0.02	0.04	0.02	-1	288
tutr@19:44980591:44982375:+|19:44980591:44983019:+|19:44980591:44983782:+	chr19:44980491-44983882	ENSMUSG00000036097	Fam178a	tutr	2	NA	0.02	0.02	0.04	1	14.5
tutr@11:50295783:50296281:-|11:50294963:50296281:-|11:50294468:50296281:-	chr11:50294368-50296381	ENSMUSG00000020368	Canx	tutr	1	NA	-0.02	0.02	0	-Inf	43300000000
cj@2:26064618:26089543:-|2:other:26089543:-|2:26064618:other:-	chr2:26064518-26089643	ENSMUSG00000026932	Nacc2	cj	2	NA	-0.02	0.02	0	-Inf	6.94
cj@10:61689905:61691285:+|10:61689905:other:+|10:other:61691285:+	chr10:61689805-61691385	ENSMUSG00000020088	Sar1a	cj	3	NA	-0.02	0.02	0	-Inf	6.29
cj@2:119801731:119802279:+|2:119801731:other:+|2:other:119802279:+	chr2:119801631-119802379	ENSMUSG00000027298	Tyro3	cj	2	NA	-0.02	0.02	0	-Inf	38.5
cj@2:119802379:119803240:+|2:119802379:other:+|2:other:119803240:+	chr2:119802279-119803340	ENSMUSG00000027298	Tyro3	cj	3	NA	-0.02	0.02	0	-Inf	31.4
ci@2:33026188:33031070:-|2:33031069:33031070:-	chr2:33026088-33031170	ENSMUSG00000038860	Garnl3	ci	2	NA	-0.02	0.02	0	-Inf	7.94
ci@4:137961738:137962730:+|4:137961738:137961739:+	chr4:137961638-137962830	ENSMUSG00000057530	Ece1	ci	2	NA	0.02	0	0.02	Inf	8.65
ci@2:25433209:25433294:+|2:25433209:25433210:+	chr2:25433109-25433394	ENSMUSG00000026944	Abca2	ci	2	NA	-0.02	0.02	0	-Inf	7.29
ci@5:122748042:122748178:-|5:122748177:122748178:-	chr5:122747942-122748278	ENSMUSG00000029471	Camkk2	ci	2	NA	-0.02	0.02	0	-Inf	5.85
ci@17:27438862:27450125:-|17:27450124:27450125:-	chr17:27438762-27450225	ENSMUSG00000063239	Grm4	ci	2	NA	-0.02	0.04	0.02	-1	10.6
ci@8:72570018:72570874:-|8:72570873:72570874:-	chr8:72569918-72570974	ENSMUSG00000044600	9130011J15Rik	ci	2	NA	0.02	0	0.02	Inf	12.6
tutr@15:81994540:81994751:-|15:81994015:81994751:-|15:81993997:81994751:-|15:81992522:81994751:-	chr15:81992422-81994851	ENSMUSG00000022472	Desi1	tutr	2	NA	-0.02	0.03	0.01	-1.58	2340
tutr@11:97161612:97162680:-|11:97161577:97162680:-|11:97161555:97162680:-|11:97161531:97162680:-|11:97159795:97162680:-|11:97159716:97162680:-	chr11:97159616-97162780	ENSMUSG00000001440	Kpnb1	tutr	3	NA	0.02	0.01	0.03	1.58	363
tutr@4:155557277:155557815:+|4:155557277:155557964:+|4:155557277:155559244:+|4:155557277:155559267:+	chr4:155557177-155559367	ENSMUSG00000029064	Gnb1	tutr	2	NA	0.02	0.01	0.03	1.58	1560000
tutr@17:35834966:35834981:-|17:35834806:35834981:-|17:35833944:35834981:-|17:35833917:35834981:-	chr17:35833817-35835081	ENSMUSG00000001525	Tubb5	tutr	3	NA	-0.02	0.03	0.01	-1.58	1.7e+26
tutr@6:67017589:67017699:+|6:67017589:67017889:+|6:67017589:67017941:+|6:67017589:67018267:+|6:67017589:67018288:+|6:67017589:67020675:+|6:67017589:67021112:+|6:67017589:67021243:+|6:67017589:67021294:+|6:67017589:67021356:+	chr6:67017489-67021456	ENSMUSG00000036402	Gng12	tutr	6	NA	0.02	0.01	0.03	1.58	5000
tutr@3:95896758:95897473:+|3:95896758:95897560:+|3:95896758:95898588:+	chr3:95896658-95898688	ENSMUSG00000015750	Aph1a	tutr	2	NA	0.02	0.01	0.03	1.58	14.5
tutr@2:174097023:174098367:+|2:174097023:174098407:+|2:174097023:174099595:+|2:174097023:174099660:+|2:174097023:174099769:+	chr2:174096923-174099869	ENSMUSG00000027522	Stx16	tutr	2	NA	0.02	0.01	0.03	1.58	409
tutr@11:88049269:88051365:+|11:88049269:88051464:+|11:88049269:88051493:+|11:88049269:88051612:+|11:88049269:88051631:+|11:88049269:88051952:+|11:88049269:88053748:+	chr11:88049169-88053848	ENSMUSG00000018379	Srsf1	tutr	4	NA	0.02	0.01	0.03	1.58	4720000000000000
ci@4:129139930:129142062:+|4:129139930:129139931:+	chr4:129139830-129142162	ENSMUSG00000001334	Fndc5	ci	2	NA	-0.02	0.03	0.01	-1.58	11.7
tutr@6:124958868:124959597:-|6:124958820:124959597:-|6:124958461:124959597:-|6:124958444:124959597:-|6:124958412:124959597:-|6:124958396:124959597:-	chr6:124958296-124959697	ENSMUSG00000030127	Cops7a	tutr	4	NA	0.015	0.01	0.025	1.32	1140
tutr@7:118118974:118120291:-|7:118118890:118120291:-	chr7:118118790-118120391	ENSMUSG00000030654	Arl6ip1	tutr	1	NA	0.015	0.01	0.025	1.32	1210000
tutr@3:53857255:53857927:-|3:53856251:53857927:-|3:53856103:53857927:-|3:53856028:53857927:-|3:53855894:53857927:-|3:53855211:53857927:-|3:53853378:53857927:-	chr3:53853278-53858027	ENSMUSG00000027746	Ufm1	tutr	6	NA	0.015	0.01	0.025	1.32	1780
tutr@18:42574719:42575552:+|18:42574719:42575603:+|18:42574719:42575786:+	chr18:42574619-42575886	ENSMUSG00000024498	Tcerg1	tutr	3	NA	0.015	0	0.015	Inf	139
tutr@17:10208531:10209614:-|17:10207424:10209614:-|17:10207386:10209614:-|17:10206755:10209614:-|17:10206466:10209614:-	chr17:10206366-10209714	ENSMUSG00000062078	Qk	tutr	3	NA	-0.015	0.03	0.015	-1	20
tutr@15:77915204:77915743:-|15:77915047:77915743:-	chr15:77914947-77915843	ENSMUSG00000005354	Txn2	tutr	1	NA	0.015	0	0.015	Inf	5490
tutr@12:30894915:30895875:-|12:30894092:30895875:-|12:30893660:30895875:-|12:30893573:30895875:-|12:30893501:30895875:-	chr12:30893401-30895975	ENSMUSG00000044573	Acp1	tutr	4	NA	-0.015	0.02	0.005	-2	131000
tutr@2:92360423:92361689:+|2:92360423:92361720:+|2:92360423:92361828:+|2:92360423:92364665:+	chr2:92360323-92364765	ENSMUSG00000058318	Phf21a	tutr	2	NA	0.015	0	0.015	Inf	11.9
tutr@11:4766720:4768222:-|11:4765851:4768222:-	chr11:4765751-4768322	ENSMUSG00000009073	Nf2	tutr	1	NA	0.015	0	0.015	Inf	11400
a5ss@11:75755684:75756817:+|11:75755680:75756817:+	chr11:75755580-75756917	ENSMUSG00000020849	Ywhae	a5ss	1	TRUE	0.01	0	0.01	Inf	28.9
tutr@17:46775372:46778062:-|17:46775099:46778062:-	chr17:46774999-46778162	ENSMUSG00000063888	Rpl7l1	tutr	1	NA	0.01	0	0.01	Inf	5.47
tutr@X:70345154:70346200:-|X:70345105:70346200:-|X:70343071:70346200:-|X:70342971:70346200:-	chrX:70342871-70346300	ENSMUSG00000035847	Ids	tutr	2	NA	-0.01	0.01	0	-Inf	219000
tutr@1:58405066:58406560:+|1:58405066:58407190:+|1:58405066:58407352:+	chr1:58404966-58407452	ENSMUSG00000051223	Bzw1	tutr	2	NA	0.01	0.01	0.02	1	144
tutr@14:52074451:52075079:-|14:52074166:52075079:-|14:52073550:52075079:-|14:52073376:52075079:-	chr14:52073276-52075179	ENSMUSG00000060373	Hnrnpc	tutr	2	NA	0.01	0	0.01	Inf	19900000
tutr@2:57367477:57369891:+|2:57367477:57370718:+	chr2:57367377-57370818	ENSMUSG00000026827	Gpd2	tutr	1	NA	-0.01	0.01	0	-Inf	43800
tutr@2:73818595:73818921:-|2:73817040:73818921:-|2:73816518:73818921:-	chr2:73816418-73819021	ENSMUSG00000027104	Atf2	tutr	2	NA	0.01	0	0.01	Inf	3650
tutr@1:172194672:172195465:+|1:172194672:172195554:+|1:172194672:172196391:+	chr1:172194572-172196491	ENSMUSG00000026554	Dcaf8	tutr	1	NA	0.01	0	0.01	Inf	15.9
tutr@6:83808504:83808835:-|6:83806049:83808835:-|6:83805398:83808835:-|6:83805155:83808835:-	chr6:83805055-83808935	ENSMUSG00000045896	Paip2b	tutr	4	NA	-0.01	0.02	0.01	-1	15.8
tutr@4:117868242:117868717:+|4:117868242:117868779:+|4:117868242:117869278:+|4:117868242:117869303:+	chr4:117868142-117869403	ENSMUSG00000028542	Slc6a9	tutr	2	NA	-0.01	0.01	0	-Inf	6.04
tutr@1:36143488:36144225:-|1:36141530:36144225:-|1:36140656:36144225:-|1:36140028:36144225:-	chr1:36139928-36144325	ENSMUSG00000037470	Uggt1	tutr	2	NA	0.01	0	0.01	Inf	13.8
tutr@9:56058211:56058886:+|9:56058211:56059054:+|9:56058211:56059076:+	chr9:56058111-56059176	ENSMUSG00000032320	Rcn2	tutr	2	NA	0.01	0	0.01	Inf	332
tutr@11:87218334:87219478:+|11:87218334:87220681:+	chr11:87218234-87220781	ENSMUSG00000018548	Trim37	tutr	1	NA	0.01	0	0.01	Inf	1260000
tutr@2:121196747:121197048:+|2:121196747:121197657:+|2:121196747:121197986:+|2:121196747:121198127:+|2:121196747:121198768:+	chr2:121196647-121198868	ENSMUSG00000027263	Tubgcp4	tutr	4	NA	0.01	0	0.01	Inf	19.5
tutr@2:122151660:122152835:+|2:122151660:122152852:+|2:122151660:122152873:+|2:122151660:122152894:+|2:122151660:122153019:+|2:122151660:122153036:+|2:122151660:122153068:+	chr2:122151560-122153168	ENSMUSG00000060802	B2m	tutr	5	NA	-0.01	0.01	0	-Inf	41.6
tutr@19:12769935:12770038:-|19:12768324:12770038:-|19:12767631:12770038:-	chr19:12767531-12770138	ENSMUSG00000024695	Zfp91	tutr	2	NA	-0.01	0.01	0	-Inf	8770000000
tutr@2:181549376:181549565:+|2:181549376:181549589:+|2:181549376:181551558:+|2:181549376:181552879:+|2:181549376:181553512:+	chr2:181549276-181553612	ENSMUSG00000000826	Dnajc5	tutr	3	NA	-0.01	0.02	0.01	-1	468000
tutr@15:79672291:79672600:+|15:79672291:79672871:+|15:79672291:79673387:+	chr15:79672191-79673487	ENSMUSG00000022427	Tomm22	tutr	3	NA	0.01	0	0.01	Inf	18.9
tutr@8:107048708:107048807:-|8:107046927:107048807:-|8:107046901:107048807:-|8:107046804:107048807:-|8:107046771:107048807:-|8:107046682:107048807:-|8:107046610:107048807:-|8:107046291:107048807:-|8:107046094:107048807:-	chr8:107045994-107048907	ENSMUSG00000031916	Cog8	tutr	5	NA	0.01	0	0.01	Inf	257
tutr@9:120130561:120131571:+|9:120130561:120131612:+|9:120130561:120131628:+|9:120130561:120131901:+	chr9:120130461-120132001	ENSMUSG00000032518	Rpsa	tutr	3	NA	0.01	0	0.01	Inf	49900
tutr@16:17153880:17154127:-|16:17152984:17154127:-|16:17152464:17154127:-|16:17152447:17154127:-|16:17152015:17154127:-	chr16:17151915-17154227	ENSMUSG00000038965	Ube2l3	tutr	4	NA	0.01	0	0.01	Inf	8250000000000
tutr@15:82041319:82042105:-|15:82041213:82042105:-|15:82041191:82042105:-|15:82040525:82042105:-	chr15:82040425-82042205	ENSMUSG00000063480	Nhp2l1	tutr	2	NA	0.01	0	0.01	Inf	83300
tutr@11:53601059:53601101:+|11:53601059:53602346:+|11:53601059:53603024:+|11:53601059:53604233:+	chr11:53600959-53604333	ENSMUSG00000018395	Kif3a	tutr	2	NA	0.01	0	0.01	Inf	2950
tutr@8:71409399:71409431:+|8:71409399:71409907:+|8:71409399:71410731:+	chr8:71409299-71410831	ENSMUSG00000031820	Babam1	tutr	3	NA	-0.01	0.02	0.01	-1	6.97
tutr@9:21506402:21507123:+|9:21506402:21507140:+|9:21506402:21507679:+|9:21506402:21507753:+	chr9:21506302-21507853	ENSMUSG00000033335	Dnm2	tutr	3	NA	-0.01	0.01	0	-Inf	16.6
tutr@18:75003241:75003423:+|18:75003241:75003445:+|18:75003241:75003462:+	chr18:75003141-75003562	ENSMUSG00000062328	Rpl17	tutr	2	NA	0.01	0	0.01	Inf	245
tutr@10:25170126:25171051:-|10:25169089:25171051:-	chr10:25168989-25171151	ENSMUSG00000039166	Akap7	tutr	1	NA	-0.01	0.01	0	-Inf	5.35
tutr@12:85342809:85343427:-|12:85342785:85343427:-|12:85340614:85343427:-|12:85338637:85343427:-	chr12:85338537-85343527	ENSMUSG00000021248	Tmed10	tutr	4	NA	-0.01	0.02	0.01	-1	12500000
tutr@17:29041411:29041715:+|17:29041411:29042854:+|17:29041411:29042895:+|17:29041411:29043198:+|17:29041411:29043365:+	chr17:29041311-29043465	ENSMUSG00000071172	Srsf3	tutr	4	NA	-0.01	0.02	0.01	-1	14700
tutr@12:28631073:28631115:-|12:28630846:28631115:-|12:28630765:28631115:-	chr12:28630665-28631215	ENSMUSG00000061477	Rps7	tutr	2	NA	0.01	0	0.01	Inf	195000
tutr@12:4880155:4880581:-|12:4880027:4880581:-|12:4879101:4880581:-|12:4879031:4880581:-|12:4878183:4880581:-	chr12:4878083-4880681	ENSMUSG00000020634	Ubxn2a	tutr	3	NA	-0.01	0.01	0	-Inf	125
tutr@2:156539818:156540834:+|2:156539818:156540853:+|2:156539818:156543211:+	chr2:156539718-156543311	ENSMUSG00000027624	Epb4.1l1	tutr	1	NA	-0.01	0.01	0	-Inf	4020000000000
cj@11:32296945:32297080:+|11:32296945:other:+|11:other:32297080:+	chr11:32296845-32297180	ENSMUSG00000069917	Hba-a2	cj	3	NA	0.01	0.01	0.02	1	9030000
ci@7:127978270:127979892:+|7:127978270:127978271:+	chr7:127978170-127979992	ENSMUSG00000030795	Fus	ci	2	NA	-0.01	0.01	0	-Inf	132
ci@2:154692675:154693944:+|2:154692675:154692676:+	chr2:154692575-154694044	ENSMUSG00000038467	Chmp4b	ci	2	NA	-0.01	0.01	0	-Inf	6.01
ci@7:4142638:4142834:+|7:4142638:4142639:+	chr7:4142538-4142934	ENSMUSG00000035545	Leng8	ci	2	NA	-0.01	0.01	0	-Inf	5.12
tutr@11:97778019:97778081:-|11:97778002:97778081:-|11:97777860:97778081:-|11:97777803:97778081:-|11:97777525:97778081:-	chr11:97777425-97778181	ENSMUSG00000071415	Rpl23	tutr	3	NA	0.005	0	0.005	Inf	17.5
tutr@6:125193419:125193517:+|6:125193419:125193551:+|6:125193419:125193579:+|6:125193419:125193615:+|6:125193419:125193652:+|6:125193419:125193704:+|6:125193419:125194253:+|6:125193419:125196267:+	chr6:125193319-125196367	ENSMUSG00000030335	Mrpl51	tutr	7	NA	0.005	0	0.005	Inf	17.8
tutr@2:31026794:31028875:-|2:31026206:31028875:-	chr2:31026106-31028975	ENSMUSG00000075415	Fnbp1	tutr	1	NA	0.005	0	0.005	Inf	1.18e+19
tutr@19:8978102:8978186:+|19:8978102:8978463:+|19:8978102:8978479:+	chr19:8978002-8978579	ENSMUSG00000071644	Eef1g	tutr	3	NA	0.005	0	0.005	Inf	10.2
tutr@16:27446267:27446791:+|16:27446267:27447019:+|16:27446267:27447322:+|16:27446267:27448232:+|16:27446267:27451424:+|16:27446267:27452215:+	chr16:27446167-27452315	ENSMUSG00000038127	Ccdc50	tutr	5	NA	0.005	0	0.005	Inf	839
tutr@3:103735397:103735842:-|3:103733697:103735842:-	chr3:103733597-103735942	ENSMUSG00000008730	Hipk1	tutr	2	NA	-0.005	0.01	0.005	-1	6.9
tutr@5:115147172:115147914:-|5:115147153:115147914:-|5:115145090:115147914:-|5:115142981:115147914:-	chr5:115142881-115148014	ENSMUSG00000048578	Mlec	tutr	3	NA	0.005	0	0.005	Inf	33.2
