# Supplementary material for: An autoregulatory poison exon in Smndc1 is conserved across kingdoms and influences organism growth
Source: PLoS Genet. 2024 Aug 16;20(8):e1011363. doi: 10.1371/journal.pgen.1011363 (PMC11357089; doi:10.1371/journal.pgen.1011363)
Supplement: S5 Table — Summary of differential splicing events between samples, including event annotation, genomic coordinates, gene identifier, NMD relevance, PSI value, log fold change, and Bayes factor. (XLSX) [file pgen.1011363.s005.xlsx]

## Sheet: S5 Table
S5 Table: Differentially spliced events in wild-type and Smndc1 poison exon null liver samples. Each row of the table corresponds to an isoform of a splicing event. For each event, the isoforms are defined as follows: isoform 1 is the inclusion isoform for cassette exons ("se"); isoform 1 is the intron-proximal isoform for competing 3' or 5' splice site events ("a3ss", "a5ss") with subsequent iso…
event	coords	gene	geneName	type	isoform	nmdTarget	dpsi	psi.WT	psi.poison_exon_null	lfc	bf
cj@10:23786004:23786764:-|10:other:23786764:-|10:23786004:other:-	chr10:23785904-23786864	ENSMUSG00000061983	Rps12	cj	1	NA	0.93	0	0.93	Inf	6.48e+64
a5ss@10:23786004:23786625:-|10:23786004:23786764:-	chr10:23785904-23786864	ENSMUSG00000061983	Rps12	a5ss	2	FALSE	0.93	0.03	0.96	5	6.48e+115
ci@10:23786004:23786764:-|10:23786763:23786764:-	chr10:23785904-23786864	ENSMUSG00000061983	Rps12	ci	1	NA	0.87	0	0.87	Inf	9.46e+73
tutr@5:45434144:45434572:-|5:45434053:45434572:-	chr5:45433953-45434672	ENSMUSG00000015806	Qdpr	tutr	2	NA	0.71	0.16	0.87	2.44	Inf
tutr@7:34639083:34640290:-|7:34639018:34640290:-	chr7:34638918-34640390	ENSMUSG00000030499	Kctd15	tutr	2	NA	0.44	0.28	0.72	1.36	9950000000
ci@4:60737634:60738425:-|4:60738424:60738425:-	chr4:60737534-60738525	ENSMUSG00000094793	Mup12	ci	1	NA	0.42	0.52	0.94	0.854	78.6
tutr@11:6473421:6474911:-|11:6473398:6474911:-	chr11:6473298-6475011	ENSMUSG00000094483	Purb	tutr	2	NA	0.41	0.21	0.62	1.56	3050000000
tutr@15:101210862:101213640:+|15:101210862:101213679:+	chr15:101210762-101213779	ENSMUSG00000000532	Acvr1b	tutr	2	NA	0.41	0.18	0.59	1.71	5.36e+18
tutr@17:34612437:34613416:+|17:34612437:34613433:+	chr17:34612337-34613533	ENSMUSG00000034254	Agpat1	tutr	1	NA	0.4	0.22	0.62	1.49	228
tutr@10:56017421:56017584:-|10:56016172:56017584:-|10:56016146:56017584:-|10:56014376:56017584:-|10:56014295:56017584:-	chr10:56014195-56017684	ENSMUSG00000038122	D630037F22Rik	tutr	4	NA	0.39	0.15	0.54	1.85	202000000
tutr@11:95764059:95764290:+|11:95764059:95764710:+|11:95764059:95765700:+	chr11:95763959-95765800	ENSMUSG00000075595	Zfp652	tutr	3	NA	0.38	0.23	0.61	1.41	146
tutr@5:23961027:23964783:-|5:23960949:23964783:-	chr5:23960849-23964883	ENSMUSG00000028995	Fam126a	tutr	1	NA	0.38	0.33	0.71	1.11	10000000000000
tutr@4:126612373:126614362:+|4:126612373:126614380:+	chr4:126612273-126614480	ENSMUSG00000073755	5730409E04Rik	tutr	1	NA	0.35	0.26	0.61	1.23	12000000
ci@16:23977686:23978551:-|16:23978550:23978551:-	chr16:23977586-23978651	ENSMUSG00000022508	Bcl6	ci	2	NA	0.35	0.1	0.45	2.17	8.48
tutr@17:29604972:29606893:+|17:29604972:29606909:+	chr17:29604872-29607009	ENSMUSG00000042203	Tbc1d22b	tutr	1	NA	0.35	0.34	0.69	1.02	2650
tutr@17:34896620:34897387:+|17:34896620:34897405:+	chr17:34896520-34897505	ENSMUSG00000049823	Zbtb12	tutr	2	NA	0.34	0.22	0.56	1.35	36.4
tutr@11:7169715:7174294:+|11:7169715:7178502:+	chr11:7169615-7178602	ENSMUSG00000020431	Adcy1	tutr	2	NA	0.34	0.18	0.52	1.53	80.1
tutr@3:135886954:135888367:+|3:135886954:135888390:+	chr3:135886854-135888490	ENSMUSG00000053897	Slc39a8	tutr	2	NA	0.34	0.39	0.73	0.904	8360000000000
cj@4:61227726:61228065:-|4:other:61228065:-|4:61227726:other:-	chr4:61227626-61228165	ENSMUSG00000089873	Mup13	cj	2	NA	0.34	0.17	0.51	1.58	54.1
tutr@10:53536343:53537323:-|10:53536317:53537323:-	chr10:53536217-53537423	ENSMUSG00000058298	Mcm9	tutr	1	NA	0.33	0.27	0.6	1.15	17.1
tutr@11:80482168:80484225:-|11:80482126:80484225:-	chr11:80482026-80484325	ENSMUSG00000035441	Myo1d	tutr	2	NA	0.33	0.4	0.73	0.868	107000
tutr@X:102515364:102516041:-|X:102514800:102516041:-|X:102513977:102516041:-|X:102513957:102516041:-	chrX:102513857-102516141	ENSMUSG00000034055	Phka1	tutr	4	NA	0.33	0.1	0.43	2.1	8540
tutr@8:45395872:45396912:-|8:45395771:45396912:-	chr8:45395671-45397012	ENSMUSG00000031639	Tlr3	tutr	1	NA	0.32	0.24	0.56	1.22	82.3
tutr@2:11742596:11742862:-|2:11742573:11742862:-	chr2:11742473-11742962	ENSMUSG00000058594	Fbxo18	tutr	2	NA	0.32	0.23	0.55	1.26	4140
tutr@5:143245884:143247949:+|5:143245884:143247971:+	chr5:143245784-143248071	ENSMUSG00000029587	Zfp12	tutr	1	NA	0.32	0.42	0.74	0.817	32.9
tutr@8:45051409:45052238:+|8:45051409:45052254:+	chr8:45051309-45052354	ENSMUSG00000070047	Fat1	tutr	1	NA	0.32	0.38	0.7	0.881	13400
tutr@2:4990747:4991392:-|2:4990724:4991392:-|2:4989714:4991392:-	chr2:4989614-4991492	ENSMUSG00000026669	Mcm10	tutr	1	NA	0.31	0.23	0.54	1.23	44000000
mxe@2:127248084:127248492:+|2:127248084:127256005:+	chr2:127247984-127257057	ENSMUSG00000034850	Tmem127	mxe	1	NA	0.31	0.13	0.44	1.76	22200
tutr@8:122578409:122579110:-|8:122578237:122579110:-	chr8:122578137-122579210	ENSMUSG00000015027	Galns	tutr	1	NA	0.31	0.12	0.43	1.84	57600
tutr@19:34574474:34576419:+|19:34574474:34576522:+	chr19:34574374-34576622	ENSMUSG00000045932	Ifit2	tutr	2	NA	0.31	0.54	0.85	0.655	6090
tutr@8:69610850:69611413:-|8:69610660:69611413:-	chr8:69610560-69611513	ENSMUSG00000060427	Zfp868	tutr	1	NA	0.31	0.28	0.59	1.08	27.6
cj@11:32283801:32283924:+|11:32283801:other:+|11:other:32283924:+	chr11:32283701-32284024	ENSMUSG00000069919	Hba-a1	cj	1	NA	0.31	0.68	0.99	0.542	8.04e+39
tutr@1:40313393:40316163:+|1:40313393:40316182:+	chr1:40313293-40316282	ENSMUSG00000026072	Il1r1	tutr	1	NA	0.3	0.51	0.81	0.667	1.36e+17
tutr@9:49078319:49078329:+|9:49078319:49078740:+|9:49078319:49078771:+	chr9:49078219-49078871	ENSMUSG00000032264	Zw10	tutr	2	NA	0.3	0.26	0.56	1.11	79.6
tutr@5:108106945:108107241:+|5:108106945:108107497:+|5:108106945:108107515:+|5:108106945:108108983:+|5:108106945:108109004:+	chr5:108106845-108109104	ENSMUSG00000029267	Mtf2	tutr	4	NA	0.3	0.35	0.65	0.893	30500000
tutr@8:84095966:84096985:+|8:84095966:84097001:+	chr8:84095866-84097101	ENSMUSG00000031706	Rfx1	tutr	2	NA	0.3	0.44	0.74	0.75	113000
tutr@X:108742966:108743015:-|X:108742206:108743015:-|X:108742190:108743015:-	chrX:108742090-108743115	ENSMUSG00000063663	Brwd3	tutr	3	NA	0.3	0.39	0.69	0.823	7.99
tutr@11:65690030:65690690:-|11:65688549:65690690:-|11:65688351:65690690:-|11:65688268:65690690:-	chr11:65688168-65690790	ENSMUSG00000033352	Map2k4	tutr	3	NA	0.3	0.17	0.47	1.47	6e+31
mxe@4:43031108:43031329:-|4:43030535:43031329:-	chr4:43030198-43031429	ENSMUSG00000028455	Stoml2	mxe	1	TRUE	0.29	0.14	0.43	1.62	11800000
tutr@16:3749865:3750787:+|16:3749865:3750811:+	chr16:3749765-3750911	ENSMUSG00000022529	Zfp263	tutr	1	NA	0.29	0.53	0.82	0.63	7.39
tutr@19:10942730:10943169:-|19:10942704:10943169:-|19:10942389:10943169:-|19:10941488:10943169:-	chr19:10941388-10943269	ENSMUSG00000024732	Ccdc86	tutr	1	NA	0.28	0.39	0.67	0.781	5610
tutr@5:116442469:116444567:-|5:116442365:116444567:-	chr5:116442265-116444667	ENSMUSG00000063919	Srrm4	tutr	1	NA	0.28	0.36	0.64	0.83	7.23
tutr@8:46033335:46033741:-|8:46033267:46033741:-	chr8:46033167-46033841	ENSMUSG00000038291	Snx25	tutr	1	NA	0.28	0.23	0.51	1.15	39
tutr@1:130689236:130697884:-|1:130689182:130697884:-	chr1:130689082-130697984	ENSMUSG00000026409	Pfkfb2	tutr	1	NA	0.28	0.53	0.81	0.612	24600
ci@11:74904991:74905206:+|11:74904991:74904992:+	chr11:74904891-74905306	ENSMUSG00000038335	Tsr1	ci	1	NA	0.28	0.58	0.86	0.568	18
tutr@16:95992622:95993597:-|16:95992447:95993597:-|16:95992091:95993597:-	chr16:95991991-95993697	ENSMUSG00000022914	Brwd1	tutr	3	NA	0.28	0.45	0.73	0.698	33.6
tutr@19:29604149:29605184:+|19:29604149:29605763:+|19:29604149:29606504:+|19:29604149:29606697:+|19:29604149:29606758:+	chr19:29604049-29606858	ENSMUSG00000038658	C030046E11Rik	tutr	5	NA	-0.27	0.68	0.41	-0.73	1120000
tutr@2:26953584:26954476:-|2:26953565:26954476:-	chr2:26953465-26954576	ENSMUSG00000052406	Rexo4	tutr	2	NA	0.27	0.49	0.76	0.633	7900
tutr@9:50842857:50842960:+|9:50842857:50842990:+|9:50842857:50843525:+|9:50842857:50843542:+	chr9:50842757-50843642	ENSMUSG00000032059	Alg9	tutr	3	NA	0.27	0.45	0.72	0.678	1040
tutr@3:61365608:61366975:+|3:61365608:61367041:+|3:61365608:61368409:+|3:61365608:61368430:+	chr3:61365508-61368530	ENSMUSG00000036894	Rap2b	tutr	2	NA	0.27	0.31	0.58	0.904	1490
cj@9:74849211:74889306:+|9:74849211:other:+|9:other:74889306:+	chr9:74849111-74889406	ENSMUSG00000093662	Gm20649	cj	3	NA	0.27	0.42	0.69	0.716	7.28
tutr@10:80174817:80175118:+|10:80174817:80175144:+	chr10:80174717-80175244	ENSMUSG00000045193	Cirbp	tutr	1	NA	0.26	0.53	0.79	0.576	2.77e+39
tutr@2:164772562:164772855:+|2:164772562:164772903:+	chr2:164772462-164773003	ENSMUSG00000017299	Dnttip1	tutr	1	NA	0.26	0.22	0.48	1.13	33.6
tutr@10:21998827:21999876:+|10:21998827:21999899:+	chr10:21998727-21999999	ENSMUSG00000019970	Sgk1	tutr	1	NA	0.26	0.53	0.79	0.576	606000
tutr@5:139359761:139360544:-|5:139359739:139360544:-	chr5:139359639-139360644	ENSMUSG00000053553	3110082I17Rik	tutr	1	NA	0.26	0.17	0.43	1.34	228000
tutr@4:40737191:40737296:-|4:40737169:40737296:-|4:40737117:40737296:-|4:40736613:40737296:-	chr4:40736513-40737396	ENSMUSG00000028409	Smu1	tutr	3	NA	0.26	0.27	0.53	0.973	4010
tutr@13:13997033:13997498:+|13:13997033:13997554:+	chr13:13996933-13997654	ENSMUSG00000039242	B3galnt2	tutr	1	NA	0.26	0.32	0.58	0.858	132
tutr@1:181815351:181816857:-|1:181815315:181816857:-	chr1:181815215-181816957	ENSMUSG00000004880	Lbr	tutr	1	NA	0.26	0.44	0.7	0.67	268
ci@17:26507719:26507957:-|17:26507956:26507957:-	chr17:26507619-26508057	ENSMUSG00000024190	Dusp1	ci	1	NA	0.26	0.45	0.71	0.658	7.2
tutr@18:36667282:36667453:-|18:36667264:36667453:-|18:36667246:36667453:-|18:36667187:36667453:-	chr18:36667087-36667553	ENSMUSG00000001379	Apbb3	tutr	3	NA	0.25	0.25	0.5	1	12500000
tutr@6:17339454:17341298:+|6:17339454:17341322:+	chr6:17339354-17341422	ENSMUSG00000007655	Cav1	tutr	2	NA	0.25	0.48	0.73	0.605	10.9
tutr@6:39136723:39143210:-|6:39136619:39143210:-	chr6:39136519-39143310	ENSMUSG00000042599	Jhdm1d	tutr	2	NA	0.25	0.28	0.53	0.921	1.35e+19
cj@4:138973287:138977208:+|4:138973287:other:+|4:other:138977208:+	chr4:138973187-138977308	ENSMUSG00000041143	Tmco4	cj	1	NA	0.25	0.4	0.65	0.7	26.2
tutr@4:123911137:123911248:+|4:123911137:123911309:+|4:123911137:123912249:+|4:123911137:123912266:+	chr4:123911037-123912366	ENSMUSG00000028647	Mycbp	tutr	4	NA	0.25	0.23	0.48	1.06	26400000000
tutr@10:85114694:85115298:+|10:85114694:85115869:+|10:85114694:85117582:+|10:85114694:85117635:+|10:85114694:85117776:+	chr10:85114594-85117876	ENSMUSG00000060935	AI597468	tutr	3	NA	0.25	0.32	0.57	0.833	278000000
tutr@10:26917096:26917168:+|10:26917096:26917287:+|10:26917096:26918551:+|10:26917096:26918645:+	chr10:26916996-26918745	ENSMUSG00000039031	Arhgap18	tutr	3	NA	0.24	0.41	0.65	0.665	5.03
tutr@15:79360717:79362643:-|15:79360701:79362643:-|15:79360683:79362643:-	chr15:79360583-79362743	ENSMUSG00000009035	Tmem184b	tutr	1	NA	0.24	0.32	0.56	0.807	5.29e+26
tutr@19:17399603:17399814:+|19:17399603:17400343:+|19:17399603:17400471:+|19:17399603:17401273:+|19:17399603:17401330:+|19:17399603:17401346:+	chr19:17399503-17401446	ENSMUSG00000024712	Rfk	tutr	5	NA	-0.24	0.56	0.32	-0.807	1950
tutr@18:80222350:80222530:+|18:80222350:80222553:+	chr18:80222250-80222653	ENSMUSG00000057130	Txnl4a	tutr	1	NA	0.24	0.43	0.67	0.64	72.1
tutr@8:123268040:123268413:+|8:123268040:123269732:+|8:123268040:123269748:+	chr8:123267940-123269848	ENSMUSG00000001065	Zfp276	tutr	2	NA	0.24	0.41	0.65	0.665	9490000000
tutr@7:45710283:45710724:-|7:45710267:45710724:-	chr7:45710167-45710824	ENSMUSG00000057342	Sphk2	tutr	2	NA	0.24	0.4	0.64	0.678	135000000
tutr@11:46441281:46441480:+|11:46441281:46441526:+|11:46441281:46441589:+	chr11:46441181-46441689	ENSMUSG00000020397	Med7	tutr	2	NA	-0.24	0.58	0.34	-0.771	63.2
tutr@12:101749939:101750741:-|12:101749922:101750741:-	chr12:101749822-101750841	ENSMUSG00000021186	Fbln5	tutr	1	NA	0.23	0.41	0.64	0.642	267
tutr@10:77488173:77488349:-|10:77487334:77488349:-|10:77486663:77488349:-	chr10:77486563-77488449	ENSMUSG00000032977	1810008A18Rik	tutr	1	NA	0.23	0.11	0.34	1.63	11.8
tutr@3:116027498:116028887:+|3:116027498:116028998:+|3:116027498:116029015:+	chr3:116027398-116029115	ENSMUSG00000027963	Extl2	tutr	3	NA	0.23	0.3	0.53	0.821	285
tutr@10:59164385:59164928:-|10:59164117:59164928:-|10:59164101:59164928:-	chr10:59164001-59165028	ENSMUSG00000019917	2023-09-10	tutr	2	NA	0.23	0.23	0.46	1	5.85
tutr@4:118414788:118415046:+|4:118414788:118415108:+	chr4:118414688-118415208	ENSMUSG00000006392	Med8	tutr	1	NA	0.23	0.12	0.35	1.54	1260000000
tutr@1:151363365:151363641:+|1:151363365:151364224:+|1:151363365:151364257:+|1:151363365:151364414:+	chr1:151363265-151364514	ENSMUSG00000023150	Ivns1abp	tutr	3	NA	0.23	0.13	0.36	1.47	129000000000
tutr@1:75536235:75536495:+|1:75536235:75536933:+|1:75536235:75536952:+	chr1:75536135-75537052	ENSMUSG00000026213	Stk11ip	tutr	3	NA	0.23	0.19	0.42	1.14	61.6
tutr@7:141492953:141493404:+|7:141492953:141493421:+	chr7:141492853-141493521	ENSMUSG00000025511	Tspan4	tutr	1	NA	0.23	0.28	0.51	0.865	5660000
tutr@7:116339189:116340040:-|7:116337581:116340040:-|7:116337271:116340040:-|7:116337254:116340040:-	chr7:116337154-116340140	ENSMUSG00000030660	Pik3c2a	tutr	3	NA	0.22	0.58	0.8	0.464	7110000000000000
tutr@5:8453298:8454791:+|5:8453298:8454838:+	chr5:8453198-8454938	ENSMUSG00000054099	Slc25a40	tutr	2	NA	0.22	0.31	0.53	0.774	231
tutr@6:4642118:4643129:+|6:4642118:4643307:+|6:4642118:4643330:+|6:4642118:4643348:+	chr6:4642018-4643448	ENSMUSG00000015189	Casd1	tutr	4	NA	0.22	0.29	0.51	0.814	135000
tutr@2:163615641:163616281:+|2:163615641:163618990:+|2:163615641:163619011:+	chr2:163615541-163619111	ENSMUSG00000017679	Ttpal	tutr	2	NA	0.22	0.31	0.53	0.774	75100000
tutr@8:69705964:69706331:-|8:69705630:69706331:-|8:69705614:69706331:-	chr8:69705514-69706431	ENSMUSG00000054648	Zfp869	tutr	3	NA	0.22	0.41	0.63	0.62	224
tutr@2:36081978:36084054:-|2:36081959:36084054:-	chr2:36081859-36084154	ENSMUSG00000026890	Lhx6	tutr	1	NA	0.22	0.23	0.45	0.968	425
tutr@1:174834338:174836774:-|1:174834313:174836774:-|1:174833817:174836774:-|1:174833794:174836774:-	chr1:174833694-174836874	ENSMUSG00000050069	Grem2	tutr	4	NA	0.22	0.17	0.39	1.2	35400000000000
tutr@6:116262474:116262665:+|6:116262474:116262685:+	chr6:116262374-116262785	ENSMUSG00000024104	D6Wsu116e	tutr	1	NA	0.22	0.62	0.84	0.438	87.4
tutr@9:75386896:75388051:-|9:75386786:75388051:-|9:75386759:75388051:-	chr9:75386659-75388151	ENSMUSG00000042688	Mapk6	tutr	2	NA	0.22	0.13	0.35	1.43	99200000
tutr@9:110617979:110618611:+|9:110617979:110618632:+	chr9:110617879-110618732	ENSMUSG00000044791	Setd2	tutr	1	NA	0.22	0.51	0.73	0.517	5.62
tutr@5:72668216:72671045:+|5:72668216:72671069:+	chr5:72668116-72671169	ENSMUSG00000067219	Nipal1	tutr	1	NA	0.22	0.5	0.72	0.526	968000
tutr@19:47642093:47642426:+|19:47642093:47642453:+|19:47642093:47643748:+|19:47642093:47643764:+	chr19:47641993-47643864	ENSMUSG00000025060	Slk	tutr	3	NA	0.22	0.48	0.7	0.544	145
tutr@2:122684686:122685178:-|2:122681272:122685178:-|2:122681251:122685178:-|2:122681234:122685178:-	chr2:122681134-122685278	ENSMUSG00000005802	Slc30a4	tutr	2	NA	0.22	0.25	0.47	0.911	55700000000000
tutr@2:110012527:110012900:+|2:110012527:110014082:+|2:110012527:110014220:+|2:110012527:110014254:+	chr2:110012427-110014354	ENSMUSG00000050199	Lgr4	tutr	3	NA	0.22	0.52	0.74	0.509	899000000000
tutr@7:19425126:19426074:-|7:19425103:19426074:-	chr7:19425003-19426174	ENSMUSG00000030397	Mark4	tutr	1	NA	0.21	0.32	0.53	0.728	89000000000
tutr@10:45158526:45158950:+|10:45158526:45158973:+|10:45158526:45158996:+	chr10:45158426-45159096	ENSMUSG00000019849	Prep	tutr	2	NA	0.21	0.13	0.34	1.39	48.3
tutr@3:88729342:88729610:+|3:88729342:88729635:+|3:88729342:88729663:+	chr3:88729242-88729763	ENSMUSG00000028057	Rit1	tutr	2	NA	0.21	0.23	0.44	0.936	167
tutr@9:67022610:67023358:-|9:67022592:67023358:-	chr9:67022492-67023458	ENSMUSG00000032366	Tpm1	tutr	2	NA	0.21	0.61	0.82	0.427	7140
tutr@6:25743939:25744580:-|6:25743760:25744580:-	chr6:25743660-25744680	ENSMUSG00000029676	Pot1a	tutr	1	NA	0.21	0.64	0.85	0.409	5.27
tutr@9:44925603:44925848:-|9:44925517:44925848:-|9:44925454:44925848:-	chr9:44925354-44925948	ENSMUSG00000059890	Ube4a	tutr	1	NA	0.21	0.28	0.49	0.807	5.68
tutr@18:42574719:42575552:+|18:42574719:42575603:+|18:42574719:42575786:+	chr18:42574619-42575886	ENSMUSG00000024498	Tcerg1	tutr	1	NA	0.2	0.58	0.78	0.427	16.5
tutr@16:87729871:87733189:+|16:87729871:87733355:+	chr16:87729771-87733455	ENSMUSG00000025612	Bach1	tutr	1	NA	0.2	0.36	0.56	0.637	168000
tutr@7:100539345:100539792:+|7:100539345:100539810:+|7:100539345:100540367:+	chr7:100539245-100540467	ENSMUSG00000044881	Chchd8	tutr	1	NA	0.2	0.44	0.64	0.541	9.99
tutr@2:69871210:69871390:+|2:69871210:69871430:+|2:69871210:69871508:+	chr2:69871110-69871608	ENSMUSG00000068882	Ssb	tutr	1	NA	0.2	0.44	0.64	0.541	18.2
tutr@16:3865081:3865630:-|16:3862403:3865630:-|16:3862383:3865630:-|16:3861547:3865630:-|16:3861508:3865630:-	chr16:3861408-3865730	ENSMUSG00000039789	Zfp597	tutr	4	NA	-0.2	0.52	0.32	-0.7	5010
tutr@3:95058569:95060082:-|3:95058551:95060082:-	chr3:95058451-95060182	ENSMUSG00000028126	Pip5k1a	tutr	1	NA	0.2	0.42	0.62	0.562	3160
tutr@19:3815589:3816303:+|19:3815589:3818235:+|19:3815589:3818295:+	chr19:3815489-3818395	ENSMUSG00000045098	Suv420h1	tutr	3	NA	0.2	0.46	0.66	0.521	72900000
tutr@5:72976063:72978402:+|5:72976063:72978808:+|5:72976063:72978827:+	chr5:72975963-72978927	ENSMUSG00000036087	Slain2	tutr	3	NA	0.2	0.1	0.3	1.58	35300000
tutr@3:57287573:57287755:-|3:57287482:57287755:-|3:57287452:57287755:-|3:57287420:57287755:-	chr3:57287320-57287855	ENSMUSG00000027800	Tm4sf1	tutr	2	NA	0.2	0.16	0.36	1.17	31.8
tutr@5:125017184:125018166:-|5:125017162:125018166:-	chr5:125017062-125018266	ENSMUSG00000029478	Ncor2	tutr	1	NA	0.2	0.39	0.59	0.597	7660
tutr@5:88781246:88781495:+|5:88781246:88783244:+|5:88781246:88783274:+	chr5:88781146-88783374	ENSMUSG00000029366	Dck	tutr	2	NA	0.2	0.51	0.71	0.477	19.1
tutr@10:79758766:79759086:-|10:79758539:79759086:-	chr10:79758439-79759186	ENSMUSG00000035890	Rnf126	tutr	2	NA	0.2	0.56	0.76	0.441	37.9
tutr@1:65273758:65276778:+|1:65273758:65276799:+	chr1:65273658-65276899	ENSMUSG00000025949	Pikfyve	tutr	2	NA	0.2	0.64	0.84	0.392	260000
tutr@9:63646784:63650261:-|9:63646766:63650261:-	chr9:63646666-63650361	ENSMUSG00000032402	Smad3	tutr	1	NA	0.2	0.52	0.72	0.469	109000000
ci@6:87914695:87917839:+|6:87914695:87914696:+	chr6:87914595-87917939	ENSMUSG00000030060	8430410A17Rik	ci	1	NA	0.2	0.8	1	0.322	6.73
tutr@2:131177315:131178076:-|2:131177290:131178076:-	chr2:131177190-131178176	ENSMUSG00000068267	Cenpb	tutr	2	NA	0.19	0.58	0.77	0.409	203
tutr@3:41614003:41616856:+|3:41614003:41616876:+	chr3:41613903-41616976	ENSMUSG00000025764	Phf17	tutr	1	NA	0.19	0.59	0.78	0.403	4870000000000000
tutr@15:73205780:73206047:-|15:73205760:73206047:-|15:73205571:73206047:-|15:73205334:73206047:-|15:73205128:73206047:-|15:73205104:73206047:-	chr15:73205004-73206147	ENSMUSG00000022607	Ptk2	tutr	5	NA	0.19	0.15	0.34	1.18	17.5
tutr@X:73942823:73944437:-|X:73942796:73944437:-	chrX:73942696-73944537	ENSMUSG00000031386	Hcfc1	tutr	1	NA	0.19	0.14	0.33	1.24	6360000000000000
tutr@11:120720814:120721124:+|11:120720814:120721146:+	chr11:120720714-120721246	ENSMUSG00000025145	Lrrc45	tutr	2	NA	0.19	0.32	0.51	0.672	5.28
tutr@11:22005928:22006780:-|11:22005827:22006780:-	chr11:22005727-22006880	ENSMUSG00000042302	Ehbp1	tutr	1	NA	0.19	0.12	0.31	1.37	27.2
tutr@6:135381140:135382931:+|6:135381140:135383104:+|6:135381140:135383150:+|6:135381140:135383171:+	chr6:135381040-135383271	ENSMUSG00000030208	Emp1	tutr	2	NA	0.19	0.13	0.32	1.3	428
tutr@2:34805404:34805710:-|2:34805354:34805710:-|2:34805338:34805710:-|2:34805002:34805710:-	chr2:34804902-34805810	ENSMUSG00000035949	Fbxw2	tutr	1	NA	0.19	0.11	0.3	1.45	40.6
tutr@4:52486655:52488113:+|4:52486655:52488163:+|4:52486655:52488256:+|4:52486655:52488364:+	chr4:52486555-52488464	ENSMUSG00000028312	Smc2	tutr	1	NA	0.19	0.11	0.3	1.45	7.29
tutr@7:99345483:99346119:-|7:99345452:99346119:-|7:99345428:99346119:-|7:99345407:99346119:-|7:99345389:99346119:-|7:99345372:99346119:-	chr7:99345272-99346219	ENSMUSG00000070436	Serpinh1	tutr	2	NA	0.19	0.44	0.63	0.518	38.2
tutr@X:8123387:8125544:-|X:8123303:8125544:-	chrX:8123203-8125644	ENSMUSG00000031166	Wdr13	tutr	1	NA	0.19	0.12	0.31	1.37	763000000
tutr@19:45527425:45529277:+|19:45527425:45529294:+	chr19:45527325-45529394	ENSMUSG00000025217	Btrc	tutr	1	NA	0.19	0.34	0.53	0.64	65.5
tutr@5:76640984:76644849:+|5:76640984:76644907:+|5:76640984:76645001:+|5:76640984:76646104:+|5:76640984:76646464:+|5:76640984:76646997:+|5:76640984:76647131:+	chr5:76640884-76647231	ENSMUSG00000036403	Cep135	tutr	6	NA	-0.19	0.45	0.26	-0.791	6.38
tutr@17:35864792:35865240:+|17:35864792:35865398:+	chr17:35864692-35865498	ENSMUSG00000059791	Nrm	tutr	1	NA	0.19	0.19	0.38	1	5.48
tutr@9:53572648:53572892:+|9:53572648:53572950:+|9:53572648:53573921:+|9:53572648:53573977:+|9:53572648:53574172:+|9:53572648:53575565:+	chr9:53572548-53575665	ENSMUSG00000033054	Npat	tutr	5	NA	0.19	0.12	0.31	1.37	33.3
ci@12:103997191:103998121:-|12:103998120:103998121:-	chr12:103997091-103998221	ENSMUSG00000058260	Serpina9	ci	2	NA	0.19	0.11	0.3	1.45	36.7
tutr@19:37420390:37420690:+|19:37420390:37421176:+|19:37420390:37421754:+|19:37420390:37421862:+	chr19:37420290-37421962	ENSMUSG00000012443	Kif11	tutr	3	NA	0.19	0.23	0.42	0.869	7.9
tutr@8:75030033:75030688:+|8:75030033:75031781:+|8:75030033:75031912:+|8:75030033:75031933:+|8:75030033:75031976:+	chr8:75029933-75032076	ENSMUSG00000034518	Hmgxb4	tutr	4	NA	-0.19	0.36	0.17	-1.08	41.9
tutr@2:70021660:70022122:+|2:70021660:70022164:+|2:70021660:70022543:+|2:70021660:70023991:+|2:70021660:70024008:+	chr2:70021560-70024108	ENSMUSG00000044308	Ubr3	tutr	5	NA	0.19	0.16	0.35	1.13	3.87e+29
tutr@9:4385314:4386482:+|9:4385314:4386712:+|9:4385314:4386810:+|9:4385314:4386866:+|9:4385314:4386888:+	chr9:4385214-4386988	ENSMUSG00000041124	8430410K20Rik	tutr	5	NA	-0.19	0.29	0.1	-1.54	2190000000
tutr@11:120289883:120292282:+|11:120289883:120292306:+	chr11:120289783-120292406	ENSMUSG00000039741	Bahcc1	tutr	1	NA	0.19	0.4	0.59	0.561	126
tutr@15:77084020:77084161:-|15:77083979:77084161:-|15:77082364:77084161:-|15:77082338:77084161:-|15:77079006:77084161:-|15:77078990:77084161:-	chr15:77078890-77084261	ENSMUSG00000033565	Rbfox2	tutr	5	NA	0.18	0.38	0.56	0.559	51000
tutr@10:25513080:25523480:+|10:25513080:25523513:+	chr10:25512980-25523613	ENSMUSG00000019978	Epb4.1l2	tutr	2	NA	0.18	0.37	0.55	0.572	8.04
tutr@15:89371766:89373444:-|15:89371638:89373444:-|15:89371618:89373444:-	chr15:89371518-89373544	ENSMUSG00000047394	Odf3b	tutr	2	NA	0.18	0.36	0.54	0.585	5.74e+61
tutr@10:63319058:63320635:-|10:63319014:63320635:-	chr10:63318914-63320735	ENSMUSG00000020063	Sirt1	tutr	1	NA	0.18	0.49	0.67	0.451	10.5
tutr@16:38349325:38352729:+|16:38349325:38352747:+	chr16:38349225-38352847	ENSMUSG00000046516	Cox17	tutr	2	NA	0.18	0.57	0.75	0.396	418
tutr@10:83594238:83596142:+|10:83594238:83596382:+|10:83594238:83596470:+|10:83594238:83596486:+	chr10:83594138-83596586	ENSMUSG00000034560	A230046K03Rik	tutr	4	NA	0.18	0.21	0.39	0.893	759
tutr@12:110666691:110666706:+|12:110666691:110666923:+|12:110666691:110666946:+	chr12:110666591-110667046	ENSMUSG00000018707	Dync1h1	tutr	2	NA	0.18	0.42	0.6	0.515	28.2
tutr@3:84496253:84497735:-|3:84496094:84497735:-	chr3:84495994-84497835	ENSMUSG00000074513	Arfip1	tutr	1	NA	0.18	0.19	0.37	0.962	83.9
tutr@1:78706415:78706581:+|1:78706415:78706900:+|1:78706415:78706973:+	chr1:78706315-78707073	ENSMUSG00000032883	Acsl3	tutr	3	NA	-0.18	0.5	0.32	-0.644	2770
tutr@7:19633339:19633690:-|7:19633248:19633690:-|7:19633107:19633690:-	chr7:19633007-19633790	ENSMUSG00000002981	Clptm1	tutr	1	NA	0.18	0.08	0.26	1.7	39200000
tutr@3:35855186:35856145:+|3:35855186:35856192:+|3:35855186:35856273:+	chr3:35855086-35856373	ENSMUSG00000037400	Atp11b	tutr	3	NA	-0.18	0.37	0.19	-0.962	49.2
tutr@1:152837102:152839271:-|1:152837015:152839271:-|1:152836995:152839271:-	chr1:152836895-152839371	ENSMUSG00000042772	Smg7	tutr	3	NA	0.18	0.56	0.74	0.402	11200000
tutr@5:138976485:138977216:-|5:138976388:138977216:-|5:138976092:138977216:-|5:138976011:138977216:-	chr5:138975911-138977316	ENSMUSG00000025856	Pdgfa	tutr	1	NA	0.17	0.5	0.67	0.422	38
tutr@17:85984736:85985193:-|17:85984665:85985193:-	chr17:85984565-85985293	ENSMUSG00000024135	Srbd1	tutr	1	NA	0.17	0.35	0.52	0.571	55.9
tutr@4:122859089:122860133:-|4:122859061:122860133:-|4:122859038:122860133:-	chr4:122858938-122860233	ENSMUSG00000028656	Cap1	tutr	1	NA	0.17	0.6	0.77	0.36	381
tutr@5:76212180:76216698:-|5:76211844:76216698:-	chr5:76211744-76216798	ENSMUSG00000029238	Clock	tutr	1	NA	0.17	0.36	0.53	0.558	215000000
tutr@3:36565507:36565644:+|3:36565507:36565724:+|3:36565507:36565743:+	chr3:36565407-36565843	ENSMUSG00000027714	Exosc9	tutr	3	NA	0.17	0.39	0.56	0.522	82.3
tutr@19:37682978:37683244:+|19:37682978:37684042:+|19:37682978:37684059:+	chr19:37682878-37684159	ENSMUSG00000053799	Exoc6	tutr	2	NA	-0.17	0.54	0.37	-0.545	12
tutr@13:55459837:55460921:+|13:55459837:55460941:+	chr13:55459737-55461041	ENSMUSG00000074886	Grk6	tutr	1	NA	0.17	0.62	0.79	0.35	39800000
cj@18:36661106:36665282:+|18:36661106:other:+|18:other:36665282:+	chr18:36661006-36665382	ENSMUSG00000024483	Ankhd1	cj	3	NA	0.17	0.59	0.76	0.365	2740
cj@18:36664302:36665282:+|18:36664302:other:+|18:other:36665282:+	chr18:36664202-36665382	ENSMUSG00000090264	Eif4ebp3	cj	1	NA	0.17	0.59	0.76	0.365	2740
tutr@15:79029306:79029378:+|15:79029306:79029434:+|15:79029306:79030408:+|15:79029306:79030453:+|15:79029306:79030497:+	chr15:79029206-79030597	ENSMUSG00000096210	H1f0	tutr	5	NA	-0.17	0.39	0.22	-0.826	1460000000000000
tutr@17:47680872:47683860:+|17:47680872:47684065:+	chr17:47680772-47684165	ENSMUSG00000090115	Usp49	tutr	1	NA	0.17	0.21	0.38	0.856	30.9
tutr@3:103353909:103355555:+|3:103353909:103358622:+|3:103353909:103358757:+	chr3:103353809-103358857	ENSMUSG00000033014	Trim33	tutr	2	NA	-0.17	0.27	0.1	-1.43	1000
tutr@17:12974251:12975291:-|17:12974233:12975291:-|17:12973562:12975291:-|17:12973132:12975291:-	chr17:12973032-12975391	ENSMUSG00000060475	Wtap	tutr	2	NA	-0.17	0.27	0.1	-1.43	75200
tutr@16:33012490:33015606:+|16:33012490:33015635:+	chr16:33012390-33015735	ENSMUSG00000022801	Lrch3	tutr	1	NA	0.17	0.23	0.4	0.798	11100000000
tutr@2:155390739:155391176:-|2:155390703:155391176:-|2:155390655:155391176:-	chr2:155390555-155391276	ENSMUSG00000038369	Ncoa6	tutr	2	NA	0.17	0.17	0.34	1	78.6
tutr@10:17724755:17724942:+|10:17724755:17725652:+|10:17724755:17725672:+	chr10:17724655-17725772	ENSMUSG00000039910	Cited2	tutr	1	NA	0.17	0.02	0.19	3.25	234
tutr@X:152273074:152273754:+|X:152273074:152273870:+|X:152273074:152274529:+	chrX:152272974-152274629	ENSMUSG00000025332	Kdm5c	tutr	2	NA	0.17	0.23	0.4	0.798	298
ci@2:32417453:32417724:-|2:32417723:32417724:-	chr2:32417353-32417824	ENSMUSG00000026819	Slc25a25	ci	2	NA	0.17	0.03	0.2	2.74	1930
tutr@1:125591108:125595643:+|1:125591108:125595660:+|1:125591108:125595686:+|1:125591108:125595726:+	chr1:125591008-125595826	ENSMUSG00000026342	Slc35f5	tutr	1	NA	0.17	0.44	0.61	0.471	236
tutr@14:49187687:49187880:+|14:49187687:49189343:+|14:49187687:49190848:+|14:49187687:49190865:+|14:49187687:49190882:+	chr14:49187587-49190982	ENSMUSG00000036282	Naa30	tutr	5	NA	-0.17	0.31	0.14	-1.15	397000
tutr@19:7423106:7424175:+|19:7423106:7425457:+|19:7423106:7425534:+	chr19:7423006-7425634	ENSMUSG00000053080	2700081O15Rik	tutr	3	NA	0.17	0.45	0.62	0.462	16.1
tutr@2:31214340:31214596:+|2:31214340:31216532:+|2:31214340:31216549:+|2:31214340:31218462:+	chr2:31214240-31218562	ENSMUSG00000000194	Gpr107	tutr	3	NA	0.17	0.24	0.41	0.773	304000
tutr@3:95233565:95234888:+|3:95233565:95236360:+|3:95233565:95236408:+	chr3:95233465-95236508	ENSMUSG00000046722	Cdc42se1	tutr	3	NA	-0.17	0.31	0.14	-1.15	3.23e+17
tutr@9:116087760:116090377:-|9:116087712:116090377:-|9:116087695:116090377:-	chr9:116087595-116090477	ENSMUSG00000032440	Tgfbr2	tutr	2	NA	0.17	0.14	0.31	1.15	2.56e+21
tutr@17:46736039:46736690:-|17:46735787:46736690:-|17:46735755:46736690:-	chr17:46735655-46736790	ENSMUSG00000023973	Cnpy3	tutr	2	NA	0.17	0.28	0.45	0.684	45800000
tutr@9:45937874:45939253:-|9:45937857:45939253:-	chr9:45937757-45939353	ENSMUSG00000034908	Sidt2	tutr	1	NA	0.17	0.43	0.6	0.481	3460000000000
tutr@17:57234939:57235293:-|17:57234916:57235293:-	chr17:57234816-57235393	ENSMUSG00000005823	Gpr108	tutr	1	NA	0.17	0.32	0.49	0.615	19.2
tutr@4:154006805:154007216:+|4:154006805:154008291:+|4:154006805:154008605:+|4:154006805:154008676:+|4:154006805:154008730:+	chr4:154006705-154008830	ENSMUSG00000039523	BC046331	tutr	3	NA	0.17	0.24	0.41	0.773	14.5
tutr@19:29016104:29016606:+|19:29016104:29017535:+|19:29016104:29017569:+|19:29016104:29017964:+	chr19:29016004-29018064	ENSMUSG00000024780	Cdc37l1	tutr	2	NA	0.17	0.33	0.5	0.599	25700000000
tutr@6:54884822:54888717:+|6:54884822:54889616:+|6:54884822:54889732:+|6:54884822:54889765:+	chr6:54884722-54889865	ENSMUSG00000058446	Znrf2	tutr	2	NA	0.17	0.53	0.7	0.401	4450
tutr@3:87737102:87737965:+|3:87737102:87737983:+|3:87737102:87738033:+	chr3:87737002-87738133	ENSMUSG00000041977	Arhgef11	tutr	1	NA	0.17	0.52	0.69	0.408	10.5
tutr@5:32491058:32492638:+|5:32491058:32492749:+|5:32491058:32492765:+|5:32491058:32493711:+	chr5:32490958-32493811	ENSMUSG00000014956	Ppp1cb	tutr	2	NA	0.17	0.56	0.73	0.382	8.84e+28
tutr@10:59988592:59988722:-|10:59987908:59988722:-|10:59987420:59988722:-	chr10:59987320-59988822	ENSMUSG00000020107	Anapc16	tutr	2	NA	-0.17	0.7	0.53	-0.401	6
tutr@11:86584719:86585307:-|11:86584695:86585307:-|11:86583713:86585307:-	chr11:86583613-86585407	ENSMUSG00000018171	Vmp1	tutr	1	NA	0.16	0.39	0.55	0.496	1.14e+24
tutr@3:60625180:60629379:+|3:60625180:60629723:+|3:60625180:60629746:+	chr3:60625080-60629846	ENSMUSG00000027763	Mbnl1	tutr	2	NA	0.16	0.63	0.79	0.327	1.1e+18
tutr@17:23675585:23675990:-|17:23675464:23675990:-|17:23675446:23675990:-	chr17:23675346-23676090	ENSMUSG00000023905	Tnfrsf12a	tutr	2	NA	0.16	0.59	0.75	0.346	41.9
tutr@10:58421568:58424686:+|10:58421568:58424704:+	chr10:58421468-58424804	ENSMUSG00000019920	Lims1	tutr	1	NA	0.16	0.61	0.77	0.336	13000000000000
tutr@7:55930162:55930430:+|7:55930162:55930699:+	chr7:55930062-55930799	ENSMUSG00000030447	Cyfip1	tutr	2	NA	0.16	0.63	0.79	0.327	7.87
tutr@7:127015065:127015269:-|7:127015049:127015269:-	chr7:127014949-127015369	ENSMUSG00000045114	Prrt2	tutr	1	NA	0.16	0.4	0.56	0.485	21900
tutr@7:30321426:30321972:-|7:30321410:30321972:-	chr7:30321310-30322072	ENSMUSG00000074211	Sdhaf1	tutr	1	NA	0.16	0.75	0.91	0.279	57.4
tutr@15:96689565:96690126:-|15:96689549:96690126:-|15:96687656:96690126:-|15:96687636:96690126:-|15:96687443:96690126:-|15:96687389:96690126:-	chr15:96687289-96690226	ENSMUSG00000022462	Slc38a2	tutr	5	NA	0.16	0.48	0.64	0.415	1440000000000000
tutr@16:91574598:91576112:-|16:91574509:91576112:-	chr16:91574409-91576212	ENSMUSG00000022964	Tmem50b	tutr	2	NA	0.16	0.64	0.8	0.322	7.11
tutr@17:27189761:27190639:-|17:27189745:27190639:-|17:27189605:27190639:-	chr17:27189505-27190739	ENSMUSG00000044857	Lemd2	tutr	3	NA	-0.16	0.66	0.5	-0.401	29.3
tutr@10:78584248:78584478:+|10:78584248:78584499:+	chr10:78584148-78584599	ENSMUSG00000032763	Ilvbl	tutr	2	NA	0.16	0.36	0.52	0.531	262
tutr@5:30673427:30674379:+|5:30673427:30674407:+	chr5:30673327-30674507	ENSMUSG00000029177	Cenpa	tutr	2	NA	0.16	0.52	0.68	0.387	428
tutr@3:116673152:116673627:-|3:116670095:116673627:-|3:116669942:116673627:-|3:116669813:116673627:-|3:116669786:116673627:-|3:116669725:116673627:-|3:116669699:116673627:-|3:116669469:116673627:-	chr3:116669369-116673727	ENSMUSG00000027957	Slc35a3	tutr	3	NA	0.16	0.51	0.67	0.394	27300000
tutr@17:46413786:46414042:+|17:46413786:46414755:+|17:46413786:46414816:+	chr17:46413686-46414916	ENSMUSG00000015597	Zfp318	tutr	3	NA	0.16	0.16	0.32	1	20.5
tutr@9:38741773:38742575:+|9:38741773:38742603:+|9:38741773:38742770:+|9:38741773:38742815:+|9:38741773:38743061:+|9:38741773:38743143:+	chr9:38741673-38743243	ENSMUSG00000023186	Vwa5a	tutr	5	NA	0.16	0.15	0.31	1.05	1600
tutr@1:136269160:136270841:-|1:136268287:136270841:-|1:136268271:136270841:-|1:136268253:136270841:-|1:136268110:136270841:-	chr1:136268010-136270941	ENSMUSG00000041570	Camsap2	tutr	4	NA	0.16	0.23	0.39	0.762	1100000
tutr@19:10502938:10502998:-|19:10502652:10502998:-|19:10502437:10502998:-|19:10502349:10502998:-|19:10501681:10502998:-|19:10501642:10502998:-	chr19:10501542-10503098	ENSMUSG00000024668	Sdhaf2	tutr	5	NA	0.16	0.21	0.37	0.817	349000000
tutr@10:122995382:122995669:-|10:122995160:122995669:-|10:122995116:122995669:-|10:122995071:122995669:-|10:122994110:122995669:-	chr10:122994010-122995769	ENSMUSG00000034602	Mon2	tutr	4	NA	0.16	0.13	0.29	1.16	28
tutr@6:29125097:29125389:-|6:29125078:29125389:-|6:29125020:29125389:-|6:29124998:29125389:-	chr6:29124898-29125489	ENSMUSG00000029701	Rbm28	tutr	2	NA	-0.16	0.36	0.2	-0.848	7.29
tutr@4:45374277:45374709:+|4:45374277:45374927:+|4:45374277:45374955:+|4:45374277:45379719:+|4:45374277:45379741:+	chr4:45374177-45379841	ENSMUSG00000035572	Dcaf10	tutr	4	NA	-0.16	0.48	0.32	-0.585	7.51
tutr@11:84986261:84986409:-|11:84986242:84986409:-|11:84984551:84986409:-|11:84984490:84986409:-|11:84984465:84986409:-|11:84984442:84986409:-	chr11:84984342-84986509	ENSMUSG00000000804	Usp32	tutr	4	NA	0.16	0.31	0.47	0.6	8950
tutr@11:51601314:51601407:-|11:51601272:51601407:-|11:51601077:51601407:-|11:51600954:51601407:-|11:51600886:51601407:-|11:51600870:51601407:-|11:51600099:51601407:-	chr11:51599999-51601507	ENSMUSG00000020358	Hnrnpab	tutr	5	NA	-0.16	0.41	0.25	-0.714	4.98e+23
tutr@4:59220393:59222528:+|4:59220393:59222730:+|4:59220393:59222830:+	chr4:59220293-59222930	ENSMUSG00000028381	Ugcg	tutr	3	NA	0.16	0.66	0.82	0.313	319000000
tutr@11:103983749:103985148:+|11:103983749:103985335:+|11:103983749:103985355:+	chr11:103983649-103985455	ENSMUSG00000062421	Arf2	tutr	2	NA	0.16	0.56	0.72	0.363	9.88
ci@16:18836619:18836706:+|16:18836619:18836620:+	chr16:18836519-18836806	ENSMUSG00000071632	2510002D24Rik	ci	1	NA	0.16	0.79	0.95	0.266	10.7
tutr@3:95495393:95495484:+|3:95495393:95495570:+|3:95495393:95497008:+|3:95495393:95497217:+|3:95495393:95497236:+	chr3:95495293-95497336	ENSMUSG00000015522	Arnt	tutr	4	NA	-0.15	0.56	0.41	-0.45	28.5
tutr@17:47601236:47601552:-|17:47601088:47601552:-|17:47601072:47601552:-|17:47600379:47601552:-	chr17:47600279-47601652	ENSMUSG00000023988	Bysl	tutr	1	NA	-0.15	0.44	0.29	-0.601	19.2
tutr@11:104505127:104505597:-|11:104504382:104505597:-|11:104503023:104505597:-|11:104502766:104505597:-|11:104502745:104505597:-	chr11:104502645-104505697	ENSMUSG00000020687	Cdc27	tutr	4	NA	0.15	0.38	0.53	0.48	3010
tutr@12:40203157:40203361:-|12:40203129:40203361:-	chr12:40203029-40203461	ENSMUSG00000001627	Ifrd1	tutr	2	NA	0.15	0.48	0.63	0.392	6.59
tutr@2:34852321:34852575:-|2:34852099:34852575:-|2:34852082:34852575:-	chr2:34851982-34852675	ENSMUSG00000026869	Psmd5	tutr	1	NA	0.15	0.35	0.5	0.515	13.7
tutr@12:108815655:108816630:+|12:108815655:108817189:+|12:108815655:108817212:+|12:108815655:108818240:+	chr12:108815555-108818340	ENSMUSG00000021264	Yy1	tutr	1	NA	0.15	0.19	0.34	0.84	8740000
tutr@4:136340028:136340671:+|4:136340028:136340694:+	chr4:136339928-136340794	ENSMUSG00000066037	Hnrnpr	tutr	1	NA	0.15	0.58	0.73	0.332	602
tutr@4:109385465:109385693:+|4:109385465:109387649:+|4:109385465:109387667:+|4:109385465:109387813:+	chr4:109385365-109387913	ENSMUSG00000028552	Eps15	tutr	4	NA	0.15	0.25	0.4	0.678	75100000000
tutr@11:101321872:101321993:+|11:101321872:101322029:+|11:101321872:101323517:+|11:101321872:101323535:+	chr11:101321772-101323635	ENSMUSG00000078652	Psme3	tutr	3	NA	0.15	0.49	0.64	0.385	4.26e+23
tutr@2:105702589:105702729:-|2:105702442:105702729:-|2:105701040:105702729:-|2:105701024:105702729:-	chr2:105700924-105702829	ENSMUSG00000027167	Elp4	tutr	4	NA	0.15	0.12	0.27	1.17	140
tutr@18:9877007:9877933:+|18:9877007:9877971:+|18:9877007:9877991:+|18:9877007:9878008:+	chr18:9876907-9878108	ENSMUSG00000036103	Colec12	tutr	1	NA	0.15	0.35	0.5	0.515	53.4
tutr@14:73595448:73595643:+|14:73595448:73595664:+|14:73595448:73596141:+	chr14:73595348-73596241	ENSMUSG00000022110	Sucla2	tutr	1	NA	0.15	0.48	0.63	0.392	9.05
tutr@X:41796222:41802964:-|X:41795380:41802964:-|X:41795300:41802964:-|X:41795242:41802964:-|X:41794994:41802964:-	chrX:41794894-41803064	ENSMUSG00000037475	Thoc2	tutr	4	NA	0.15	0.16	0.31	0.954	2550000000
tutr@17:26212747:26213505:-|17:26212721:26213505:-|17:26212699:26213505:-	chr17:26212599-26213605	ENSMUSG00000024187	Itfg3	tutr	1	NA	0.15	0.1	0.25	1.32	3.63e+17
tutr@11:87981262:87981432:-|11:87981241:87981432:-|11:87979525:87981432:-	chr11:87979425-87981532	ENSMUSG00000020483	Dynll2	tutr	2	NA	0.15	0.01	0.16	4	4.14e+25
tutr@11:101092206:101092399:-|11:101092190:101092399:-|11:101092157:101092399:-|11:101092141:101092399:-	chr11:101092041-101092499	ENSMUSG00000017802	Fam134c	tutr	2	NA	-0.15	0.3	0.15	-1	1.79e+25
tutr@13:45410510:45410999:+|13:45410510:45411869:+|13:45410510:45412018:+	chr13:45410410-45412118	ENSMUSG00000038175	Mylip	tutr	2	NA	0.15	0.23	0.38	0.724	1840
tutr@2:120739273:120739731:-|2:120738694:120739731:-|2:120737787:120739731:-|2:120732887:120739731:-|2:120732818:120739731:-	chr2:120732718-120739831	ENSMUSG00000090100	Ttbk2	tutr	5	NA	0.15	0.23	0.38	0.724	12.3
tutr@4:138313919:138313955:-|4:138313471:138313955:-|4:138313410:138313955:-	chr4:138313310-138314055	ENSMUSG00000028756	Pink1	tutr	2	NA	0.15	0.1	0.25	1.32	1480000000000000
tutr@15:66919454:66923069:+|15:66919454:66923198:+|15:66919454:66923214:+	chr15:66919354-66923314	ENSMUSG00000005124	Wisp1	tutr	3	NA	-0.15	0.32	0.17	-0.913	5.31
tutr@9:57540661:57541419:+|9:57540661:57543182:+|9:57540661:57543202:+	chr9:57540561-57543302	ENSMUSG00000032305	2310046O06Rik	tutr	2	NA	-0.15	0.49	0.34	-0.527	129
tutr@17:33746680:33747667:-|17:33746615:33747667:-|17:33746597:33747667:-	chr17:33746497-33747767	ENSMUSG00000077450	Rab11b	tutr	3	NA	0.15	0.26	0.41	0.657	226
tutr@3:116632004:116632273:-|3:116631301:116632273:-|3:116631240:116632273:-|3:116631216:116632273:-|3:116631186:116632273:-|3:116631168:116632273:-	chr3:116631068-116632373	ENSMUSG00000089911	Hiat1	tutr	4	NA	0.15	0.33	0.48	0.541	14400
tutr@11:82878632:82878939:-|11:82878454:82878939:-|11:82878384:82878939:-|11:82877885:82878939:-|11:82877796:82878939:-	chr11:82877696-82879039	ENSMUSG00000018841	Rad51l3	tutr	5	NA	-0.15	0.59	0.44	-0.423	981
tutr@1:95333939:95334357:+|1:95333939:95334529:+	chr1:95333839-95334629	ENSMUSG00000051185	Fam174a	tutr	1	NA	0.14	0.42	0.56	0.415	9.11
tutr@11:86061203:86061428:-|11:86061179:86061428:-|11:86061124:86061428:-|11:86058463:86061428:-|11:86058135:86061428:-	chr11:86058035-86061528	ENSMUSG00000034329	Brip1	tutr	5	NA	0.14	0.24	0.38	0.663	94.4
tutr@12:83681595:83681910:+|12:83681595:83681929:+|12:83681595:83682148:+|12:83681595:83683074:+|12:83681595:83683124:+	chr12:83681495-83683224	ENSMUSG00000010608	Rbm25	tutr	4	NA	-0.14	0.71	0.57	-0.317	76600
tutr@16:14299895:14300129:-|16:14299702:14300129:-|16:14299624:14300129:-|16:14299245:14300129:-|16:14298422:14300129:-	chr16:14298322-14300229	ENSMUSG00000022677	Fopnl	tutr	3	NA	-0.14	0.2	0.06	-1.74	1710
tutr@11:62317525:62317842:-|11:62317436:62317842:-|11:62317010:62317842:-|11:62316691:62317842:-|11:62315664:62317842:-|11:62315642:62317842:-	chr11:62315542-62317942	ENSMUSG00000018501	Ncor1	tutr	6	NA	0.14	0.12	0.26	1.12	1020
tutr@9:64186029:64186684:-|9:64185942:64186684:-|9:64185792:64186684:-|9:64185768:64186684:-	chr9:64185668-64186784	ENSMUSG00000004936	Map2k1	tutr	3	NA	-0.14	0.64	0.5	-0.356	409000000000000
tutr@6:134710271:134710481:+|6:134710271:134710503:+|6:134710271:134711167:+|6:134710271:134711186:+	chr6:134710171-134711286	ENSMUSG00000042992	Loh12cr1	tutr	3	NA	0.14	0.54	0.68	0.333	1250
tutr@12:40844665:40844899:+|12:40844665:40846703:+|12:40844665:40846865:+	chr12:40844565-40846965	ENSMUSG00000035954	Dock4	tutr	3	NA	0.14	0.74	0.88	0.25	2160
tutr@6:5264645:5265320:-|6:5264625:5265320:-|6:5263233:5265320:-	chr6:5263133-5265420	ENSMUSG00000032667	Pon2	tutr	1	NA	0.14	0.24	0.38	0.663	7250
tutr@13:119335546:119336256:-|13:119335527:119336256:-	chr13:119335427-119336356	ENSMUSG00000025453	Nnt	tutr	1	NA	0.14	0.63	0.77	0.29	480
tutr@11:70940483:70940942:+|11:70940483:70941098:+|11:70940483:70941305:+|11:70940483:70942362:+|11:70940483:70942900:+|11:70940483:70943103:+	chr11:70940383-70943203	ENSMUSG00000020817	Rabep1	tutr	6	NA	-0.14	0.52	0.38	-0.453	63400
tutr@2:174097023:174098367:+|2:174097023:174098407:+|2:174097023:174099595:+|2:174097023:174099660:+|2:174097023:174099769:+	chr2:174096923-174099869	ENSMUSG00000027522	Stx16	tutr	3	NA	0.14	0.29	0.43	0.568	3690
tutr@8:84869004:84869232:+|8:84869004:84869255:+	chr8:84868904-84869355	ENSMUSG00000003808	Farsa	tutr	1	NA	0.14	0.6	0.74	0.303	508
tutr@14:120946805:120946864:+|14:120946805:120947979:+|14:120946805:120947995:+|14:120946805:120948035:+	chr14:120946705-120948135	ENSMUSG00000030662	Ipo5	tutr	3	NA	-0.14	0.26	0.12	-1.12	14.1
tutr@7:141459668:141460085:+|7:141459668:141460101:+	chr7:141459568-141460201	ENSMUSG00000025509	Pnpla2	tutr	1	NA	0.14	0.65	0.79	0.281	520
tutr@11:68986457:68987962:-|11:68985736:68987962:-|11:68985699:68987962:-	chr11:68985599-68988062	ENSMUSG00000020899	Pfas	tutr	3	NA	-0.14	0.54	0.4	-0.433	11.4
tutr@8:47828569:47828717:-|8:47826735:47828717:-|8:47826502:47828717:-|8:47826245:47828717:-|8:47826228:47828717:-|8:47826168:47828717:-|8:47826082:47828717:-|8:47825980:47828717:-	chr8:47825880-47828817	ENSMUSG00000031563	Wwc2	tutr	2	NA	0.14	0.09	0.23	1.35	5.09
ci@15:85736878:85777521:+|15:85736878:85736879:+	chr15:85736778-85777621	ENSMUSG00000022383	Ppara	ci	1	NA	0.14	0.58	0.72	0.312	7.78
tutr@14:34413710:34414543:-|14:34413169:34414543:-|14:34411066:34414543:-|14:34411046:34414543:-	chr14:34410946-34414643	ENSMUSG00000021796	Bmpr1a	tutr	4	NA	-0.14	0.3	0.16	-0.907	5220000
tutr@9:99039062:99039712:-|9:99039043:99039712:-|9:99038806:99039712:-|9:99038747:99039712:-|9:99038450:99039712:-|9:99038431:99039712:-|9:99038401:99039712:-|9:99036650:99039712:-	chr9:99036550-99039812	ENSMUSG00000032462	Pik3cb	tutr	6	NA	-0.14	0.31	0.17	-0.867	10.5
tutr@13:54661136:54661590:+|13:54661136:54661695:+|13:54661136:54664061:+	chr13:54661036-54664161	ENSMUSG00000025873	Faf2	tutr	1	NA	0.14	0.1	0.24	1.26	26500
tutr@10:85888142:85888412:+|10:85888142:85888848:+|10:85888142:85888927:+|10:85888142:85889101:+	chr10:85888042-85889201	ENSMUSG00000001785	Pwp1	tutr	2	NA	-0.14	0.3	0.16	-0.907	11
tutr@7:73426697:73429666:-|7:73426647:73429666:-	chr7:73426547-73429766	ENSMUSG00000078671	Chd2	tutr	2	NA	0.14	0.22	0.36	0.71	112000
tutr@1:151818713:151822049:+|1:151818713:151822068:+|1:151818713:151822315:+	chr1:151818613-151822415	ENSMUSG00000043019	Edem3	tutr	1	NA	0.14	0.23	0.37	0.686	7910
tutr@19:21684317:21685363:+|19:21684317:21685633:+	chr19:21684217-21685733	ENSMUSG00000047368	Fam108b	tutr	1	NA	0.14	0.17	0.31	0.867	5.96
tutr@10:75309879:75312372:+|10:75309879:75312391:+	chr10:75309779-75312491	ENSMUSG00000033444	Specc1l	tutr	1	NA	0.14	0.27	0.41	0.603	443
tutr@18:60556441:60557248:+|18:60556441:60558758:+|18:60556441:60558778:+	chr18:60556341-60558878	ENSMUSG00000024603	Dctn4	tutr	2	NA	0.14	0.44	0.58	0.399	16400
tutr@X:74014295:74015439:-|X:74014274:74015439:-|X:74013919:74015439:-	chrX:74013819-74015539	ENSMUSG00000031392	Irak1	tutr	1	NA	0.13	0.21	0.34	0.695	563
ci@17:78919843:78919977:+|17:78919843:78919844:+	chr17:78919743-78920077	ENSMUSG00000062691	1110001A16Rik	ci	2	NA	0.13	0.21	0.34	0.695	10.1
tutr@1:36506606:36508761:+|1:36506606:36508777:+	chr1:36506506-36508877	ENSMUSG00000037408	Cnnm4	tutr	1	NA	0.13	0.47	0.6	0.352	8.56
tutr@4:117673823:117674280:+|4:117673823:117674299:+	chr4:117673723-117674399	ENSMUSG00000033423	Eri3	tutr	1	NA	0.13	0.68	0.81	0.252	159
tutr@9:78081518:78081979:-|9:78081501:78081979:-	chr9:78081401-78082079	ENSMUSG00000001366	Fbxo9	tutr	2	NA	0.13	0.32	0.45	0.492	53.2
tutr@11:77470510:77471605:-|11:77470487:77471605:-	chr11:77470387-77471705	ENSMUSG00000037907	Ankrd13b	tutr	1	NA	0.13	0.31	0.44	0.505	87
tutr@5:118066615:118068084:-|5:118066592:118068084:-|5:118066572:118068084:-|5:118064998:118068084:-|5:118064980:118068084:-|5:118064964:118068084:-	chr5:118064864-118068184	ENSMUSG00000032867	Fbxw8	tutr	2	NA	-0.13	0.25	0.12	-1.06	57700
tutr@8:9988418:9989051:+|8:9988418:9989906:+|8:9988418:9990003:+|8:9988418:9991875:+|8:9988418:9992040:+|8:9988418:9992151:+	chr8:9988318-9992251	ENSMUSG00000040396	Abhd13	tutr	2	NA	0.13	0.08	0.21	1.39	22.7
tutr@15:77761565:77761898:-|15:77760645:77761898:-|15:77760588:77761898:-	chr15:77760488-77761998	ENSMUSG00000022443	Myh9	tutr	2	NA	0.13	0.18	0.31	0.784	777000000000000
tutr@8:109731144:109731564:-|8:109726649:109731564:-|8:109726487:109731564:-|8:109726455:109731564:-	chr8:109726355-109731664	ENSMUSG00000069895	Atxn1l	tutr	3	NA	0.13	0.14	0.27	0.948	8.56
tutr@3:10314129:10315185:-|3:10314074:10315185:-|3:10314016:10315185:-|3:10313990:10315185:-|3:10313947:10315185:-	chr3:10313847-10315285	ENSMUSG00000027531	Impa1	tutr	3	NA	-0.13	0.27	0.14	-0.948	45300000000000
tutr@1:182315645:182316890:-|1:182315565:182316890:-|1:182315191:182316890:-|1:182314087:182316890:-|1:182313101:182316890:-	chr1:182313001-182316990	ENSMUSG00000047539	Fbxo28	tutr	3	NA	0.13	0.05	0.18	1.85	7.54
tutr@11:59485550:59487065:-|11:59485522:59487065:-	chr11:59485422-59487165	ENSMUSG00000020472	Zkscan17	tutr	1	NA	0.13	0.19	0.32	0.752	38.3
tutr@9:102906961:102907213:+|9:102906961:102907255:+|9:102906961:102907906:+|9:102906961:102907946:+	chr9:102906861-102908046	ENSMUSG00000032547	Ryk	tutr	3	NA	0.13	0.29	0.42	0.534	5.33
tutr@17:10208531:10209614:-|17:10207424:10209614:-|17:10207386:10209614:-|17:10206755:10209614:-|17:10206466:10209614:-	chr17:10206366-10209714	ENSMUSG00000062078	Qk	tutr	5	NA	0.13	0.63	0.76	0.271	5930000000
tutr@15:8291640:8292091:-|15:8290931:8292091:-|15:8290888:8292091:-|15:8290617:8292091:-|15:8290482:8292091:-|15:8290306:8292091:-	chr15:8290206-8292191	ENSMUSG00000022141	Nipbl	tutr	5	NA	0.13	0.1	0.23	1.2	142
tutr@11:86694715:86695565:-|11:86694654:86695565:-|11:86694611:86695565:-|11:86694355:86695565:-	chr11:86694255-86695665	ENSMUSG00000047126	Cltc	tutr	3	NA	-0.13	0.33	0.2	-0.722	4770000000000
tutr@11:5524904:5525869:+|11:5524904:5525891:+	chr11:5524804-5525991	ENSMUSG00000020484	Xbp1	tutr	1	NA	0.13	0.49	0.62	0.339	117
tutr@12:111544618:111546610:+|12:111544618:111546630:+|12:111544618:111546660:+|12:111544618:111546752:+	chr12:111544518-111546852	ENSMUSG00000021282	Eif5	tutr	1	NA	-0.13	0.67	0.54	-0.311	13600
tutr@15:31617134:31617519:+|15:31617134:31617535:+	chr15:31617034-31617635	ENSMUSG00000039065	Fam173b	tutr	2	NA	0.13	0.36	0.49	0.445	5890
tutr@16:38240569:38245328:+|16:38240569:38245468:+|16:38240569:38246078:+	chr16:38240469-38246178	ENSMUSG00000022812	Gsk3b	tutr	1	NA	0.13	0.09	0.22	1.29	4.05e+28
tutr@2:166945793:166946262:+|2:166945793:166946282:+|2:166945793:166946331:+|2:166945793:166946374:+	chr2:166945693-166946474	ENSMUSG00000002718	Cse1l	tutr	3	NA	0.13	0.13	0.26	1	26.3
tutr@16:32905630:32905758:+|16:32905630:32905857:+|16:32905630:32906433:+|16:32905630:32908049:+|16:32905630:32908071:+	chr16:32905530-32908171	ENSMUSG00000022800	Fyttd1	tutr	5	NA	0.13	0.19	0.32	0.752	70200
tutr@12:4247427:4249845:-|12:4247362:4249845:-	chr12:4247262-4249945	ENSMUSG00000020647	Ncoa1	tutr	1	NA	0.13	0.1	0.23	1.2	10700
tutr@15:100619496:100620701:+|15:100619496:100620730:+|15:100619496:100620754:+	chr15:100619396-100620854	ENSMUSG00000000346	Dazap2	tutr	1	NA	0.13	0.32	0.45	0.492	5.3e+21
tutr@12:85342809:85343427:-|12:85342785:85343427:-|12:85340614:85343427:-|12:85338637:85343427:-	chr12:85338537-85343527	ENSMUSG00000021248	Tmed10	tutr	2	NA	-0.13	0.25	0.12	-1.06	2.2e+39
tutr@5:138101482:138104345:+|5:138101482:138104490:+|5:138101482:138104956:+|5:138101482:138107819:+	chr5:138101382-138107919	ENSMUSG00000029729	Zkscan1	tutr	4	NA	-0.13	0.92	0.79	-0.22	32.6
tutr@2:172352802:172352946:+|2:172352802:172353889:+|2:172352802:172355748:+	chr2:172352702-172355848	ENSMUSG00000027495	2010011I20Rik	tutr	1	NA	0.13	0.33	0.46	0.479	44.1
tutr@2:39018161:39018408:-|2:39017652:39018408:-|2:39016504:39018408:-|2:39016481:39018408:-|2:39016463:39018408:-|2:39016444:39018408:-|2:39016155:39018408:-	chr2:39016055-39018508	ENSMUSG00000026754	Golga1	tutr	5	NA	0.13	0.07	0.2	1.51	5790000
cj@2:162932142:162933426:+|2:162932142:other:+|2:other:162933426:+	chr2:162932042-162933526	ENSMUSG00000016921	Srsf6	cj	1	NA	0.13	0.66	0.79	0.259	44.9
ci@2:32416559:32417092:-|2:32417091:32417092:-	chr2:32416459-32417192	ENSMUSG00000026819	Slc25a25	ci	2	NA	0.13	0.09	0.22	1.29	43.7
ci@2:32417259:32417346:-|2:32417345:32417346:-	chr2:32417159-32417446	ENSMUSG00000026819	Slc25a25	ci	2	NA	0.13	0.07	0.2	1.51	8.16
tutr@X:56791927:56793272:+|X:56791927:56793319:+|X:56791927:56793341:+	chrX:56791827-56793441	ENSMUSG00000023092	Fhl1	tutr	1	NA	0.13	0.22	0.35	0.67	42.7
tutr@13:30540527:30540730:-|13:30540452:30540730:-|13:30540436:30540730:-|13:30540309:30540730:-	chr13:30540209-30540830	ENSMUSG00000038462	Uqcrfs1	tutr	2	NA	-0.13	0.58	0.45	-0.366	7320
tutr@6:87843173:87844038:-|6:87843157:87844038:-|6:87843081:87844038:-	chr6:87842981-87844138	ENSMUSG00000030057	Cnbp	tutr	1	NA	-0.13	0.58	0.45	-0.366	3.14e+25
tutr@8:72460645:72461314:-|8:72460629:72461314:-|8:72460483:72461314:-	chr8:72460383-72461414	ENSMUSG00000052488	Cherp	tutr	3	NA	0.13	0.44	0.57	0.373	54.1
tutr@2:28470008:28470952:+|2:28470008:28471161:+|2:28470008:28471178:+	chr2:28469908-28471278	ENSMUSG00000035772	Mrps2	tutr	2	NA	0.12	0.44	0.56	0.348	20400000000
tutr@8:120657849:120658088:-|8:120657832:120658088:-|8:120653913:120658088:-	chr8:120653813-120658188	ENSMUSG00000031819	Emc8	tutr	1	NA	0.12	0.42	0.54	0.363	12.2
tutr@13:48801841:48803598:-|13:48801750:48803598:-	chr13:48801650-48803698	ENSMUSG00000038025	Phf2	tutr	1	NA	0.12	0.22	0.34	0.628	418
tutr@8:4257674:4258380:-|8:4257658:4258380:-	chr8:4257558-4258480	ENSMUSG00000002949	Timm44	tutr	2	NA	0.12	0.15	0.27	0.848	15700000
tutr@6:71510438:71510878:+|6:71510438:71510897:+	chr6:71510338-71510997	ENSMUSG00000052656	Rnf103	tutr	2	NA	0.12	0.16	0.28	0.807	458
tutr@17:74299505:74299751:-|17:74299483:74299751:-	chr17:74299383-74299851	ENSMUSG00000024067	Dpy30	tutr	1	NA	0.12	0.15	0.27	0.848	107
tutr@4:123350647:123350888:-|4:123349717:123350888:-|4:123349632:123350888:-|4:123349581:123350888:-	chr4:123349481-123350988	ENSMUSG00000028649	Macf1	tutr	4	NA	0.12	0.15	0.27	0.848	9360000
tutr@10:52338397:52339722:-|10:52338351:52339722:-|10:52338179:52339722:-|10:52338149:52339722:-|10:52337084:52339722:-|10:52337054:52339722:-|10:52337034:52339722:-	chr10:52336934-52339822	ENSMUSG00000019861	Gopc	tutr	6	NA	-0.12	0.2	0.08	-1.32	4210000000
tutr@1:97706642:97707717:-|1:97706159:97707717:-|1:97706140:97707717:-|1:97706045:97707717:-	chr1:97705945-97707817	ENSMUSG00000040648	Ppip5k2	tutr	4	NA	0.12	0.11	0.23	1.06	45.8
tutr@13:58126913:58127395:-|13:58126582:58127395:-|13:58126542:58127395:-|13:58125879:58127395:-	chr13:58125779-58127495	ENSMUSG00000007836	Hnrnpa0	tutr	1	NA	0.12	0.01	0.13	3.7	1620000000
a5ss@5:125386214:125387583:-|5:125386214:125387811:-	chr5:125386114-125387911	ENSMUSG00000008348	Ubc	a5ss	2	NA	0.12	0	0.12	Inf	4.18e+24
a3ss@4:60580752:60661730:-|4:60580749:60661730:-	chr4:60580649-60661830	ENSMUSG00000078680	Mup10	a3ss	1	NA	0.12	0.67	0.79	0.238	30
tutr@7:144435731:144436964:-|7:144435714:144436964:-	chr7:144435614-144437064	ENSMUSG00000031078	Cttn	tutr	1	NA	0.12	0.75	0.87	0.214	3.44e+17
tutr@5:65413248:65413955:-|5:65413223:65413955:-|5:65413207:65413955:-	chr5:65413107-65414055	ENSMUSG00000029201	Ugdh	tutr	3	NA	0.12	0.14	0.26	0.893	9190
tutr@2:22941232:22941871:-|2:22940545:22941871:-|2:22940368:22941871:-|2:22940257:22941871:-|2:22940085:22941871:-	chr2:22939985-22941971	ENSMUSG00000058835	Abi1	tutr	2	NA	0.12	0.31	0.43	0.472	16.5
tutr@5:93171354:93174801:+|5:93171354:93174846:+|5:93171354:93174904:+|5:93171354:93174957:+|5:93171354:93175053:+|5:93171354:93175073:+|5:93171354:93176386:+|5:93171354:93176429:+|5:93171354:93176446:+	chr5:93171254-93176546	ENSMUSG00000058013	2023-09-11	tutr	4	NA	0.12	0.26	0.38	0.547	104000000
tutr@7:119784582:119785209:-|7:119783847:119785209:-|7:119783826:119785209:-	chr7:119783726-119785309	ENSMUSG00000030929	Eri2	tutr	2	NA	0.12	0.71	0.83	0.225	857000000
tutr@5:29674569:29675823:+|5:29674569:29675966:+|5:29674569:29676064:+|5:29674569:29676088:+	chr5:29674469-29676188	ENSMUSG00000039000	Ube3c	tutr	1	NA	0.12	0.68	0.8	0.234	4840000
tutr@10:75182329:75182781:+|10:75182329:75182810:+|10:75182329:75184919:+	chr10:75182229-75185019	ENSMUSG00000009681	Bcr	tutr	3	NA	-0.12	0.72	0.6	-0.263	13.3
tutr@1:160223867:160224215:-|1:160223543:160224215:-|1:160219267:160224215:-|1:160219173:160224215:-	chr1:160219073-160224315	ENSMUSG00000026721	Rabgap1l	tutr	4	NA	-0.12	0.86	0.74	-0.217	34.9
tutr@16:4040027:4040122:-|16:4039970:4040122:-	chr16:4039870-4040222	ENSMUSG00000005981	Trap1	tutr	2	NA	0.12	0.78	0.9	0.206	34.8
tutr@12:8498041:8499041:-|12:8497760:8499041:-|12:8497738:8499041:-|12:8497715:8499041:-|12:8497698:8499041:-|12:8497667:8499041:-|12:8497647:8499041:-	chr12:8497547-8499141	ENSMUSG00000054364	Rhob	tutr	2	NA	0.12	0.28	0.4	0.515	3010
tutr@7:30105900:30107027:+|7:30105900:30107590:+|7:30105900:30107620:+	chr7:30105800-30107720	ENSMUSG00000049421	Zfp260	tutr	2	NA	0.12	0.29	0.41	0.5	50.1
tutr@9:113975383:113975437:+|9:113975383:113977000:+|9:113975383:113977198:+	chr9:113975283-113977298	ENSMUSG00000009741	Ubp1	tutr	2	NA	0.12	0.4	0.52	0.379	7660000000
tutr@11:60198045:60199033:+|11:60198045:60199073:+|11:60198045:60199194:+	chr11:60197945-60199294	ENSMUSG00000062115	Rai1	tutr	1	NA	0.12	0.3	0.42	0.485	5.04
tutr@10:67546046:67548002:-|10:67545401:67548002:-|10:67545137:67548002:-|10:67544511:67548002:-	chr10:67544411-67548102	ENSMUSG00000057134	Ado	tutr	3	NA	0.12	0.13	0.25	0.943	3430
tutr@1:105753623:105754071:+|1:105753623:105755117:+|1:105753623:105755191:+	chr1:105753523-105755291	ENSMUSG00000026319	2310035C23Rik	tutr	2	NA	0.12	0.76	0.88	0.212	569
tutr@15:12270071:12271986:+|15:12270071:12272126:+|15:12270071:12272238:+	chr15:12269971-12272338	ENSMUSG00000039458	Mtmr12	tutr	2	NA	0.12	0.2	0.32	0.678	7.99
tutr@5:129718155:129718253:+|5:129718155:129718272:+|5:129718155:129718346:+|5:129718155:129718374:+|5:129718155:129718422:+|5:129718155:129718463:+|5:129718155:129718479:+|5:129718155:129718501:+|5:129718155:129718690:+|5:129718155:129718718:+	chr5:129718055-129718818	ENSMUSG00000034211	Mrps17	tutr	7	NA	0.12	0.34	0.46	0.436	73.6
tutr@8:106128042:106128609:+|8:106128042:106130033:+|8:106128042:106130054:+	chr8:106127942-106130154	ENSMUSG00000031902	Nfatc3	tutr	2	NA	0.12	0.2	0.32	0.678	37.6
tutr@3:108556741:108558877:-|3:108556675:108558877:-|3:108556424:108558877:-	chr3:108556324-108558977	ENSMUSG00000068732	Tmem167b	tutr	1	NA	0.12	0.27	0.39	0.531	4.85e+19
tutr@1:91527783:91527949:+|1:91527783:91529235:+|1:91527783:91529302:+	chr1:91527683-91529402	ENSMUSG00000034292	Traf3ip1	tutr	3	NA	-0.12	0.25	0.13	-0.943	34
tutr@10:76264285:76264620:-|10:76263050:76264620:-|10:76262743:76264620:-	chr10:76262643-76264720	ENSMUSG00000020231	Dip2a	tutr	3	NA	0.12	0.12	0.24	1	45
tutr@10:34283420:34284831:+|10:34283420:34284884:+	chr10:34283320-34284984	ENSMUSG00000047514	Tspyl1	tutr	1	NA	0.12	0.19	0.31	0.706	53.3
tutr@1:172377970:172378588:+|1:172377970:172379014:+|1:172377970:172379034:+|1:172377970:172383623:+|1:172377970:172383951:+|1:172377970:172384074:+	chr1:172377870-172384174	ENSMUSG00000050229	Pigm	tutr	6	NA	0.12	0.37	0.49	0.405	21.4
tutr@2:127242610:127242796:-|2:127242557:127242796:-|2:127242535:127242796:-|2:127242505:127242796:-|2:127240951:127242796:-	chr2:127240851-127242896	ENSMUSG00000003662	Ciao1	tutr	1	NA	0.12	0.06	0.18	1.58	113
tutr@15:27593217:27594432:+|15:27593217:27594451:+|15:27593217:27594904:+	chr15:27593117-27595004	ENSMUSG00000022265	Ank	tutr	1	NA	0.12	0.29	0.41	0.5	5.71
tutr@10:89410059:89413202:-|10:89409408:89413202:-|10:89409390:89413202:-|10:89409268:89413202:-|10:89409161:89413202:-|10:89409144:89413202:-|10:89408873:89413202:-|10:89408822:89413202:-	chr10:89408722-89413302	ENSMUSG00000074802	Gas2l3	tutr	2	NA	0.12	0.06	0.18	1.58	40.4
tutr@9:120494957:120495291:+|9:120494957:120495312:+|9:120494957:120495335:+	chr9:120494857-120495435	ENSMUSG00000006941	Eif1b	tutr	2	NA	-0.12	0.64	0.52	-0.3	73.1
tutr@18:35253892:35254740:+|18:35253892:35254772:+	chr18:35253792-35254872	ENSMUSG00000037815	Ctnna1	tutr	1	NA	0.12	0.06	0.18	1.58	17900000000000
ci@9:107977475:107977852:+|9:107977475:107977476:+	chr9:107977375-107977952	ENSMUSG00000032596	Uba7	ci	1	NA	0.12	0.63	0.75	0.252	11.2
ci@8:109996219:109996794:+|8:109996219:109996220:+	chr8:109996119-109996894	ENSMUSG00000001670	Tat	ci	2	NA	0.12	0.04	0.16	2	1.04e+26
tutr@11:80265859:80266578:+|11:80265859:80266600:+|11:80265859:80266617:+|11:80265859:80266742:+|11:80265859:80266765:+|11:80265859:80266810:+	chr11:80265759-80266910	ENSMUSG00000017686	Rhot1	tutr	5	NA	0.12	0.23	0.35	0.606	83.9
tutr@15:64088540:64089446:-|15:64086861:64089446:-|15:64086842:64089446:-	chr15:64086742-64089546	ENSMUSG00000022377	Asap1	tutr	2	NA	-0.12	0.29	0.17	-0.771	14.2
tutr@11:106502393:106503595:-|11:106502338:106503595:-|11:106502139:106503595:-	chr11:106502039-106503695	ENSMUSG00000040548	Tex2	tutr	1	NA	0.12	0.46	0.58	0.334	1110000000000
tutr@12:33438080:33439405:+|12:33438080:33440445:+|12:33438080:33440563:+	chr12:33437980-33440663	ENSMUSG00000020561	Twistnb	tutr	1	NA	0.12	0.46	0.58	0.334	233
tutr@11:98768089:98768219:-|11:98767986:98768219:-|11:98767932:98768219:-	chr11:98767832-98768319	ENSMUSG00000020889	Nr1d1	tutr	3	NA	-0.11	0.46	0.35	-0.394	24.7
ci@5:90891789:90892508:+|5:90891789:90891790:+	chr5:90891689-90892608	ENSMUSG00000029380	Cxcl1	ci	1	NA	0.11	0.41	0.52	0.343	6.48
tutr@5:143707905:143710185:+|5:143707905:143710220:+|5:143707905:143710245:+	chr5:143707805-143710345	ENSMUSG00000018001	Cyth3	tutr	2	NA	-0.11	0.28	0.17	-0.72	81.1
tutr@16:38526230:38526624:-|16:38525400:38526624:-|16:38525289:38526624:-|16:38525179:38526624:-|16:38525161:38526624:-|16:38525138:38526624:-|16:38525073:38526624:-|16:38525052:38526624:-	chr16:38524952-38526724	ENSMUSG00000034064	Poglut1	tutr	5	NA	0.11	0.09	0.2	1.15	105
tutr@1:23369566:23369748:-|1:23369532:23369748:-|1:23369071:23369748:-|1:23368575:23369748:-|1:23366453:23369748:-|1:23366436:23369748:-	chr1:23366336-23369848	ENSMUSG00000026158	Ogfrl1	tutr	5	NA	0.11	0.12	0.23	0.939	7.32
tutr@12:100871453:100872250:+|12:100871453:100872349:+	chr12:100871353-100872449	ENSMUSG00000021185	9030617O03Rik	tutr	1	NA	0.11	0.21	0.32	0.608	714
tutr@12:84756491:84757125:-|12:84756470:84757125:-|12:84756404:84757125:-	chr12:84756304-84757225	ENSMUSG00000021242	Npc2	tutr	2	NA	0.11	0.17	0.28	0.72	1200
tutr@1:164437293:164438275:-|1:164437266:164438275:-|1:164437112:164438275:-	chr1:164437012-164438375	ENSMUSG00000026576	Atp1b1	tutr	1	NA	0.11	0.21	0.32	0.608	6900000
tutr@4:83226844:83227133:-|4:83226421:83227133:-|4:83222279:83227133:-|4:83220564:83227133:-|4:83220460:83227133:-|4:83220300:83227133:-	chr4:83220200-83227233	ENSMUSG00000038172	Ttc39b	tutr	5	NA	0.11	0.21	0.32	0.608	2510
tutr@X:162857224:162857883:-|X:162857057:162857883:-|X:162856849:162857883:-	chrX:162856749-162857983	ENSMUSG00000031357	Syap1	tutr	2	NA	0.11	0.13	0.24	0.885	11700
tutr@4:19610702:19611713:-|4:19610677:19611713:-|4:19610586:19611713:-|4:19608486:19611713:-|4:19608396:19611713:-|4:19608344:19611713:-	chr4:19608244-19611813	ENSMUSG00000041058	Wwp1	tutr	5	NA	-0.11	0.29	0.18	-0.688	12.5
tutr@2:3458954:3459431:+|2:3458954:3459618:+	chr2:3458854-3459718	ENSMUSG00000026648	Dclre1c	tutr	2	NA	0.11	0.61	0.72	0.239	12.4
tutr@17:6738616:6739302:-|17:6738274:6739302:-	chr17:6738174-6739402	ENSMUSG00000052397	Ezr	tutr	1	NA	0.11	0.28	0.39	0.478	105
tutr@18:75394365:75395794:+|18:75394365:75395815:+|18:75394365:75395926:+	chr18:75394265-75396026	ENSMUSG00000025880	Smad7	tutr	3	NA	0.11	0.32	0.43	0.426	3480
tutr@2:156873084:156873476:+|2:156873084:156873503:+|2:156873084:156873559:+	chr2:156872984-156873659	ENSMUSG00000027637	1110008F13Rik	tutr	3	NA	0.11	0.58	0.69	0.251	255000
tutr@2:28037016:28037523:+|2:28037016:28037556:+|2:28037016:28037576:+|2:28037016:28037894:+|2:28037016:28039151:+|2:28037016:28039508:+	chr2:28036916-28039608	ENSMUSG00000026837	Col5a1	tutr	6	NA	0.11	0.39	0.5	0.358	255
tutr@16:17840444:17842520:-|16:17840359:17842520:-	chr16:17840259-17842620	ENSMUSG00000003166	Dgcr2	tutr	1	NA	0.11	0.2	0.31	0.632	3460000
tutr@4:59475296:59476882:-|4:59475261:59476882:-|4:59475243:59476882:-|4:59475195:59476882:-	chr4:59475095-59476982	ENSMUSG00000028382	Rod1	tutr	1	NA	0.11	0.13	0.24	0.885	6.4
tutr@19:32123984:32124344:-|19:32122834:32124344:-|19:32122732:32124344:-	chr19:32122632-32124444	ENSMUSG00000040451	Sgms1	tutr	3	NA	-0.11	0.78	0.67	-0.219	37
tutr@15:102498525:102498698:+|15:102498525:102498887:+|15:102498525:102498907:+|15:102498525:102498925:+|15:102498525:102499391:+	chr15:102498425-102499491	ENSMUSG00000056851	Pcbp2	tutr	2	NA	-0.11	0.37	0.26	-0.509	11100
tutr@8:88133829:88135009:+|8:88133829:88135107:+	chr8:88133729-88135207	ENSMUSG00000036810	Tmem188	tutr	1	NA	0.11	0.2	0.31	0.632	12.6
tutr@18:31780755:31781852:+|18:31780755:31783767:+|18:31780755:31784072:+	chr18:31780655-31784172	ENSMUSG00000041915	Ammecr1l	tutr	2	NA	0.11	0.18	0.29	0.688	538000000000
tutr@11:96806760:96807306:+|11:96806760:96808154:+|11:96806760:96808539:+|11:96806760:96808636:+|11:96806760:96809269:+	chr11:96806660-96809369	ENSMUSG00000018666	Cbx1	tutr	1	NA	0.11	0.3	0.41	0.451	5.02
tutr@14:105114986:105115196:-|14:105114584:105115196:-|14:105114140:105115196:-|14:105114056:105115196:-	chr14:105113956-105115296	ENSMUSG00000022119	Rbm26	tutr	2	NA	0.11	0.26	0.37	0.509	20.8
tutr@9:45928828:45929656:+|9:45928828:45929719:+	chr9:45928728-45929819	ENSMUSG00000035382	Pcsk7	tutr	1	NA	0.11	0.18	0.29	0.688	555
tutr@2:101697499:101697912:+|2:101697499:101698448:+|2:101697499:101701517:+|2:101697499:101701667:+	chr2:101697399-101701767	ENSMUSG00000027164	Traf6	tutr	3	NA	0.11	0.65	0.76	0.226	5.83
tutr@1:184813693:184819220:-|1:184813677:184819220:-	chr1:184813577-184819320	ENSMUSG00000073481	Mosc2	tutr	2	NA	0.11	0.73	0.84	0.202	32400
tutr@5:134619971:134621508:-|5:134619876:134621508:-	chr5:134619776-134621608	ENSMUSG00000040731	Eif4h	tutr	2	NA	0.11	0.75	0.86	0.197	3.94e+24
tutr@3:75876798:75878030:-|3:75876579:75878030:-|3:75876486:75878030:-|3:75876466:75878030:-|3:75876385:75878030:-|3:75876182:75878030:-	chr3:75876082-75878130	ENSMUSG00000034109	Golim4	tutr	2	NA	0.11	0.53	0.64	0.272	191000
tutr@11:30106894:30109001:-|11:30106878:30109001:-|11:30106842:30109001:-	chr11:30106742-30109101	ENSMUSG00000020315	Spnb2	tutr	1	NA	-0.11	0.61	0.5	-0.287	99.2
tutr@5:38527579:38527805:-|5:38526952:38527805:-|5:38526830:38527805:-|5:38526813:38527805:-	chr5:38526713-38527905	ENSMUSG00000005103	Wdr1	tutr	3	NA	-0.11	0.7	0.59	-0.247	32.6
tutr@11:67683451:67688663:+|11:67683451:67688819:+|11:67683451:67688929:+|11:67683451:67688989:+	chr11:67683351-67689089	ENSMUSG00000033066	Gas7	tutr	4	NA	-0.11	0.31	0.2	-0.632	82.9
tutr@1:139447530:139448092:+|1:139447530:139448331:+|1:139447530:139449335:+|1:139447530:139451429:+|1:139447530:139452560:+|1:139447530:139452963:+|1:139447530:139453001:+	chr1:139447430-139453101	ENSMUSG00000033964	Zbtb41	tutr	6	NA	0.11	0.67	0.78	0.219	1040
tutr@2:134594589:134598524:-|2:134594528:134598524:-|2:134594507:134598524:-|2:134594482:134598524:-	chr2:134594382-134598624	ENSMUSG00000034723	Tmx4	tutr	3	NA	0.11	0.2	0.31	0.632	88.9
tutr@3:103056933:103058162:+|3:103056933:103058184:+	chr3:103056833-103058284	ENSMUSG00000068823	Csde1	tutr	1	NA	0.11	0.31	0.42	0.438	5100000
tutr@1:16570557:16571268:-|1:16570139:16571268:-|1:16570087:16571268:-|1:16569783:16571268:-|1:16569659:16571268:-|1:16569642:16571268:-	chr1:16569542-16571368	ENSMUSG00000025939	Ube2w	tutr	1	NA	0.11	0.07	0.18	1.36	7.09
tutr@X:74384743:74385339:-|X:74384719:74385339:-	chrX:74384619-74385439	ENSMUSG00000031399	Fam3a	tutr	1	NA	0.11	0.61	0.72	0.239	14.7
ci@8:106134936:106136357:-|8:106136356:106136357:-	chr8:106134836-106136457	ENSMUSG00000084128	Esrp2	ci	1	NA	0.11	0.59	0.7	0.247	65.1
ci@10:75832811:75833652:-|10:75833651:75833652:-	chr10:75832711-75833752	ENSMUSG00000033318	Gstt2	ci	1	NA	0.11	0.79	0.9	0.188	11.5
ci@2:32417876:32419048:-|2:32419047:32419048:-	chr2:32417776-32419148	ENSMUSG00000026819	Slc25a25	ci	2	NA	0.11	0.04	0.15	1.91	161
ci@11:59504254:59505828:-|11:59505827:59505828:-	chr11:59504154-59505928	ENSMUSG00000020472	Zkscan17	ci	1	NA	0.11	0.64	0.75	0.229	8.2
tutr@15:79672291:79672600:+|15:79672291:79672871:+|15:79672291:79673387:+	chr15:79672191-79673487	ENSMUSG00000022427	Tomm22	tutr	2	NA	-0.1	0.81	0.71	-0.19	24.3
tutr@2:153265883:153266448:+|2:153265883:153266489:+|2:153265883:153267186:+|2:153265883:153267961:+|2:153265883:153268058:+|2:153265883:153268074:+|2:153265883:153268545:+	chr2:153265783-153268645	ENSMUSG00000046020	Pofut1	tutr	7	NA	0.1	0.57	0.67	0.233	14.4
tutr@10:96042204:96042348:+|10:96042204:96044023:+|10:96042204:96045129:+|10:96042204:96045401:+|10:96042204:96045509:+	chr10:96042104-96045609	ENSMUSG00000036499	Eea1	tutr	5	NA	-0.1	0.81	0.71	-0.19	174000
se@19:46599293:46606712:+|19:46599293:46644353:+	chr19:46599193-46644453	ENSMUSG00000047731	D19Wsu162e	se	2	NA	-0.1	0.45	0.35	-0.363	7.59
tutr@9:56489958:56490152:+|9:56489958:56490322:+|9:56489958:56496883:+|9:56489958:56496933:+	chr9:56489858-56497033	ENSMUSG00000032329	Hmg20a	tutr	4	NA	0.1	0.36	0.46	0.354	162000000
tutr@16:77115562:77115978:+|16:77115562:77116555:+|16:77115562:77116577:+|16:77115562:77116747:+|16:77115562:77116778:+	chr16:77115462-77116878	ENSMUSG00000022867	Usp25	tutr	3	NA	0.1	0.3	0.4	0.415	3280
tutr@7:128695325:128696269:+|7:128695325:128696354:+|7:128695325:128696435:+	chr7:128695225-128696535	ENSMUSG00000042105	Inpp5f	tutr	1	NA	0.1	0.35	0.45	0.363	14.1
tutr@10:13514847:13515517:+|10:13514847:13515542:+|10:13514847:13515564:+|10:13514847:13515625:+	chr10:13514747-13515725	ENSMUSG00000019810	Fuca2	tutr	3	NA	0.1	0.29	0.39	0.427	122
tutr@9:57061159:57061344:+|9:57061159:57061771:+|9:57061159:57062744:+|9:57061159:57062820:+	chr9:57061059-57062920	ENSMUSG00000032290	Ptpn9	tutr	3	NA	0.1	0.42	0.52	0.308	11200
tutr@4:8606503:8606672:+|4:8606503:8607580:+|4:8606503:8607597:+|4:8606503:8607703:+	chr4:8606403-8607803	ENSMUSG00000047187	Rab2a	tutr	3	NA	0.1	0.18	0.28	0.637	7.43
tutr@X:52053473:52053520:-|X:52053067:52053520:-|X:52053019:52053520:-|X:52051372:52053520:-	chrX:52051272-52053620	ENSMUSG00000031119	Gpc4	tutr	3	NA	0.1	0.24	0.34	0.503	9.28
tutr@15:58784713:58784908:-|15:58784460:58784908:-|15:58784376:58784908:-|15:58783014:58784908:-|15:58782989:58784908:-|15:58782792:58784908:-|15:58782770:58784908:-|15:58782406:58784908:-|15:58782377:58784908:-|15:58782269:58784908:-	chr15:58782169-58785008	ENSMUSG00000062373	Tmem65	tutr	8	NA	-0.1	0.54	0.44	-0.295	19.1
tutr@17:65580372:65580688:-|17:65580157:65580688:-|17:65580082:65580688:-|17:65580053:65580688:-	chr17:65579953-65580788	ENSMUSG00000024091	Vapa	tutr	4	NA	-0.1	0.55	0.45	-0.29	5.5
tutr@9:121754332:121754395:+|9:121754332:121756635:+|9:121754332:121756835:+	chr9:121754232-121756935	ENSMUSG00000032525	Nktr	tutr	2	NA	0.1	0.24	0.34	0.503	19200000000000
tutr@6:17287047:17287654:+|6:17287047:17287672:+|6:17287047:17288711:+|6:17287047:17288732:+|6:17287047:17288916:+|6:17287047:17288967:+|6:17287047:17289009:+|6:17287047:17289116:+|6:17287047:17289694:+	chr6:17286947-17289794	ENSMUSG00000000058	Cav2	tutr	4	NA	-0.1	0.28	0.18	-0.637	6.14
tutr@3:81212578:81214002:+|3:81212578:81214031:+	chr3:81212478-81214131	ENSMUSG00000028019	Pdgfc	tutr	1	NA	0.1	0.29	0.39	0.427	10.7
tutr@18:12189918:12190919:-|18:12189693:12190919:-	chr18:12189593-12191019	ENSMUSG00000024413	Npc1	tutr	1	NA	0.1	0.35	0.45	0.363	192
ri@17:28329280:28329374:+|17:28329280:28329281:+	chr17:28329180-28329474	ENSMUSG00000037805	Rpl10a	ri	1	NA	-0.1	0.26	0.16	-0.7	16.1
tutr@5:65040740:65040916:+|5:65040740:65040938:+|5:65040740:65041142:+|5:65040740:65041845:+|5:65040740:65041864:+	chr5:65040640-65041964	ENSMUSG00000029185	Fam114a1	tutr	4	NA	-0.1	0.32	0.22	-0.541	50.2
tutr@9:103085879:103087829:+|9:103085879:103087848:+|9:103085879:103088266:+	chr9:103085779-103088366	ENSMUSG00000032548	Slco2a1	tutr	1	NA	0.1	0.21	0.31	0.562	472000000000000
tutr@3:97921270:97921861:+|3:97921270:97921884:+|3:97921270:97921910:+|3:97921270:97923148:+|3:97921270:97923274:+	chr3:97921170-97923374	ENSMUSG00000027879	Sec22b	tutr	3	NA	-0.1	0.2	0.1	-1	10500
tutr@19:37011404:37012019:+|19:37011404:37012752:+|19:37011404:37014054:+	chr19:37011304-37014154	ENSMUSG00000040565	Btaf1	tutr	2	NA	0.1	0.22	0.32	0.541	103
tutr@2:104060085:104060973:+|2:104060085:104060989:+|2:104060085:104061010:+|2:104060085:104061367:+|2:104060085:104061386:+|2:104060085:104061406:+|2:104060085:104061493:+	chr2:104059985-104061593	ENSMUSG00000027180	Fbxo3	tutr	1	NA	0.1	0.12	0.22	0.874	2890000000
tutr@6:122887388:122888885:+|6:122887388:122888941:+	chr6:122887288-122889041	ENSMUSG00000030327	Necap1	tutr	1	NA	-0.1	0.33	0.23	-0.521	51400
tutr@7:16916808:16916947:-|7:16915395:16916947:-|7:16915378:16916947:-	chr7:16915278-16917047	ENSMUSG00000019370	Calm3	tutr	3	NA	0.1	0.15	0.25	0.737	1.19e+20
tutr@18:67404822:67405277:-|18:67404800:67405277:-|18:67404781:67405277:-|18:67404764:67405277:-	chr18:67404664-67405377	ENSMUSG00000024527	Afg3l2	tutr	2	NA	0.1	0.12	0.22	0.874	14.3
tutr@X:56585562:56589143:-|X:56585510:56589143:-	chrX:56585410-56589243	ENSMUSG00000061273	Mmgt1	tutr	1	NA	-0.1	0.23	0.13	-0.823	41.2
tutr@7:110055114:110056118:+|7:110055114:110056588:+|7:110055114:110056604:+	chr7:110055014-110056704	ENSMUSG00000066232	Ipo7	tutr	3	NA	0.1	0.15	0.25	0.737	50200
tutr@7:29320554:29322143:-|7:29320377:29322143:-	chr7:29320277-29322243	ENSMUSG00000030583	Sipa1l3	tutr	1	NA	0.1	0.1	0.2	1	5.48
tutr@1:37987559:37987661:-|1:37987449:37987661:-|1:37987393:37987661:-|1:37987110:37987661:-	chr1:37987010-37987761	ENSMUSG00000058407	Txndc9	tutr	3	NA	-0.1	0.19	0.09	-1.08	220
tutr@18:24284856:24286221:+|18:24284856:24286615:+|18:24284856:24286636:+|18:24284856:24286814:+|18:24284856:24286830:+	chr18:24284756-24286930	ENSMUSG00000000420	Galnt1	tutr	5	NA	-0.1	0.19	0.09	-1.08	78100
ci@2:32419206:32420305:-|2:32420304:32420305:-	chr2:32419106-32420405	ENSMUSG00000026819	Slc25a25	ci	2	NA	0.1	0.01	0.11	3.46	604
tutr@2:72936849:72938065:-|2:72936827:72938065:-|2:72936701:72938065:-|2:72936647:72938065:-|2:72936503:72938065:-|2:72936434:72938065:-	chr2:72936334-72938165	ENSMUSG00000027109	Sp3	tutr	1	NA	0.1	0.08	0.18	1.17	2740
se@4:61595326:61595665:-|4:61594424:61595665:-	chr4:61594324-61595765	ENSMUSG00000096688	Mup17	se	2	TRUE	0.09	0.01	0.1	3.32	506
tutr@11:77709735:77710909:+|11:77709735:77711937:+|11:77709735:77712739:+|11:77709735:77716558:+|11:77709735:77716726:+|11:77709735:77717948:+|11:77709735:77717965:+	chr11:77709635-77718065	ENSMUSG00000037857	Nufip2	tutr	3	NA	0.09	0.08	0.17	1.09	33.1
tutr@3:58460268:58461388:+|3:58460268:58461552:+|3:58460268:58461597:+|3:58460268:58461716:+|3:58460268:58461855:+|3:58460268:58466779:+	chr3:58460168-58466879	ENSMUSG00000027806	Tsc22d2	tutr	2	NA	0.09	0.09	0.18	1	7.33
tutr@2:132305285:132305383:+|2:132305285:132307620:+|2:132305285:132312048:+	chr2:132305185-132312148	ENSMUSG00000058793	Cds2	tutr	2	NA	0.09	0.02	0.11	2.46	2040000000000
tutr@4:133970749:133971016:-|4:133970731:133971016:-|4:133970575:133971016:-|4:133970167:133971016:-|4:133969167:133971016:-|4:133969050:133971016:-|4:133969030:133971016:-	chr4:133968930-133971116	ENSMUSG00000012117	Dhdds	tutr	5	NA	0.09	0.04	0.13	1.7	23100000
tutr@5:147875531:147875761:+|5:147875531:147875779:+	chr5:147875431-147875879	ENSMUSG00000029649	Pomp	tutr	1	NA	-0.09	0.15	0.06	-1.32	35.1
tutr@14:40906520:40908057:-|14:40906448:40908057:-|14:40906427:40908057:-	chr14:40906327-40908157	ENSMUSG00000037824	Tspan14	tutr	3	NA	-0.09	0.15	0.06	-1.32	15700
ci@11:101372807:101374590:+|11:101372807:101372808:+	chr11:101372707-101374690	ENSMUSG00000078650	G6pc	ci	2	NA	0.09	0.03	0.12	2	35200000000
ci@10:23785677:23785902:-|10:23785901:23785902:-	chr10:23785577-23786002	ENSMUSG00000061983	Rps12	ci	2	NA	-0.09	0.11	0.02	-2.46	843
tutr@11:76221786:76221965:-|11:76221748:76221965:-|11:76221729:76221965:-	chr11:76221629-76222065	ENSMUSG00000017286	Glod4	tutr	2	NA	-0.08	0.14	0.06	-1.22	9.57
ci@8:71376273:71378389:-|8:71378388:71378389:-	chr8:71376173-71378489	ENSMUSG00000002393	Nr2f6	ci	2	NA	-0.08	0.14	0.06	-1.22	5.05
tutr@6:113388776:113389055:+|6:113388776:113389603:+|6:113388776:113389636:+|6:113388776:113389653:+	chr6:113388676-113389753	ENSMUSG00000079426	Arpc4	tutr	4	NA	0.08	0.05	0.13	1.38	220
ci@8:109996922:109997522:+|8:109996922:109996923:+	chr8:109996822-109997622	ENSMUSG00000001670	Tat	ci	2	NA	0.08	0.03	0.11	1.87	1.63e+36
ci@8:94172875:94173127:+|8:94172875:94172876:+	chr8:94172775-94173227	ENSMUSG00000031762	Mt2	ci	2	NA	-0.08	0.08	0	-Inf	2210
ci@11:74907451:74907824:+|11:74907451:74907452:+	chr11:74907351-74907924	ENSMUSG00000038335	Tsr1	ci	1	NA	0.08	0.08	0.16	1	2530
tutr@14:20320365:20320723:-|14:20320252:20320723:-|14:20320163:20320723:-|14:20320138:20320723:-	chr14:20320038-20320823	ENSMUSG00000021810	Ecd	tutr	3	NA	-0.08	0.15	0.07	-1.1	28.1
tutr@15:79724120:79725446:-|15:79724070:79725446:-	chr15:79723970-79725546	ENSMUSG00000042524	Sun2	tutr	1	NA	0.07	0.04	0.11	1.46	8.92
tutr@X:98944988:98945109:+|X:98944988:98945127:+|X:98944988:98945149:+|X:98944988:98946456:+|X:98944988:98947949:+|X:98944988:98948137:+|X:98944988:98948883:+|X:98944988:98948904:+|X:98944988:98948966:+|X:98944988:98949015:+	chrX:98944888-98949115	ENSMUSG00000047694	Yipf6	tutr	5	NA	0.07	0.07	0.14	1	2650
tutr@12:91808642:91809843:-|12:91808359:91809843:-|12:91808338:91809843:-|12:91806094:91809843:-|12:91806043:91809843:-	chr12:91805943-91809943	ENSMUSG00000020964	Sel1l	tutr	3	NA	0.07	0.03	0.1	1.74	9820
tutr@8:11199633:11199800:-|8:11199519:11199800:-|8:11199498:11199800:-|8:11198523:11199800:-|8:11198430:11199800:-	chr8:11198330-11199900	ENSMUSG00000031502	Col4a1	tutr	5	NA	-0.07	0.14	0.07	-1	40700
tutr@2:109897401:109898026:+|2:109897401:109898128:+|2:109897401:109898158:+|2:109897401:109898178:+|2:109897401:109900060:+|2:109897401:109900768:+|2:109897401:109900868:+|2:109897401:109900928:+|2:109897401:109900983:+|2:109897401:109901001:+	chr2:109897301-109901101	ENSMUSG00000027162	Lin7c	tutr	6	NA	0.07	0.06	0.13	1.12	178000000000
tutr@12:80167749:80168321:-|12:80167731:80168321:-|12:80167714:80168321:-|12:80167591:80168321:-|12:80167547:80168321:-	chr12:80167447-80168421	ENSMUSG00000015143	Actn1	tutr	2	NA	0.07	0.07	0.14	1	7.04
tutr@3:103063449:103064655:+|3:103063449:103064671:+|3:103063449:103067837:+|3:103063449:103067906:+	chr3:103063349-103068006	ENSMUSG00000027852	Nras	tutr	3	NA	0.07	0.06	0.13	1.12	430000
tutr@13:54106603:54108316:+|13:54106603:54108337:+	chr13:54106503-54108437	ENSMUSG00000021474	Sfxn1	tutr	1	NA	0.07	0.07	0.14	1	36800
tutr@11:97161612:97162680:-|11:97161577:97162680:-|11:97161555:97162680:-|11:97161531:97162680:-|11:97159795:97162680:-|11:97159716:97162680:-	chr11:97159616-97162780	ENSMUSG00000001440	Kpnb1	tutr	2	NA	-0.07	0.12	0.05	-1.26	10100000
tutr@8:105681619:105682443:+|8:105681619:105682920:+	chr8:105681519-105683020	ENSMUSG00000005698	Ctcf	tutr	1	NA	-0.07	0.12	0.05	-1.26	30.3
tutr@1:171276991:171277056:-|1:171275988:171277056:-	chr1:171275888-171277156	ENSMUSG00000053483	Usp21	tutr	1	NA	-0.06	0.1	0.04	-1.32	28.2
tutr@8:40993053:40993419:-|8:40992917:40993419:-|8:40992567:40993419:-|8:40990936:40993419:-|8:40990913:40993419:-	chr8:40990813-40993519	ENSMUSG00000045636	Mtus1	tutr	3	NA	0.06	0.01	0.07	2.81	1510000000
cj@4:61594424:61595193:-|4:other:61595193:-|4:61594424:other:-	chr4:61594324-61595293	ENSMUSG00000096674	Mup15	cj	3	NA	0.06	0.01	0.07	2.81	7.69
ci@8:109995221:109996067:+|8:109995221:109995222:+	chr8:109995121-109996167	ENSMUSG00000001670	Tat	ci	2	NA	0.06	0.01	0.07	2.81	2.48e+28
ci@8:94173192:94173336:+|8:94173192:94173193:+	chr8:94173092-94173436	ENSMUSG00000031762	Mt2	ci	2	NA	-0.06	0.07	0.01	-2.81	16300
tutr@11:90276863:90278004:+|11:90276863:90278571:+|11:90276863:90278602:+	chr11:90276763-90278702	ENSMUSG00000003948	Mmd	tutr	3	NA	-0.06	0.09	0.03	-1.58	19500000
tutr@10:127517615:127517788:-|10:127517572:127517788:-|10:127517421:127517788:-|10:127517316:127517788:-|10:127517138:127517788:-|10:127517122:127517788:-	chr10:127517022-127517888	ENSMUSG00000025403	Shmt2	tutr	3	NA	0.06	0.03	0.09	1.58	6.86e+36
tutr@4:109062094:109062257:-|4:109061712:109062257:-|4:109061686:109062257:-|4:109061654:109062257:-	chr4:109061554-109062357	ENSMUSG00000028559	Osbpl9	tutr	2	NA	0.06	0.05	0.11	1.14	58600
tutr@16:33497344:33498725:+|16:33497344:33501958:+|16:33497344:33502042:+|16:33497344:33502250:+|16:33497344:33502378:+|16:33497344:33503204:+	chr16:33497244-33503304	ENSMUSG00000022811	Zfp148	tutr	5	NA	0.06	0.06	0.12	1	22300
tutr@X:160122298:160123782:-|X:160122249:160123782:-|X:160122215:160123782:-	chrX:160122115-160123882	ENSMUSG00000031299	Pdha1	tutr	1	NA	0.06	0.06	0.12	1	4.26e+24
tutr@7:83898005:83899151:+|7:83898005:83899175:+|7:83898005:83899191:+	chr7:83897905-83899291	ENSMUSG00000038503	Mesdc2	tutr	3	NA	-0.06	0.12	0.06	-1	127
tutr@14:105304834:105308383:+|14:105304834:105308801:+|14:105304834:105308868:+	chr14:105304734-105308968	ENSMUSG00000053253	Ndfip2	tutr	3	NA	-0.06	0.12	0.06	-1	99.3
tutr@9:75499648:75500115:-|9:75498904:75500115:-|9:75498255:75500115:-|9:75498116:75500115:-	chr9:75498016-75500215	ENSMUSG00000058587	Tmod3	tutr	2	NA	0.06	0.06	0.12	1	6.54
tutr@11:88924099:88924661:-|11:88924071:88924661:-|11:88924021:88924661:-	chr11:88923921-88924761	ENSMUSG00000000278	Scpep1	tutr	2	NA	-0.05	0.1	0.05	-1	143
tutr@11:116022749:116023406:-|11:116022730:116023406:-|11:116022468:116023406:-|11:116022275:116023406:-|11:116022253:116023406:-|11:116021985:116023406:-|11:116021969:116023406:-	chr11:116021869-116023506	ENSMUSG00000016559	H3f3b	tutr	2	NA	-0.05	0.07	0.02	-1.81	114000
tutr@X:16685375:16685630:+|X:16685375:16685655:+|X:16685375:16685742:+|X:16685375:16687707:+|X:16685375:16687817:+	chrX:16685275-16687917	ENSMUSG00000025037	Maoa	tutr	5	NA	0.05	0.05	0.1	1	21.4
tutr@14:118978184:118978201:+|14:118978184:118978259:+|14:118978184:118979890:+|14:118978184:118981699:+	chr14:118978084-118981799	ENSMUSG00000022136	Dnajc3	tutr	3	NA	0.05	0.02	0.07	1.81	1060000000
tutr@11:5041792:5042576:+|11:5041792:5042669:+|11:5041792:5042728:+	chr11:5041692-5042828	ENSMUSG00000009090	Ap1b1	tutr	3	NA	-0.05	0.1	0.05	-1	5.4
tutr@3:157546738:157546923:+|3:157546738:157548317:+|3:157546738:157548339:+	chr3:157546638-157548439	ENSMUSG00000028180	Zranb2	tutr	2	NA	0.05	0.05	0.1	1	22900000
tutr@2:76695502:76695677:+|2:76695502:76696747:+|2:76695502:76696783:+|2:76695502:76696826:+|2:76695502:76697327:+	chr2:76695402-76697427	ENSMUSG00000002733	Plekha3	tutr	5	NA	-0.05	0.07	0.02	-1.81	405
tutr@7:89140522:89141837:-|7:89140212:89141837:-|7:89140195:89141837:-|7:89140177:89141837:-|7:89140031:89141837:-|7:89139714:89141837:-	chr7:89139614-89141937	ENSMUSG00000039428	Tmem135	tutr	2	NA	0.05	0.05	0.1	1	571000
cj@8:105085689:105086558:+|8:105085689:other:+|8:other:105086558:+	chr8:105085589-105086658	ENSMUSG00000062181	Ces3b	cj	2	NA	0.05	0.03	0.08	1.42	48200000
ci@8:109998395:109998749:+|8:109998395:109998396:+	chr8:109998295-109998849	ENSMUSG00000001670	Tat	ci	2	NA	0.05	0.02	0.07	1.81	1.48e+25
ci@8:94179888:94180102:+|8:94179888:94179889:+	chr8:94179788-94180202	ENSMUSG00000031765	Mt1	ci	2	NA	-0.05	0.05	0	-Inf	455000000000
tutr@8:78807964:78808210:-|8:78807082:78808210:-|8:78806567:78808210:-|8:78804876:78808210:-	chr8:78804776-78808310	ENSMUSG00000031683	Lsm6	tutr	2	NA	0.05	0.04	0.09	1.17	46.2
tutr@6:35510939:35512230:-|6:35509989:35512230:-|6:35509065:35512230:-|6:35509045:35512230:-	chr6:35508945-35512330	ENSMUSG00000029840	Mtpn	tutr	2	NA	0.05	0.04	0.09	1.17	41.3
tutr@2:53138236:53139177:-|2:53138143:53139177:-|2:53137278:53139177:-|2:53137256:53139177:-|2:53137240:53139177:-|2:53136844:53139177:-	chr2:53136744-53139277	ENSMUSG00000061136	Prpf40a	tutr	2	NA	0.05	0.04	0.09	1.17	10.9
tutr@3:58523736:58523827:-|3:58523591:58523827:-|3:58523571:58523827:-|3:58521987:58523827:-|3:58521966:58523827:-	chr3:58521866-58523927	ENSMUSG00000027808	Serp1	tutr	3	NA	0.05	0.01	0.06	2.58	3.45e+32
tutr@2:180981370:180981664:+|2:180981370:180981763:+|2:180981370:180982310:+|2:180981370:180982432:+|2:180981370:180982457:+|2:180981370:180982478:+|2:180981370:180982523:+	chr2:180981270-180982623	ENSMUSG00000027575	Arfgap1	tutr	3	NA	-0.05	0.09	0.04	-1.17	5.18
ci@11:84391664:84392216:+|11:84391664:84391665:+	chr11:84391564-84392316	ENSMUSG00000020532	Acaca	ci	2	NA	0.05	0.01	0.06	2.58	6.75
tutr@3:144596954:144597282:+|3:144596954:144597661:+|3:144596954:144597680:+	chr3:144596854-144597780	ENSMUSG00000037072	2023-09-15	tutr	3	NA	-0.04	0.07	0.03	-1.22	141000
tutr@3:138555504:138556631:+|3:138555504:138556685:+|3:138555504:138556907:+|3:138555504:138557179:+|3:138555504:138557197:+	chr3:138555404-138557297	ENSMUSG00000028156	Eif4e	tutr	4	NA	-0.04	0.07	0.03	-1.22	467000
ci@11:101370815:101372702:+|11:101370815:101370816:+	chr11:101370715-101372802	ENSMUSG00000078650	G6pc	ci	2	NA	0.04	0.03	0.07	1.22	4970000
tutr@12:32975724:32975828:+|12:32975724:32976630:+|12:32975724:32976908:+|12:32975724:32979030:+|12:32975724:32979048:+|12:32975724:32979503:+	chr12:32975624-32979603	ENSMUSG00000020570	Sypl	tutr	4	NA	0.04	0.04	0.08	1	2520000
tutr@14:34343723:34344269:+|14:34343723:34344902:+|14:34343723:34344975:+|14:34343723:34345110:+|14:34343723:34345260:+	chr14:34343623-34345360	ENSMUSG00000021794	Glud1	tutr	1	NA	-0.04	0.08	0.04	-1	3810
tutr@11:17203478:17203933:-|11:17203447:17203933:-|11:17203426:17203933:-|11:17203280:17203933:-|11:17203201:17203933:-	chr11:17203101-17204033	ENSMUSG00000020116	Pno1	tutr	4	NA	0.04	0.04	0.08	1	23.7
tutr@4:139288963:139291265:+|4:139288963:139291292:+|4:139288963:139291441:+|4:139288963:139291474:+|4:139288963:139291738:+	chr4:139288863-139291838	ENSMUSG00000028745	Capzb	tutr	3	NA	-0.04	0.05	0.01	-2.32	1550
ci@10:23786880:23786994:-|10:23786993:23786994:-	chr10:23786780-23787094	ENSMUSG00000061983	Rps12	ci	2	NA	-0.04	0.05	0.01	-2.32	7.08
ci@11:101368026:101370706:+|11:101368026:101368027:+	chr11:101367926-101370806	ENSMUSG00000078650	G6pc	ci	2	NA	0.04	0.01	0.05	2.32	63900
ci@8:109994699:109995169:+|8:109994699:109994700:+	chr8:109994599-109995269	ENSMUSG00000001670	Tat	ci	2	NA	0.04	0.01	0.05	2.32	1.11e+17
tutr@1:54987024:54987333:-|1:54985692:54987333:-|1:54985171:54987333:-	chr1:54985071-54987433	ENSMUSG00000025982	Sf3b1	tutr	2	NA	0.04	0.02	0.06	1.58	249000
tutr@2:121437699:121437847:+|2:121437699:121437978:+	chr2:121437599-121438078	ENSMUSG00000027248	Pdia3	tutr	1	NA	-0.04	0.06	0.02	-1.58	447
tutr@6:86524539:86524844:-|6:86524498:86524844:-|6:86524480:86524844:-|6:86524459:86524844:-	chr6:86524359-86524944	ENSMUSG00000051695	Pcbp1	tutr	3	NA	-0.04	0.06	0.02	-1.58	5.45
cj@8:105086711:105086822:+|8:105086711:other:+|8:other:105086822:+	chr8:105086611-105086922	ENSMUSG00000062181	Ces3b	cj	3	NA	0.04	0.02	0.06	1.58	730000
ci@2:155549579:155549799:+|2:155549579:155549580:+	chr2:155549479-155549899	ENSMUSG00000027605	Acss2	ci	2	NA	-0.04	0.06	0.02	-1.58	5.42
ci@8:109997605:109998297:+|8:109997605:109997606:+	chr8:109997505-109998397	ENSMUSG00000001670	Tat	ci	2	NA	0.04	0.02	0.06	1.58	72200000000
tutr@1:191778534:191778716:+|1:191778534:191783245:+|1:191778534:191784252:+	chr1:191778434-191784352	ENSMUSG00000026623	Lpgat1	tutr	2	NA	0.03	0.02	0.05	1.32	5.08e+18
tutr@13:24812762:24812899:+|13:24812762:24812963:+|13:24812762:24813038:+|13:24812762:24813609:+|13:24812762:24813628:+|13:24812762:24813870:+	chr13:24812662-24813970	ENSMUSG00000019132	BC005537	tutr	4	NA	-0.03	0.05	0.02	-1.32	31.9
tutr@7:34202151:34202413:-|7:34202125:34202413:-|7:34202109:34202413:-	chr7:34202009-34202513	ENSMUSG00000036427	Gpi1	tutr	3	NA	0.03	0.02	0.05	1.32	121
tutr@8:22376695:22377856:-|8:22376006:22377856:-|8:22375968:22377856:-|8:22375553:22377856:-	chr8:22375453-22377956	ENSMUSG00000031482	Slc25a15	tutr	2	NA	0.03	0.01	0.04	2	183000000000
tutr@6:34773228:34775384:+|6:34773228:34775420:+|6:34773228:34775441:+|6:34773228:34775467:+	chr6:34773128-34775567	ENSMUSG00000029761	Cald1	tutr	1	NA	0.03	0.03	0.06	1	87000
tutr@2:23197031:23197260:+|2:23197031:23197565:+|2:23197031:23197605:+|2:23197031:23197623:+|2:23197031:23197641:+|2:23197031:23197658:+|2:23197031:23197715:+|2:23197031:23197748:+|2:23197031:23197767:+|2:23197031:23197954:+	chr2:23196931-23198054	ENSMUSG00000026775	Yme1l1	tutr	2	NA	0.03	0.01	0.04	2	29.9
ci@8:109992650:109993822:+|8:109992650:109992651:+	chr8:109992550-109993922	ENSMUSG00000001670	Tat	ci	2	NA	0.03	0	0.03	Inf	262000000000000
ci@8:94179338:94179823:+|8:94179338:94179339:+	chr8:94179238-94179923	ENSMUSG00000031765	Mt1	ci	2	NA	-0.03	0.04	0.01	-2	39000000000000
ci@8:105085689:105086558:+|8:105085689:105085690:+	chr8:105085589-105086658	ENSMUSG00000062181	Ces3b	ci	2	NA	0.03	0.01	0.04	2	1130
ci@11:117835242:117835503:+|11:117835242:117835243:+	chr11:117835142-117835603	ENSMUSG00000017718	Afmid	ci	2	NA	-0.03	0.04	0.01	-2	22.5
ci@8:109993980:109994561:+|8:109993980:109993981:+	chr8:109993880-109994661	ENSMUSG00000001670	Tat	ci	2	NA	0.03	0	0.03	Inf	1980000000
tutr@8:64718375:64718985:-|8:64718281:64718985:-|8:64718226:64718985:-|8:64718208:64718985:-|8:64718141:64718985:-|8:64718122:64718985:-	chr8:64718022-64719085	ENSMUSG00000031604	Sc4mol	tutr	4	NA	0.02	0.02	0.04	1	67
tutr@13:80893426:80895890:+|13:80893426:80896037:+	chr13:80893326-80896137	ENSMUSG00000074794	Arrdc3	tutr	1	NA	-0.02	0.04	0.02	-1	418
tutr@11:75764672:75765520:+|11:75764672:75765536:+|11:75764672:75765554:+|11:75764672:75765578:+|11:75764672:75765627:+|11:75764672:75765838:+	chr11:75764572-75765938	ENSMUSG00000020849	Ywhae	tutr	1	NA	0.02	0.02	0.04	1	1180
tutr@2:166948856:166949343:-|2:166948290:166949343:-|2:166948274:166949343:-|2:166948143:166949343:-|2:166948125:166949343:-|2:166947674:166949343:-|2:166947546:166949343:-	chr2:166947446-166949443	ENSMUSG00000039536	Stau1	tutr	5	NA	0.02	0.02	0.04	1	21.9
tutr@9:75056805:75056821:+|9:75056805:75058075:+|9:75056805:75058096:+	chr9:75056705-75058196	ENSMUSG00000007656	Arpp19	tutr	2	NA	-0.02	0.04	0.02	-1	409000000000
cj@11:32296618:32296741:+|11:32296618:other:+|11:other:32296741:+	chr11:32296518-32296841	ENSMUSG00000069917	Hba-a2	cj	3	NA	0.02	0	0.02	Inf	1.11e+29
ci@8:109991947:109992583:+|8:109991947:109991948:+	chr8:109991847-109992683	ENSMUSG00000001670	Tat	ci	2	NA	0.02	0	0.02	Inf	55500
ci@6:122084419:122085468:+|6:122084419:122084420:+	chr6:122084319-122085568	ENSMUSG00000030131	Mug2	ci	2	NA	-0.02	0.04	0.02	-1	925
ci@3:130631850:130633408:+|3:130631850:130631851:+	chr3:130631750-130633508	ENSMUSG00000019232	Agxt2l1	ci	2	NA	0.02	0	0.02	Inf	490
tutr@12:59072813:59073192:+|12:59072813:59073802:+|12:59072813:59073854:+|12:59072813:59073899:+|12:59072813:59073915:+|12:59072813:59073974:+|12:59072813:59073999:+	chr12:59072713-59074099	ENSMUSG00000020994	Pnn	tutr	6	NA	-0.02	0.03	0.01	-1.58	8.95
tutr@6:30212966:30214958:-|6:30211291:30214958:-	chr6:30211191-30215058	ENSMUSG00000039159	Ube2h	tutr	1	NA	-0.02	0.03	0.01	-1.58	217
tutr@11:100715840:100716046:-|11:100715266:100716046:-|11:100715171:100716046:-|11:100715152:100716046:-|11:100715009:100716046:-	chr11:100714909-100716146	ENSMUSG00000019173	Rab5c	tutr	3	NA	0.02	0.01	0.03	1.58	1740
ci@8:105086711:105086822:+|8:105086711:105086712:+	chr8:105086611-105086922	ENSMUSG00000062181	Ces3b	ci	2	NA	0.02	0.01	0.03	1.58	12800000
ci@4:115491477:115491561:-|4:115491560:115491561:-	chr4:115491377-115491661	ENSMUSG00000028715	Cyp4a14	ci	2	NA	-0.02	0.03	0.01	-1.58	13
a5ss@4:108085302:108087008:-|4:108085302:108087012:-	chr4:108085202-108087112	ENSMUSG00000028603	Scp2	a5ss	1	TRUE	0.01	0.01	0.02	1	186
a5ss@11:120568307:120571519:-|11:120568307:120571521:-	chr11:120568207-120571621	ENSMUSG00000025130	P4hb	a5ss	1	TRUE	-0.01	0.01	0	-Inf	32900000
ri@15:80081031:80081615:-|15:80081614:80081615:-	chr15:80080931-80081715	ENSMUSG00000060036	Rpl3	ri	2	TRUE	0.01	0.01	0.02	1	75.3
tutr@11:97778019:97778081:-|11:97778002:97778081:-|11:97777860:97778081:-|11:97777803:97778081:-|11:97777525:97778081:-	chr11:97777425-97778181	ENSMUSG00000071415	Rpl23	tutr	4	NA	0.01	0	0.01	Inf	6650000000
tutr@8:84842404:84842646:-|8:84842355:84842646:-|8:84842087:84842646:-	chr8:84841987-84842746	ENSMUSG00000003814	Calr	tutr	2	NA	-0.01	0.01	0	-Inf	587000000
tutr@7:99478919:99479707:-|7:99478889:99479707:-|7:99478870:99479707:-|7:99478849:99479707:-|7:99477910:99479707:-|7:99477892:99479707:-	chr7:99477792-99479807	ENSMUSG00000030744	Rps3	tutr	5	NA	0.01	0.01	0.02	1	4.94e+18
tutr@2:122151660:122152835:+|2:122151660:122152852:+|2:122151660:122152873:+|2:122151660:122152894:+|2:122151660:122153019:+|2:122151660:122153036:+|2:122151660:122153068:+	chr2:122151560-122153168	ENSMUSG00000060802	B2m	tutr	4	NA	-0.01	0.01	0	-Inf	2.95e+35
tutr@6:50564237:50565236:-|6:50564045:50565236:-|6:50563665:50565236:-	chr6:50563565-50565336	ENSMUSG00000063694	Cycs	tutr	2	NA	0.01	0	0.01	Inf	204000
tutr@5:150643013:150643113:-|5:150642946:150643113:-|5:150641567:150643113:-|5:150639961:150643113:-|5:150639690:150643113:-|5:150635972:150643113:-	chr5:150635872-150643213	ENSMUSG00000029655	N4bp2l2	tutr	5	NA	-0.01	0.01	0	-Inf	6.4
cj@11:32296945:32297080:+|11:32296945:other:+|11:other:32297080:+	chr11:32296845-32297180	ENSMUSG00000069917	Hba-a2	cj	3	NA	0.01	0.01	0.02	1	432000000
ci@6:122081386:122081547:+|6:122081386:122081387:+	chr6:122081286-122081647	ENSMUSG00000030131	Mug2	ci	2	NA	-0.01	0.02	0.01	-1	1360
ci@8:105086926:105088419:+|8:105086926:105086927:+	chr8:105086826-105088519	ENSMUSG00000062181	Ces3b	ci	2	NA	0.01	0.01	0.02	1	25.7
ci@3:83043517:83043777:-|3:83043776:83043777:-	chr3:83043417-83043877	ENSMUSG00000033831	Fgb	ci	2	NA	-0.01	0.01	0	-Inf	216000
ci@10:24916459:24916775:-|10:24916774:24916775:-	chr10:24916359-24916875	ENSMUSG00000019987	Arg1	ci	2	NA	0.01	0	0.01	Inf	8.68
ci@9:46229269:46229805:+|9:46229269:46229270:+	chr9:46229169-46229905	ENSMUSG00000032083	Apoa1	ci	2	NA	-0.01	0.01	0	-Inf	110000000000
ci@17:35470179:35470376:+|17:35470179:35470180:+	chr17:35470079-35470476	ENSMUSG00000067235	H2-Q10	ci	2	NA	0.01	0.01	0.02	1	5060
ci@9:46228736:46228938:+|9:46228736:46228737:+	chr9:46228636-46229038	ENSMUSG00000032083	Apoa1	ci	2	NA	-0.01	0.01	0	-Inf	12500
ci@8:105055659:105056384:+|8:105055659:105055660:+	chr8:105055559-105056484	ENSMUSG00000069922	Ces3a	ci	2	NA	0.01	0.01	0.02	1	883
ci@4:49538327:49538718:-|4:49538717:49538718:-	chr4:49538227-49538818	ENSMUSG00000028307	Aldob	ci	2	NA	0.01	0	0.01	Inf	1340
ci@10:75772913:75773216:-|10:75773215:75773216:-	chr10:75772813-75773316	ENSMUSG00000001666	Ddt	ci	2	NA	-0.01	0.01	0	-Inf	42.9
ci@8:109991719:109991843:+|8:109991719:109991720:+	chr8:109991619-109991943	ENSMUSG00000001670	Tat	ci	2	NA	0.01	0	0.01	Inf	17.9
ci@4:115524879:115525302:+|4:115524879:115524880:+	chr4:115524779-115525402	ENSMUSG00000066072	Cyp4a10	ci	2	NA	-0.01	0.02	0.01	-1	79200
ci@9:46228999:46229116:+|9:46228999:46229000:+	chr9:46228899-46229216	ENSMUSG00000032083	Apoa1	ci	2	NA	-0.01	0.01	0	-Inf	3.32e+22
ci@11:100321049:100321317:+|11:100321049:100321050:+	chr11:100320949-100321417	ENSMUSG00000035530	Eif1	ci	2	NA	-0.01	0.02	0.01	-1	38.4
ci@3:83042634:83043232:-|3:83043231:83043232:-	chr3:83042534-83043332	ENSMUSG00000033831	Fgb	ci	2	NA	-0.01	0.01	0	-Inf	89200
ci@8:105051836:105053356:+|8:105051836:105051837:+	chr8:105051736-105053456	ENSMUSG00000069922	Ces3a	ci	2	NA	0.01	0.01	0.02	1	25
ci@11:75438458:75439457:-|11:75439456:75439457:-	chr11:75438358-75439557	ENSMUSG00000038224	Serpinf2	ci	2	NA	-0.01	0.01	0	-Inf	5.82
ci@6:55173493:55174827:-|6:55174826:55174827:-	chr6:55173393-55174927	ENSMUSG00000003477	Inmt	ci	2	NA	-0.01	0.02	0.01	-1	2670
