# Supplementary material for: An autoregulatory poison exon in Smndc1 is conserved across kingdoms and influences organism growth
Source: PLoS Genet. 2024 Aug 16;20(8):e1011363. doi: 10.1371/journal.pgen.1011363 (PMC11357089; doi:10.1371/journal.pgen.1011363)
Supplement: S6 Table — Summary of differential splicing events between samples, including event annotation, genomic coordinates, gene identifier, NMD relevance, PSI value, log fold change, and Bayes factor. (XLSX) [file pgen.1011363.s006.xlsx]

## Sheet: S6 Table
S6 Table: Differentially spliced events in wild-type and Smndc1 poison exon null fibroblast samples. Each row of the table corresponds to an isoform of a splicing event. For each event, the isoforms are defined as follows: isoform 1 is the inclusion isoform for cassette exons ("se"); isoform 1 is the intron-proximal isoform for competing 3' or 5' splice site events ("a3ss", "a5ss") with subsequen…
event	coords	gene	geneName	type	isoform	nmdTarget	dpsi	psi.WT	psi.poison_exon_null	lfc	bf
tutr@5:45434144:45434572:-|5:45434053:45434572:-	chr5:45433953-45434672	ENSMUSG00000015806	Qdpr	tutr	2	NA	0.75	0.12	0.87	2.86	5.83e+68
tutr@X:94727296:94727718:+|X:94727296:94730178:+	chrX:94727196-94730278	ENSMUSG00000073062	Zxdb	tutr	1	NA	0.52	0.02	0.54	4.75	1090000
tutr@12:108538228:108538601:+|12:108538228:108539543:+|12:108538228:108539574:+	chr12:108538128-108539674	ENSMUSG00000058070	Eml1	tutr	3	NA	0.42	0.15	0.57	1.93	2.08e+101
tutr@1:78706415:78706581:+|1:78706415:78706900:+|1:78706415:78706973:+	chr1:78706315-78707073	ENSMUSG00000032883	Acsl3	tutr	3	NA	0.41	0.28	0.69	1.3	19500000000000
tutr@7:65691319:65692071:+|7:65691319:65692089:+	chr7:65691219-65692189	ENSMUSG00000030515	Tarsl2	tutr	2	NA	0.4	0.21	0.61	1.54	10
tutr@1:44086863:44086889:-|1:44086841:44086889:-|1:44086796:44086889:-|1:44086684:44086889:-|1:44086614:44086889:-	chr1:44086514-44086989	ENSMUSG00000026047	Kdelc1	tutr	4	NA	0.39	0.29	0.68	1.23	4.03e+27
tutr@17:33380639:33380941:-|17:33380274:33380941:-|17:33380257:33380941:-|17:33379314:33380941:-	chr17:33379214-33381041	ENSMUSG00000055240	Zfp101	tutr	3	NA	0.38	0.16	0.54	1.75	2330
tutr@6:30748411:30748856:-|6:30747553:30748856:-	chr6:30747453-30748956	ENSMUSG00000025607	Copg2	tutr	2	NA	0.36	0.64	1	0.644	1.68e+27
tutr@2:26953584:26954476:-|2:26953565:26954476:-	chr2:26953465-26954576	ENSMUSG00000052406	Rexo4	tutr	2	NA	0.35	0.33	0.68	1.04	2.63e+40
ci@11:96291265:96293375:-|11:96293374:96293375:-	chr11:96291165-96293475	ENSMUSG00000085645	0610040B09Rik	ci	1	NA	0.35	0.42	0.77	0.874	6300
tutr@4:81278523:81279622:-|4:81278507:81279622:-	chr4:81278407-81279722	ENSMUSG00000028402	Mpdz	tutr	1	NA	0.35	0.16	0.51	1.67	5.63e+22
tutr@10:53536343:53537323:-|10:53536317:53537323:-	chr10:53536217-53537423	ENSMUSG00000058298	Mcm9	tutr	2	NA	0.34	0.43	0.77	0.841	45
tutr@8:84095966:84096985:+|8:84095966:84097001:+	chr8:84095866-84097101	ENSMUSG00000031706	Rfx1	tutr	2	NA	0.34	0.33	0.67	1.02	43.7
tutr@16:92605498:92605654:-|16:92605032:92605654:-|16:92602077:92605654:-|16:92601470:92605654:-	chr16:92601370-92605754	ENSMUSG00000022952	Runx1	tutr	1	NA	-0.33	0.44	0.11	-2	7.61
tutr@3:103962612:103964179:+|3:103962612:103965881:+|3:103962612:103966595:+|3:103962612:103966618:+	chr3:103962512-103966718	ENSMUSG00000044098	Rsbn1	tutr	3	NA	0.33	0.44	0.77	0.807	7.5e+26
tutr@11:26471360:26471427:+|11:26471360:26471815:+|11:26471360:26471875:+	chr11:26471260-26471975	ENSMUSG00000004018	Fancl	tutr	3	NA	0.32	0.42	0.74	0.817	722
tutr@7:126945121:126945618:+|7:126945121:126945637:+	chr7:126945021-126945737	ENSMUSG00000030685	Kctd13	tutr	2	NA	0.32	0.2	0.52	1.38	531
ci@19:36970038:36972898:+|19:36970038:36970039:+	chr19:36969938-36972998	ENSMUSG00000040565	Btaf1	ci	1	NA	0.32	0.68	1	0.556	24900
tutr@9:78081518:78081979:-|9:78081501:78081979:-	chr9:78081401-78082079	ENSMUSG00000001366	Fbxo9	tutr	2	NA	0.31	0.25	0.56	1.16	317
tutr@8:109572859:109574008:+|8:109572859:109574050:+	chr8:109572759-109574150	ENSMUSG00000031723	Txnl4b	tutr	2	NA	0.31	0.24	0.55	1.2	29900
tutr@16:32823858:32823967:-|16:32821730:32823967:-|16:32821702:32823967:-	chr16:32821602-32824067	ENSMUSG00000035629	1700021K19Rik	tutr	3	NA	0.31	0.32	0.63	0.977	5.49e+67
tutr@11:54717501:54720258:-|11:54717473:54720258:-|11:54717456:54720258:-	chr11:54717356-54720358	ENSMUSG00000052298	Cdc42se2	tutr	2	NA	0.3	0.37	0.67	0.857	8.16e+46
tutr@12:65130449:65130646:+|12:65130449:65131725:+|12:65130449:65131826:+	chr12:65130349-65131926	ENSMUSG00000055884	Fancm	tutr	3	NA	0.3	0.18	0.48	1.42	112
tutr@8:84211049:84211945:-|8:84210960:84211945:-|8:84210943:84211945:-	chr8:84210843-84212045	ENSMUSG00000035671	Zswim4	tutr	1	NA	0.29	0.23	0.52	1.18	8.86e+19
ci@15:89373823:89373932:-|15:89373931:89373932:-	chr15:89373723-89374032	ENSMUSG00000022615	Tymp	ci	1	NA	0.29	0.48	0.77	0.682	18.5
tutr@1:97706642:97707717:-|1:97706159:97707717:-|1:97706140:97707717:-|1:97706045:97707717:-	chr1:97705945-97707817	ENSMUSG00000040648	Ppip5k2	tutr	2	NA	0.28	0.28	0.56	1	77.6
tutr@X:7773931:7775181:+|X:7773931:7775198:+	chrX:7773831-7775298	ENSMUSG00000000134	Tfe3	tutr	2	NA	0.28	0.2	0.48	1.26	2.59e+33
tutr@11:96953472:96954469:-|11:96953339:96954469:-	chr11:96953239-96954569	ENSMUSG00000018678	Sp2	tutr	2	NA	0.27	0.29	0.56	0.949	67300
tutr@11:84048042:84048616:-|11:84048026:84048616:-	chr11:84047926-84048716	ENSMUSG00000018648	Dusp14	tutr	2	NA	0.27	0.17	0.44	1.37	7620000000
tutr@17:74388312:74388483:+|17:74388312:74388500:+	chr17:74388212-74388600	ENSMUSG00000024068	Spast	tutr	2	NA	0.27	0.53	0.8	0.594	22
tutr@9:104042132:104043729:+|9:104042132:104043810:+	chr9:104042032-104043910	ENSMUSG00000032558	Nphp3	tutr	2	NA	0.27	0.13	0.4	1.62	27.4
tutr@14:47101459:47102130:+|14:47101459:47102153:+	chr14:47101359-47102253	ENSMUSG00000021838	Samd4	tutr	1	NA	0.26	0.23	0.49	1.09	1.84e+19
tutr@18:34599857:34600181:-|18:34599829:34600181:-	chr18:34599729-34600281	ENSMUSG00000003778	Brd8	tutr	2	NA	0.26	0.48	0.74	0.624	459
tutr@9:45928828:45929656:+|9:45928828:45929719:+	chr9:45928728-45929819	ENSMUSG00000035382	Pcsk7	tutr	2	NA	0.26	0.65	0.91	0.485	6.49e+18
tutr@3:100138418:100138686:-|3:100138357:100138686:-|3:100138196:100138686:-|3:100138180:100138686:-	chr3:100138080-100138786	ENSMUSG00000033285	Wdr3	tutr	3	NA	0.26	0.14	0.4	1.51	405000000
tutr@3:106735848:106736552:+|3:106735848:106736573:+	chr3:106735748-106736673	ENSMUSG00000056260	Lrif1	tutr	2	NA	0.26	0.37	0.63	0.768	18.3
tutr@X:48541671:48543273:-|X:48541626:48543273:-	chrX:48541526-48543373	ENSMUSG00000036916	Zfp280c	tutr	1	NA	0.25	0.43	0.68	0.661	6320000
tutr@5:23961027:23964783:-|5:23960949:23964783:-	chr5:23960849-23964883	ENSMUSG00000028995	Fam126a	tutr	1	NA	0.25	0.2	0.45	1.17	1.73e+21
tutr@11:6473421:6474911:-|11:6473398:6474911:-	chr11:6473298-6475011	ENSMUSG00000094483	Purb	tutr	1	NA	0.25	0.13	0.38	1.55	9.67e+26
tutr@18:67404822:67405277:-|18:67404800:67405277:-|18:67404781:67405277:-|18:67404764:67405277:-	chr18:67404664-67405377	ENSMUSG00000024527	Afg3l2	tutr	1	NA	0.25	0.17	0.42	1.3	9850000000000
tutr@X:95935325:95935519:-|X:95935308:95935519:-	chrX:95935208-95935619	ENSMUSG00000057421	Las1l	tutr	2	NA	0.25	0.22	0.47	1.1	5370
tutr@8:123268040:123268413:+|8:123268040:123269732:+|8:123268040:123269748:+	chr8:123267940-123269848	ENSMUSG00000001065	Zfp276	tutr	3	NA	0.25	0.44	0.69	0.649	5230000000000
tutr@1:193175133:193176299:+|1:193175133:193177689:+|1:193175133:193177837:+	chr1:193175033-193177937	ENSMUSG00000026638	Irf6	tutr	2	NA	0.245	0.28	0.525	0.907	1.06e+54
tutr@16:57302015:57302198:-|16:57301999:57302198:-	chr16:57301899-57302298	ENSMUSG00000022748	Cmss1	tutr	2	NA	0.24	0.12	0.36	1.58	20.3
tutr@5:88781246:88781495:+|5:88781246:88783244:+|5:88781246:88783274:+	chr5:88781146-88783374	ENSMUSG00000029366	Dck	tutr	3	NA	0.24	0.06	0.3	2.32	1.39e+37
tutr@1:15843082:15843353:+|1:15843082:15843427:+	chr1:15842982-15843527	ENSMUSG00000025925	Terf1	tutr	1	NA	0.24	0.38	0.62	0.706	341
tutr@14:21984402:21984887:-|14:21984003:21984887:-|14:21983979:21984887:-|14:21983962:21984887:-	chr14:21983862-21984987	ENSMUSG00000039081	Zfp503	tutr	3	NA	-0.24	0.49	0.25	-0.971	1.67e+26
tutr@9:58876587:58877273:-|9:58876556:58877273:-|9:58876538:58877273:-|9:58874840:58877273:-|9:58874687:58877273:-	chr9:58874587-58877373	ENSMUSG00000032340	Neo1	tutr	1	NA	-0.24	0.44	0.2	-1.14	399
tutr@4:72117824:72118283:-|4:72117806:72118283:-	chr4:72117706-72118383	ENSMUSG00000008305	Tle1	tutr	2	NA	0.24	0.46	0.7	0.606	6620
tutr@8:70220194:70220664:-|8:70220174:70220664:-	chr8:70220074-70220764	ENSMUSG00000002343	Armc6	tutr	2	NA	0.23	0.44	0.67	0.607	12700
tutr@17:78854509:78855138:-|17:78854464:78855138:-	chr17:78854364-78855238	ENSMUSG00000024079	Eif2ak2	tutr	1	NA	0.23	0.45	0.68	0.596	30200000000
tutr@16:20605472:20605554:-|16:20605453:20605554:-	chr16:20605353-20605654	ENSMUSG00000033809	Alg3	tutr	2	NA	0.23	0.14	0.37	1.4	12.9
tutr@1:163247577:163253993:-|1:163246039:163253993:-|1:163245138:163253993:-|1:163245119:163253993:-|1:163245099:163253993:-	chr1:163244999-163254093	ENSMUSG00000026586	Prrx1	tutr	4	NA	0.23	0.5	0.73	0.546	3.21e+275
tutr@3:108556741:108558877:-|3:108556675:108558877:-|3:108556424:108558877:-	chr3:108556324-108558977	ENSMUSG00000068732	Tmem167b	tutr	1	NA	0.22	0.24	0.46	0.939	6360000000
tutr@4:139489231:139489258:+|4:139489231:139489276:+|4:139489231:139489529:+|4:139489231:139489575:+|4:139489231:139489594:+	chr4:139489131-139489694	ENSMUSG00000066036	Ubr4	tutr	3	NA	0.22	0.45	0.67	0.574	43500000
cj@4:132387065:132413070:-|4:other:132413070:-|4:132387065:other:-	chr4:132386965-132413170	ENSMUSG00000066043	Phactr4	cj	1	NA	0.22	0.41	0.63	0.62	5.3
tutr@1:91411503:91412057:-|1:91411482:91412057:-	chr1:91411382-91412157	ENSMUSG00000055866	Per2	tutr	1	NA	0.22	0.52	0.74	0.509	9.68e+16
tutr@19:40846098:40848453:+|19:40846098:40848567:+	chr19:40845998-40848667	ENSMUSG00000025010	Ccnj	tutr	2	NA	0.22	0.53	0.75	0.501	268
tutr@19:8772566:8772672:-|19:8772528:8772672:-|19:8772481:8772672:-	chr19:8772381-8772772	ENSMUSG00000003680	Taf6l	tutr	2	NA	0.22	0.55	0.77	0.485	363000
tutr@8:31260133:31261424:+|8:31260133:31261482:+|8:31260133:31261737:+	chr8:31260033-31261837	ENSMUSG00000046152	Fut10	tutr	2	NA	0.22	0.55	0.77	0.485	8390000000000
tutr@5:129718155:129718253:+|5:129718155:129718272:+|5:129718155:129718346:+|5:129718155:129718374:+|5:129718155:129718422:+|5:129718155:129718463:+|5:129718155:129718479:+|5:129718155:129718501:+|5:129718155:129718690:+|5:129718155:129718718:+	chr5:129718055-129718818	ENSMUSG00000034211	Mrps17	tutr	7	NA	-0.22	0.75	0.53	-0.501	3040
tutr@8:116940917:116941420:+|8:116940917:116941502:+	chr8:116940817-116941602	ENSMUSG00000031756	Cenpn	tutr	2	NA	0.22	0.67	0.89	0.41	8030
tutr@3:142793563:142793810:-|3:142792857:142793810:-|3:142792647:142793810:-|3:142792626:142793810:-	chr3:142792526-142793910	ENSMUSG00000004591	Pkn2	tutr	3	NA	0.21	0.59	0.8	0.439	3660
tutr@5:120197979:120198963:+|5:120197979:120198979:+	chr5:120197879-120199079	ENSMUSG00000029594	Rbm19	tutr	2	NA	0.21	0.58	0.79	0.446	1.94e+19
tutr@3:88646863:88648028:+|3:88646863:88648049:+|3:88646863:88649529:+	chr3:88646763-88649629	ENSMUSG00000028059	Arhgef2	tutr	2	NA	0.21	0.13	0.34	1.39	1.14e+60
tutr@4:127351085:127351345:-|4:127349784:127351345:-	chr4:127349684-127351445	ENSMUSG00000042357	Gjb5	tutr	1	NA	0.21	0.25	0.46	0.88	8090000000000
tutr@14:122020057:122020235:+|14:122020057:122020256:+|14:122020057:122021033:+	chr14:122019957-122021133	ENSMUSG00000041765	Ubac2	tutr	1	NA	-0.21	0.34	0.13	-1.39	57.1
tutr@16:57156911:57157074:-|16:57156890:57157074:-|16:57156806:57157074:-	chr16:57156706-57157174	ENSMUSG00000022751	Nit2	tutr	2	NA	0.21	0.09	0.3	1.74	5.09
tutr@10:56017421:56017584:-|10:56016172:56017584:-|10:56016146:56017584:-|10:56014376:56017584:-|10:56014295:56017584:-	chr10:56014195-56017684	ENSMUSG00000038122	D630037F22Rik	tutr	5	NA	0.21	0.26	0.47	0.854	2430000
tutr@4:94500200:94501024:-|4:94500082:94501024:-	chr4:94499982-94501124	ENSMUSG00000028578	5830433M19Rik	tutr	2	NA	0.21	0.56	0.77	0.459	33.8
tutr@16:92079213:92087471:+|16:92079213:92087492:+	chr16:92079113-92087592	ENSMUSG00000089774	Slc5a3	tutr	2	NA	0.21	0.36	0.57	0.663	1360000
tutr@2:25926964:25929725:-|2:25926922:25929725:-|2:25926839:25929725:-	chr2:25926739-25929825	ENSMUSG00000026933	Camsap1	tutr	1	NA	-0.21	0.82	0.61	-0.427	5.47
tutr@15:79418006:79419935:-|15:79417860:79419935:-	chr15:79417760-79420035	ENSMUSG00000022433	Csnk1e	tutr	1	NA	0.21	0.52	0.73	0.489	1.62e+23
tutr@4:132331925:132332826:-|4:132331908:132332826:-	chr4:132331808-132332926	ENSMUSG00000028896	Rcc1	tutr	2	NA	0.2	0.08	0.28	1.81	4770000000000
tutr@9:103349916:103350399:+|9:103349916:103350424:+	chr9:103349816-103350524	ENSMUSG00000032555	Topbp1	tutr	1	NA	0.2	0.32	0.52	0.7	105000000
tutr@7:130163517:130163958:-|7:130163473:130163958:-|7:130162516:130163958:-|7:130162498:130163958:-|7:130162481:130163958:-|7:130162452:130163958:-	chr7:130162352-130164058	ENSMUSG00000030849	Fgfr2	tutr	3	NA	-0.2	0.34	0.14	-1.28	64100
tutr@2:174097023:174098367:+|2:174097023:174098407:+|2:174097023:174099595:+|2:174097023:174099660:+|2:174097023:174099769:+	chr2:174096923-174099869	ENSMUSG00000027522	Stx16	tutr	3	NA	0.2	0.25	0.45	0.848	2.13e+40
tutr@3:152232403:152232713:+|3:152232403:152232771:+|3:152232403:152232787:+|3:152232403:152233028:+|3:152232403:152236825:+	chr3:152232303-152236925	ENSMUSG00000028034	Fubp1	tutr	1	NA	0.2	0.26	0.46	0.823	142000000
tutr@10:88092044:88092854:-|10:88091432:88092854:-|10:88091395:88092854:-	chr10:88091295-88092954	ENSMUSG00000035365	Parpbp	tutr	3	NA	0.2	0.21	0.41	0.965	209
tutr@5:100067935:100068683:+|5:100067935:100068708:+|5:100067935:100068759:+|5:100067935:100068775:+	chr5:100067835-100068875	ENSMUSG00000029326	Enoph1	tutr	2	NA	0.2	0.16	0.36	1.17	2570000
tutr@4:34663949:34664105:-|4:34663333:34664105:-|4:34663257:34664105:-	chr4:34663157-34664205	ENSMUSG00000028293	Slc35a1	tutr	3	NA	0.2	0.52	0.72	0.469	2330
tutr@16:38349325:38352729:+|16:38349325:38352747:+	chr16:38349225-38352847	ENSMUSG00000046516	Cox17	tutr	2	NA	0.2	0.54	0.74	0.455	568000000000000
tutr@2:121542562:121544802:+|2:121542562:121544856:+	chr2:121542462-121544956	ENSMUSG00000027242	Wdr76	tutr	1	NA	0.19	0.36	0.55	0.611	132
tutr@17:22376286:22377271:+|17:22376286:22377335:+	chr17:22376186-22377435	ENSMUSG00000044501	Zfp758	tutr	1	NA	0.19	0.59	0.78	0.403	9.83
tutr@6:85468277:85468381:+|6:85468277:85468403:+|6:85468277:85468420:+|6:85468277:85468474:+	chr6:85468177-85468574	ENSMUSG00000030007	Cct7	tutr	1	NA	0.19	0.58	0.77	0.409	78200000000
tutr@11:118303615:118303698:-|11:118303590:118303698:-|11:118301062:118303698:-	chr11:118300962-118303798	ENSMUSG00000017466	Timp2	tutr	3	NA	0.19	0.7	0.89	0.346	41000000
tutr@18:65212886:65213186:+|18:65212886:65213312:+	chr18:65212786-65213412	ENSMUSG00000024589	Nedd4l	tutr	2	NA	0.19	0.42	0.61	0.538	51.4
tutr@18:12990558:12992882:+|18:12990558:12992947:+	chr18:12990458-12993047	ENSMUSG00000024423	Impact	tutr	1	NA	0.19	0.43	0.62	0.528	2.36e+22
tutr@5:108569414:108569854:-|5:108569395:108569854:-	chr5:108569295-108569954	ENSMUSG00000062234	Gak	tutr	2	NA	0.19	0.18	0.37	1.04	10.6
tutr@9:45937874:45939253:-|9:45937857:45939253:-	chr9:45937757-45939353	ENSMUSG00000034908	Sidt2	tutr	2	NA	0.19	0.46	0.65	0.499	5.3e+46
tutr@10:63319058:63320635:-|10:63319014:63320635:-	chr10:63318914-63320735	ENSMUSG00000020063	Sirt1	tutr	2	NA	0.19	0.1	0.29	1.54	927
tutr@1:136269160:136270841:-|1:136268287:136270841:-|1:136268271:136270841:-|1:136268253:136270841:-|1:136268110:136270841:-	chr1:136268010-136270941	ENSMUSG00000041570	Camsap2	tutr	3	NA	-0.19	0.29	0.1	-1.54	18700
cj@11:106788459:106788699:-|11:other:106788699:-|11:106788459:other:-	chr11:106788359-106788799	ENSMUSG00000020719	Ddx5	cj	3	NA	0.19	0.22	0.41	0.898	8.86
tutr@14:70548495:70548915:+|14:70548495:70548932:+	chr14:70548395-70549032	ENSMUSG00000033589	Reep4	tutr	1	NA	0.19	0.54	0.73	0.435	2180000000
tutr@11:101434317:101435651:+|11:101434317:101435668:+	chr11:101434217-101435768	ENSMUSG00000035007	Rundc1	tutr	1	NA	0.19	0.51	0.7	0.457	40.6
tutr@15:96402094:96403540:+|15:96402094:96403600:+|15:96402094:96404818:+|15:96402094:96404991:+	chr15:96401994-96405091	ENSMUSG00000033237	Arid2	tutr	2	NA	0.18	0.36	0.54	0.585	98900
tutr@4:134277888:134278375:-|4:134277824:134278375:-|4:134277385:134278375:-|4:134275531:134278375:-|4:134275007:134278375:-	chr4:134274907-134278475	ENSMUSG00000050890	Pdik1l	tutr	5	NA	-0.18	0.79	0.61	-0.373	661
tutr@4:123911137:123911248:+|4:123911137:123911309:+|4:123911137:123912249:+|4:123911137:123912266:+	chr4:123911037-123912366	ENSMUSG00000028647	Mycbp	tutr	3	NA	0.18	0.61	0.79	0.373	59500
tutr@4:107138891:107139610:-|4:107138821:107139610:-	chr4:107138721-107139710	ENSMUSG00000028619	Tdeanc2	tutr	2	NA	0.18	0.58	0.76	0.39	154
tutr@9:15283364:15284817:-|9:15283336:15284817:-	chr9:15283236-15284917	ENSMUSG00000031938	4931406C07Rik	tutr	1	NA	0.18	0.69	0.87	0.334	965000
tutr@10:127743697:127747175:+|10:127743697:127747259:+	chr10:127743597-127747359	ENSMUSG00000044617	Zbtb39	tutr	2	NA	0.18	0.35	0.53	0.599	125000
tutr@14:118483118:118484332:-|14:118482772:118484332:-	chr14:118482672-118484432	ENSMUSG00000032849	Abcc4	tutr	2	NA	0.18	0.49	0.67	0.451	9.69
ci@2:177947010:177948170:-|2:177948169:177948170:-	chr2:177946910-177948270	ENSMUSG00000078862	Gm14326	ci	2	NA	0.18	0.7	0.88	0.33	7.86
tutr@11:58881313:58883202:+|11:58881313:58883262:+|11:58881313:58883297:+	chr11:58881213-58883397	ENSMUSG00000020491	2810021J22Rik	tutr	3	NA	-0.18	0.34	0.16	-1.09	18.1
tutr@10:128029785:128029864:+|10:128029785:128029990:+|10:128029785:128030029:+	chr10:128029685-128030129	ENSMUSG00000025395	Prim1	tutr	3	NA	0.18	0.22	0.4	0.862	14800
tutr@11:51986464:51986681:-|11:51986437:51986681:-|11:51986384:51986681:-|11:51986321:51986681:-|11:51986300:51986681:-|11:51986259:51986681:-|11:51985554:51986681:-	chr11:51985454-51986781	ENSMUSG00000020390	Ube2b	tutr	3	NA	0.18	0.27	0.45	0.737	20000000000000
tutr@16:44736175:44737100:+|16:44736175:44737127:+	chr16:44736075-44737227	ENSMUSG00000036208	BC027231	tutr	1	NA	0.18	0.46	0.64	0.476	492000
tutr@12:105700799:105701839:+|12:105700799:105701925:+|12:105700799:105701948:+	chr12:105700699-105702048	ENSMUSG00000044715	4933433P14Rik	tutr	1	NA	0.18	0.12	0.3	1.32	2.08e+32
tutr@1:13141280:13142760:-|1:13139158:13142760:-|1:13139125:13142760:-|1:13139106:13142760:-	chr1:13139006-13142860	ENSMUSG00000005886	Ncoa2	tutr	3	NA	-0.18	0.37	0.19	-0.962	7.45
tutr@9:37646524:37648199:+|9:37646524:37648254:+|9:37646524:37648347:+|9:37646524:37649049:+	chr9:37646424-37649149	ENSMUSG00000001942	Siae	tutr	2	NA	-0.18	0.38	0.2	-0.926	98800000000000
tutr@3:50364987:50372301:-|3:50364937:50372301:-	chr3:50364837-50372401	ENSMUSG00000027737	Slc7a11	tutr	2	NA	0.18	0.43	0.61	0.504	2270000000
tutr@6:137478132:137479015:-|6:137478101:137479015:-|6:137477695:137479015:-|6:137477673:137479015:-	chr6:137477573-137479115	ENSMUSG00000015766	Eps8	tutr	4	NA	-0.18	0.26	0.08	-1.7	29.9
tutr@9:53572648:53572892:+|9:53572648:53572950:+|9:53572648:53573921:+|9:53572648:53573977:+|9:53572648:53574172:+|9:53572648:53575565:+	chr9:53572548-53575665	ENSMUSG00000033054	Npat	tutr	5	NA	-0.18	0.31	0.13	-1.25	9420
tutr@5:20702126:20703721:+|5:20702126:20704767:+|5:20702126:20704792:+	chr5:20702026-20704892	ENSMUSG00000040003	Magi2	tutr	3	NA	0.18	0.4	0.58	0.536	12.2
tutr@5:130241298:130241468:+|5:130241298:130241486:+	chr5:130241198-130241586	ENSMUSG00000053094	Tmem248	tutr	2	NA	0.18	0.52	0.7	0.429	435
ci@4:149717077:149718020:-|4:149718019:149718020:-	chr4:149716977-149718120	ENSMUSG00000044700	Tmem201	ci	1	NA	0.18	0.8	0.98	0.293	6.57
tutr@1:58595805:58595904:+|1:58595805:58595921:+|1:58595805:58595951:+	chr1:58595705-58596051	ENSMUSG00000026032	Ndufb3	tutr	1	NA	0.17	0.61	0.78	0.355	81
tutr@10:13514847:13515517:+|10:13514847:13515542:+|10:13514847:13515564:+|10:13514847:13515625:+	chr10:13514747-13515725	ENSMUSG00000019810	Fuca2	tutr	1	NA	0.17	0.38	0.55	0.533	1180000
tutr@14:49187687:49187880:+|14:49187687:49189343:+|14:49187687:49190848:+|14:49187687:49190865:+|14:49187687:49190882:+	chr14:49187587-49190982	ENSMUSG00000036282	Naa30	tutr	4	NA	0.17	0.47	0.64	0.445	180
tutr@2:126791583:126792825:-|2:126791565:126792825:-	chr2:126791465-126792925	ENSMUSG00000027365	Trpm7	tutr	1	NA	0.17	0.7	0.87	0.314	56.8
tutr@3:14605717:14606302:+|3:14605717:14606624:+	chr3:14605617-14606724	ENSMUSG00000027552	E2f5	tutr	2	NA	0.17	0.35	0.52	0.571	18.4
tutr@13:53109393:53110219:-|13:53109337:53110219:-|13:53109318:53110219:-	chr13:53109218-53110319	ENSMUSG00000021464	Ror2	tutr	2	NA	0.17	0.21	0.38	0.856	244
tutr@15:99212361:99213143:+|15:99212361:99213205:+	chr15:99212261-99213305	ENSMUSG00000051934	Spats2	tutr	1	NA	0.17	0.23	0.4	0.798	61000000
tutr@17:15516783:15517173:+|17:15516783:15517373:+|17:15516783:15517410:+|17:15516783:15517426:+|17:15516783:15519070:+	chr17:15516683-15519170	ENSMUSG00000014767	Tbp	tutr	2	NA	0.17	0.1	0.27	1.43	122
tutr@5:108106945:108107241:+|5:108106945:108107497:+|5:108106945:108107515:+|5:108106945:108108983:+|5:108106945:108109004:+	chr5:108106845-108109104	ENSMUSG00000029267	Mtf2	tutr	5	NA	0.17	0.21	0.38	0.856	5540
tutr@15:80160281:80161700:+|15:80160281:80161727:+	chr15:80160181-80161827	ENSMUSG00000022414	Tab1	tutr	2	NA	0.17	0.23	0.4	0.798	6.09
tutr@18:34318581:34319395:+|18:34318581:34319541:+|18:34318581:34319558:+|18:34318581:34322099:+|18:34318581:34322188:+	chr18:34318481-34322288	ENSMUSG00000005871	Apc	tutr	3	NA	0.17	0.1	0.27	1.43	35400
tutr@7:34140716:34141284:-|7:34140695:34141284:-	chr7:34140595-34141384	ENSMUSG00000052997	Uba2	tutr	1	NA	0.17	0.09	0.26	1.53	1.03e+34
tutr@3:89939525:89941152:-|3:89939504:89941152:-|3:89939488:89941152:-	chr3:89939388-89941252	ENSMUSG00000060671	Atp8b2	tutr	2	NA	0.17	0.25	0.42	0.748	83.3
tutr@2:3458954:3459431:+|2:3458954:3459618:+	chr2:3458854-3459718	ENSMUSG00000026648	Dclre1c	tutr	2	NA	0.17	0.2	0.37	0.888	10900
tutr@8:60911922:60913016:-|8:60911901:60913016:-|8:60911883:60913016:-|8:60910395:60913016:-|8:60910375:60913016:-	chr8:60910275-60913116	ENSMUSG00000004319	Clcn3	tutr	5	NA	0.17	0.08	0.25	1.64	55900
tutr@4:86581577:86581968:-|4:86581288:86581968:-|4:86581040:86581968:-|4:86581018:86581968:-	chr4:86580918-86582068	ENSMUSG00000038047	Haus6	tutr	3	NA	0.17	0.19	0.36	0.922	2230000
tutr@5:72159030:72159872:-|5:72159010:72159872:-|5:72156576:72159872:-	chr5:72156476-72159972	ENSMUSG00000029213	Commd8	tutr	1	NA	0.17	0.26	0.43	0.726	13.1
tutr@3:75876798:75878030:-|3:75876579:75878030:-|3:75876486:75878030:-|3:75876466:75878030:-|3:75876385:75878030:-|3:75876182:75878030:-	chr3:75876082-75878130	ENSMUSG00000034109	Golim4	tutr	2	NA	0.17	0.42	0.59	0.49	2910000000
tutr@15:31617134:31617519:+|15:31617134:31617535:+	chr15:31617034-31617635	ENSMUSG00000039065	Fam173b	tutr	2	NA	0.17	0.27	0.44	0.705	3220
tutr@10:78584248:78584478:+|10:78584248:78584499:+	chr10:78584148-78584599	ENSMUSG00000032763	Ilvbl	tutr	1	NA	0.17	0.31	0.48	0.631	1030
tutr@7:45709880:45710153:+|7:45709880:45710171:+	chr7:45709780-45710271	ENSMUSG00000059824	Dbp	tutr	1	NA	0.17	0.34	0.51	0.585	80.2
tutr@9:109842627:109842918:+|9:109842627:109842953:+|9:109842627:109842972:+	chr9:109842527-109843072	ENSMUSG00000032478	Nme6	tutr	3	NA	0.17	0.28	0.45	0.684	131
tutr@12:91555915:91559743:-|12:91555286:91559743:-	chr12:91555186-91559843	ENSMUSG00000020962	Gtf2a1	tutr	1	NA	0.17	0.28	0.45	0.684	3490000000000
tutr@6:113447720:113448184:+|6:113447720:113448208:+|6:113447720:113448228:+	chr6:113447620-113448328	ENSMUSG00000051256	Jagn1	tutr	3	NA	-0.17	0.3	0.13	-1.21	89900000000000
tutr@9:48399070:48399897:+|9:48399070:48399928:+|9:48399070:48400015:+	chr9:48398970-48400115	ENSMUSG00000044229	Nxpe4	tutr	2	NA	-0.17	0.37	0.2	-0.888	5.42
tutr@6:126975203:126975616:+|6:126975203:126975644:+|6:126975203:126975660:+|6:126975203:126975695:+	chr6:126975103-126975795	ENSMUSG00000030347	D6Wsu163e	tutr	1	NA	0.17	0.54	0.71	0.395	14.4
tutr@4:41024873:41025971:+|4:41024873:41025991:+	chr4:41024773-41026091	ENSMUSG00000028423	Nfx1	tutr	2	NA	0.17	0.56	0.73	0.382	554000000
cj@19:29755017:29786249:-|19:other:29786249:-|19:29755017:other:-	chr19:29754917-29786349	ENSMUSG00000046138	9930021J03Rik	cj	3	NA	0.165	0.25	0.415	0.731	8.51
tutr@X:73942823:73944437:-|X:73942796:73944437:-	chrX:73942696-73944537	ENSMUSG00000031386	Hcfc1	tutr	1	NA	0.16	0.11	0.27	1.3	1.28e+19
tutr@14:24448961:24449073:-|14:24448712:24449073:-|14:24448694:24449073:-	chr14:24448594-24449173	ENSMUSG00000025280	Polr3a	tutr	2	NA	-0.16	0.64	0.48	-0.415	20.9
tutr@6:18853691:18853865:+|6:18853691:18853883:+|6:18853691:18853900:+|6:18853691:18854051:+	chr6:18853591-18854151	ENSMUSG00000044155	Naa38	tutr	2	NA	0.16	0.36	0.52	0.531	6.98
tutr@17:24595539:24596482:+|17:24595539:24596506:+	chr17:24595439-24596606	ENSMUSG00000032855	Pkd1	tutr	2	NA	0.16	0.38	0.54	0.507	6.56
tutr@2:137081487:137083023:-|2:137081455:137083023:-	chr2:137081355-137083123	ENSMUSG00000027276	Jag1	tutr	2	NA	0.16	0.12	0.28	1.22	275000000000
tutr@9:4385314:4386482:+|9:4385314:4386712:+|9:4385314:4386810:+|9:4385314:4386866:+|9:4385314:4386888:+	chr9:4385214-4386988	ENSMUSG00000041124	8430410K20Rik	tutr	2	NA	0.16	0.09	0.25	1.47	8.96e+35
tutr@2:15076304:15076466:+|2:15076304:15076593:+|2:15076304:15078372:+|2:15076304:15078922:+	chr2:15076204-15079022	ENSMUSG00000017418	Arl5b	tutr	3	NA	0.16	0.16	0.32	1	1520
tutr@14:28522940:28525422:+|14:28522940:28525507:+	chr14:28522840-28525607	ENSMUSG00000021994	Wnt5a	tutr	1	NA	0.16	0.1	0.26	1.38	4.01e+40
tutr@11:119080457:119080891:-|11:119080156:119080891:-	chr11:119080056-119080991	ENSMUSG00000039989	Cbx4	tutr	1	NA	0.16	0.16	0.32	1	807
ci@2:151500789:151503014:+|2:151500789:151500790:+	chr2:151500689-151503114	ENSMUSG00000027455	Nsfl1c	ci	2	NA	0.16	0.16	0.32	1	185
ri@4:156124001:156124092:+|4:156124001:156124002:+	chr4:156123901-156124192	ENSMUSG00000059939	9430015G10Rik	ri	2	TRUE	0.16	0.42	0.58	0.466	5.62
tutr@14:47385680:47385698:+|14:47385680:47385761:+|14:47385680:47385797:+	chr14:47385580-47385897	ENSMUSG00000050335	Lgals3	tutr	2	NA	-0.16	0.3	0.14	-1.1	2.01e+16
tutr@9:57626914:57627320:-|9:57626646:57627320:-	chr9:57626546-57627420	ENSMUSG00000032312	Csk	tutr	1	NA	0.16	0.05	0.21	2.07	1540000000
tutr@9:99667803:99668879:+|9:99667803:99668914:+|9:99667803:99668930:+|9:99667803:99669234:+|9:99667803:99669254:+|9:99667803:99670067:+	chr9:99667703-99670167	ENSMUSG00000037784	Dzip1l	tutr	4	NA	0.16	0.14	0.3	1.1	10900000000000
tutr@17:25782254:25782693:+|17:25782254:25782790:+|17:25782254:25782817:+	chr17:25782154-25782917	ENSMUSG00000002280	Narfl	tutr	2	NA	0.16	0.41	0.57	0.475	14.9
tutr@2:134594589:134598524:-|2:134594528:134598524:-|2:134594507:134598524:-|2:134594482:134598524:-	chr2:134594382-134598624	ENSMUSG00000034723	Tmx4	tutr	2	NA	0.16	0.42	0.58	0.466	20800
tutr@5:32491058:32492638:+|5:32491058:32492749:+|5:32491058:32492765:+|5:32491058:32493711:+	chr5:32490958-32493811	ENSMUSG00000014956	Ppp1cb	tutr	2	NA	0.16	0.53	0.69	0.381	1.13e+39
tutr@7:34639083:34640290:-|7:34639018:34640290:-	chr7:34638918-34640390	ENSMUSG00000030499	Kctd15	tutr	2	NA	0.16	0.55	0.71	0.368	4100000
cj@7:131371389:131373536:+|7:131371389:other:+|7:other:131373536:+	chr7:131371289-131373636	ENSMUSG00000063179	Pstk	cj	1	NA	0.16	0.55	0.71	0.368	51
tutr@1:132304792:132305177:+|1:132304792:132305403:+|1:132304792:132305478:+|1:132304792:132305516:+|1:132304792:132305569:+	chr1:132304692-132305669	ENSMUSG00000042115	Klhdc8a	tutr	5	NA	-0.15	0.56	0.41	-0.45	288000
tutr@7:67514875:67515105:-|7:67513410:67515105:-	chr7:67513310-67515205	ENSMUSG00000030556	Lrrc28	tutr	2	NA	0.15	0.41	0.56	0.45	5.74
se@5:30667113:30669692:+|5:30667113:30672464:+	chr5:30667013-30672564	ENSMUSG00000029177	Cenpa	se	1	TRUE	0.15	0.39	0.54	0.469	849
se@14:67733442:67734141:+|14:67733442:67737606:+	chr14:67733342-67737706	ENSMUSG00000034327	Kctd9	se	2	NA	0.15	0.38	0.53	0.48	95
tutr@1:43123090:43123513:-|1:43123073:43123513:-	chr1:43122973-43123613	ENSMUSG00000008136	Fhl2	tutr	1	NA	0.15	0.61	0.76	0.317	7.5e+24
tutr@9:53399812:53400205:+|9:53399812:53400263:+|9:53399812:53401287:+|9:53399812:53401649:+|9:53399812:53401766:+	chr9:53399712-53401866	ENSMUSG00000034487	Kdelc2	tutr	5	NA	0.15	0.66	0.81	0.295	2780
tutr@4:119626404:119627158:+|4:119626404:119627297:+	chr4:119626304-119627397	ENSMUSG00000032998	Foxj3	tutr	2	NA	0.15	0.7	0.85	0.28	895
tutr@X:71313813:71315259:+|X:71313813:71315294:+	chrX:71313713-71315394	ENSMUSG00000031337	Mtm1	tutr	1	NA	0.15	0.63	0.78	0.308	4750
tutr@10:100089235:100100272:+|10:100089235:100100410:+	chr10:100089135-100100510	ENSMUSG00000019966	Kitl	tutr	2	NA	0.15	0.76	0.91	0.26	34100000
tutr@5:143710375:143711980:-|5:143710327:143711980:-	chr5:143710227-143712080	ENSMUSG00000051306	Usp42	tutr	2	NA	0.15	0.7	0.85	0.28	440000
tutr@8:14999830:15000422:+|8:14999830:15000445:+|8:14999830:15001075:+	chr8:14999730-15001175	ENSMUSG00000071176	Arhgef10	tutr	1	NA	0.15	0.05	0.2	2	18.1
tutr@3:61365608:61366975:+|3:61365608:61367041:+|3:61365608:61368409:+|3:61365608:61368430:+	chr3:61365508-61368530	ENSMUSG00000036894	Rap2b	tutr	2	NA	0.15	0.5	0.65	0.379	284000
tutr@1:89153351:89153691:+|1:89153351:89153709:+|1:89153351:89153771:+|1:89153351:89153791:+|1:89153351:89153808:+|1:89153351:89155064:+|1:89153351:89155083:+	chr1:89153251-89155183	ENSMUSG00000036206	Sh3bp4	tutr	2	NA	-0.15	0.27	0.12	-1.17	58.3
tutr@9:57544601:57544719:-|9:57544580:57544719:-|9:57544558:57544719:-|9:57544267:57544719:-|9:57544247:57544719:-	chr9:57544147-57544819	ENSMUSG00000032306	Mpi	tutr	5	NA	0.15	0.05	0.2	2	36800
tutr@14:54642193:54642727:-|14:54642167:54642727:-	chr14:54642067-54642827	ENSMUSG00000022185	Acin1	tutr	1	NA	0.15	0.36	0.51	0.503	6060000
tutr@7:128234699:128236405:-|7:128234446:128236405:-	chr7:128234346-128236505	ENSMUSG00000062944	9130023H24Rik	tutr	1	NA	0.15	0.12	0.27	1.17	7830
tutr@8:22659229:22661389:-|8:22659212:22661389:-	chr8:22659112-22661489	ENSMUSG00000031537	Ikbkb	tutr	1	NA	0.15	0.4	0.55	0.459	3120
tutr@11:115584486:115585729:-|11:115584432:115585729:-|11:115584350:115585729:-|11:115584254:115585729:-	chr11:115584154-115585829	ENSMUSG00000020740	Gga3	tutr	4	NA	-0.15	0.72	0.57	-0.337	37.9
tutr@1:177025084:177025363:-|1:177025051:177025363:-|1:177024936:177025363:-|1:177022439:177025363:-|1:177022115:177025363:-	chr1:177022015-177025463	ENSMUSG00000019699	Akt3	tutr	4	NA	-0.15	0.28	0.13	-1.11	2340000000000
tutr@5:129757143:129758248:+|5:129757143:129758324:+	chr5:129757043-129758424	ENSMUSG00000029432	Gbas	tutr	2	NA	0.15	0.35	0.5	0.515	1150
tutr@3:88729342:88729610:+|3:88729342:88729635:+|3:88729342:88729663:+	chr3:88729242-88729763	ENSMUSG00000028057	Rit1	tutr	3	NA	0.15	0.23	0.38	0.724	871000
tutr@10:76553068:76553664:+|10:76553068:76553690:+|10:76553068:76555423:+|10:76553068:76555440:+	chr10:76552968-76555540	ENSMUSG00000033105	Lss	tutr	2	NA	0.15	0.15	0.3	1	11.4
tutr@12:8342087:8342955:+|12:8342087:8343821:+	chr12:8341987-8343921	ENSMUSG00000020605	Hs1bp3	tutr	1	NA	0.15	0.03	0.18	2.58	220
tutr@1:151470379:151471315:-|1:151469538:151471315:-|1:151469513:151471315:-|1:151469408:151471315:-	chr1:151469308-151471415	ENSMUSG00000026484	Rnf2	tutr	3	NA	0.15	0.17	0.32	0.913	3770000
tutr@4:83226844:83227133:-|4:83226421:83227133:-|4:83222279:83227133:-|4:83220564:83227133:-|4:83220460:83227133:-|4:83220300:83227133:-	chr4:83220200-83227233	ENSMUSG00000038172	Ttc39b	tutr	6	NA	0.15	0.16	0.31	0.954	6.76e+19
tutr@7:43296778:43297873:-|7:43296523:43297873:-|7:43296196:43297873:-	chr7:43296096-43297973	ENSMUSG00000012640	Zfp715	tutr	1	NA	0.15	0.23	0.38	0.724	8.33
tutr@5:92258431:92259555:-|5:92258317:92259555:-|5:92258294:92259555:-	chr5:92258194-92259655	ENSMUSG00000029413	Naaa	tutr	2	NA	-0.15	0.43	0.28	-0.619	7.89
tutr@11:70984246:70987118:-|11:70984189:70987118:-|11:70984092:70987118:-	chr11:70983992-70987218	ENSMUSG00000040620	Dhx33	tutr	2	NA	0.15	0.33	0.48	0.541	751
tutr@4:117003366:117004178:+|4:117003366:117004194:+|4:117003366:117005269:+	chr4:117003266-117005369	ENSMUSG00000046861	Hectd3	tutr	2	NA	0.15	0.14	0.29	1.05	5.18
tutr@17:25782822:25783009:-|17:25782806:25783009:-|17:25782787:25783009:-	chr17:25782687-25783109	ENSMUSG00000061046	Haghl	tutr	2	NA	0.15	0.34	0.49	0.527	12.8
se@11:80254862:80257514:+|11:80254862:80265742:+	chr11:80254762-80265842	ENSMUSG00000017686	Rhot1	se	1	NA	0.14	0.39	0.53	0.443	16
tutr@18:78750619:78755214:-|18:78750379:78755214:-	chr18:78750279-78755314	ENSMUSG00000024548	Setbp1	tutr	1	NA	0.14	0.11	0.25	1.18	3.1e+17
tutr@7:98716903:98718031:+|7:98716903:98718065:+|7:98716903:98718252:+	chr7:98716803-98718352	ENSMUSG00000030753	Prkrir	tutr	2	NA	0.14	0.11	0.25	1.18	1.16e+16
tutr@1:170142024:170142479:-|1:170142002:170142479:-|1:170141983:170142479:-	chr1:170141883-170142579	ENSMUSG00000026670	Uap1	tutr	2	NA	0.14	0.18	0.32	0.83	175000
tutr@3:69034526:69034620:+|3:69034526:69034640:+	chr3:69034426-69034740	ENSMUSG00000034349	Smc4	tutr	2	NA	0.14	0.32	0.46	0.524	21.4
tutr@7:27465877:27465959:+|7:27465877:27465985:+	chr7:27465777-27466085	ENSMUSG00000040466	Blvrb	tutr	1	NA	0.14	0.66	0.8	0.278	7.13
tutr@18:80648949:80649772:-|18:80648918:80649772:-|18:80647819:80649772:-	chr18:80647719-80649872	ENSMUSG00000033016	Nfatc1	tutr	3	NA	-0.14	0.86	0.72	-0.256	91.2
tutr@17:29604972:29606893:+|17:29604972:29606909:+	chr17:29604872-29607009	ENSMUSG00000042203	Tbc1d22b	tutr	1	NA	0.14	0.58	0.72	0.312	2070
tutr@6:113324166:113324663:+|6:113324166:113324836:+|6:113324166:113324859:+	chr6:113324066-113324959	ENSMUSG00000001632	Brpf1	tutr	3	NA	0.14	0.13	0.27	1.05	63
tutr@18:54888636:54889074:-|18:54888443:54889074:-|18:54888424:54889074:-|18:54888076:54889074:-	chr18:54887976-54889174	ENSMUSG00000052713	Zfp608	tutr	3	NA	0.14	0.14	0.28	1	101
tutr@1:191005958:191008138:-|1:191005848:191008138:-	chr1:191005748-191008238	ENSMUSG00000066595	Mfsd7b	tutr	2	NA	0.14	0.62	0.76	0.294	8.69
tutr@3:60625180:60629379:+|3:60625180:60629723:+|3:60625180:60629746:+	chr3:60625080-60629846	ENSMUSG00000027763	Mbnl1	tutr	2	NA	-0.14	0.85	0.71	-0.26	3.94e+86
tutr@7:30105900:30107027:+|7:30105900:30107590:+|7:30105900:30107620:+	chr7:30105800-30107720	ENSMUSG00000049421	Zfp260	tutr	2	NA	0.14	0.31	0.45	0.538	23800000
tutr@6:113067826:113068173:+|6:113067826:113068271:+	chr6:113067726-113068371	ENSMUSG00000030264	Thumpd3	tutr	2	NA	0.14	0.53	0.67	0.338	19300000
tutr@16:10174465:10174567:+|16:10174465:10174615:+|16:10174465:10174848:+	chr16:10174365-10174948	ENSMUSG00000039209	Rpl39l	tutr	2	NA	0.14	0.57	0.71	0.317	12.8
tutr@15:85876232:85876529:+|15:85876232:85876551:+|15:85876232:85876571:+	chr15:85876132-85876671	ENSMUSG00000022385	Gtse1	tutr	1	NA	0.14	0.37	0.51	0.463	202
tutr@15:12270071:12271986:+|15:12270071:12272126:+|15:12270071:12272238:+	chr15:12269971-12272338	ENSMUSG00000039458	Mtmr12	tutr	1	NA	0.14	0.63	0.77	0.29	553
tutr@9:51056780:51057295:-|9:51056271:51057295:-|9:51055140:51057295:-|9:51055023:51057295:-	chr9:51054923-51057395	ENSMUSG00000060594	Layn	tutr	3	NA	0.14	0.37	0.51	0.463	15300000
tutr@9:21909080:21910483:-|9:21909022:21910483:-	chr9:21908922-21910583	ENSMUSG00000019066	Rab3d	tutr	1	NA	0.14	0.14	0.28	1	2740000
tutr@5:125516353:125517327:+|5:125516353:125517403:+	chr5:125516253-125517503	ENSMUSG00000029482	Aacs	tutr	2	NA	0.14	0.74	0.88	0.25	189000000
tutr@13:111715141:111717640:+|13:111715141:111718529:+|13:111715141:111718593:+|13:111715141:111718620:+	chr13:111715041-111718720	ENSMUSG00000032727	Mier3	tutr	3	NA	0.14	0.36	0.5	0.474	242000
tutr@12:87163830:87164321:+|12:87163830:87164482:+|12:87163830:87164720:+	chr12:87163730-87164820	ENSMUSG00000021033	Gstz1	tutr	2	NA	-0.14	0.27	0.13	-1.05	780000000
tutr@7:122088179:122091593:-|7:122088159:122091593:-|7:122088140:122091593:-|7:122088114:122091593:-|7:122087872:122091593:-	chr7:122087772-122091693	ENSMUSG00000030869	Ndufab1	tutr	5	NA	-0.14	0.78	0.64	-0.285	152000
tutr@1:24011789:24012291:-|1:24011725:24012291:-|1:24011606:24012291:-|1:24011480:24012291:-|1:24011106:24012291:-|1:24011090:24012291:-|1:24010741:24012291:-	chr1:24010641-24012391	ENSMUSG00000026153	Fam135a	tutr	2	NA	-0.14	0.39	0.25	-0.642	4660
tutr@13:45410510:45410999:+|13:45410510:45411869:+|13:45410510:45412018:+	chr13:45410410-45412118	ENSMUSG00000038175	Mylip	tutr	2	NA	0.14	0.3	0.44	0.553	114000000000
tutr@16:11072585:11074912:+|16:11072585:11074976:+	chr16:11072485-11075076	ENSMUSG00000037972	Snn	tutr	1	NA	0.14	0.26	0.4	0.621	5.7
tutr@10:80899911:80900160:-|10:80899666:80900160:-|10:80899649:80900160:-	chr10:80899549-80900260	ENSMUSG00000062075	Lmnb2	tutr	3	NA	0.14	0.09	0.23	1.35	635000
tutr@12:86288975:86289253:+|12:86288975:86291366:+|12:86288975:86291414:+|12:86288975:86291782:+	chr12:86288875-86291882	ENSMUSG00000021254	1700020O03Rik	tutr	2	NA	-0.14	0.28	0.14	-1	45100
tutr@11:8993303:8996849:-|11:8993144:8996849:-	chr11:8993044-8996949	ENSMUSG00000020413	Hus1	tutr	1	NA	0.14	0.11	0.25	1.18	64100
tutr@3:57842054:57843216:-|3:57841928:57843216:-|3:57841904:57843216:-	chr3:57841804-57843316	ENSMUSG00000027805	Pfn2	tutr	2	NA	0.14	0.32	0.46	0.524	26.4
tutr@16:20123106:20125463:+|16:20123106:20125643:+|16:20123106:20129222:+	chr16:20123006-20129322	ENSMUSG00000062901	Klhl24	tutr	1	NA	0.14	0.18	0.32	0.83	2.2e+16
tutr@X:12675558:12677577:-|X:12675537:12677577:-|X:12675372:12677577:-	chrX:12675272-12677677	ENSMUSG00000064127	Med14	tutr	2	NA	0.14	0.06	0.2	1.74	3850000000000000
tutr@2:34623548:34623912:+|2:34623548:34624932:+|2:34623548:34624948:+	chr2:34623448-34625048	ENSMUSG00000038696	Mapkap1	tutr	2	NA	0.14	0.19	0.33	0.796	215000000000
tutr@5:21480444:21482047:+|5:21480444:21482123:+	chr5:21480344-21482223	ENSMUSG00000047221	Fam185a	tutr	2	NA	0.14	0.07	0.21	1.58	586
tutr@5:23819580:23819829:+|5:23819580:23820367:+|5:23819580:23821544:+	chr5:23819480-23821644	ENSMUSG00000028999	Rint1	tutr	2	NA	0.14	0.04	0.18	2.17	779000
se@11:61755462:61756195:-|11:61752933:61756195:-	chr11:61752833-61756295	ENSMUSG00000020528	Prpsap2	se	2	TRUE	0.14	0.28	0.42	0.585	17.1
tutr@X:163952927:163953545:-|X:163952909:163953545:-|X:163952661:163953545:-|X:163952613:163953545:-	chrX:163952513-163953645	ENSMUSG00000031370	Zrsr2	tutr	1	NA	0.14	0.43	0.57	0.407	181
tutr@6:131284571:131284628:-|6:131284509:131284628:-|6:131284388:131284628:-	chr6:131284288-131284728	ENSMUSG00000030188	Magohb	tutr	2	NA	-0.14	0.6	0.46	-0.383	5.21
tutr@8:69705964:69706331:-|8:69705630:69706331:-|8:69705614:69706331:-	chr8:69705514-69706431	ENSMUSG00000054648	Zfp869	tutr	2	NA	0.14	0.27	0.41	0.603	21
tutr@4:40737191:40737296:-|4:40737169:40737296:-|4:40737117:40737296:-|4:40736613:40737296:-	chr4:40736513-40737396	ENSMUSG00000028409	Smu1	tutr	3	NA	0.14	0.44	0.58	0.399	2210
tutr@7:99813059:99813257:-|7:99811440:99813257:-|7:99811420:99813257:-	chr7:99811320-99813357	ENSMUSG00000035239	Neu3	tutr	3	NA	0.14	0.28	0.42	0.585	60.6
tutr@12:21323809:21325275:-|12:21323756:21325275:-|12:21323724:21325275:-|12:21323680:21325275:-|12:21323532:21325275:-	chr12:21323432-21325375	ENSMUSG00000052593	Adam17	tutr	1	NA	0.14	0.68	0.82	0.27	28300000000
tutr@8:105304688:105305350:+|8:105304688:105305368:+	chr8:105304588-105305468	ENSMUSG00000014859	E2f4	tutr	1	NA	0.13	0.42	0.55	0.389	34200000
tutr@1:153455814:153456068:-|1:153455763:153456068:-	chr1:153455663-153456168	ENSMUSG00000042699	Dhx9	tutr	1	NA	0.13	0.41	0.54	0.397	11000
tutr@5:3641290:3641389:-|5:3641272:3641389:-|5:3640952:3641389:-|5:3640922:3641389:-|5:3640876:3641389:-|5:3640856:3641389:-|5:3640840:3641389:-|5:3640022:3641389:-	chr5:3639922-3641489	ENSMUSG00000007415	Gatad1	tutr	4	NA	-0.13	0.34	0.21	-0.695	64.3
tutr@17:24961316:24964781:-|17:24961290:24964781:-|17:24961227:24964781:-	chr17:24961127-24964881	ENSMUSG00000038002	Cramp1l	tutr	1	NA	0.13	0.21	0.34	0.695	1.03e+24
tutr@11:120380794:120382468:-|11:120380778:120382468:-|11:120380369:120382468:-	chr11:120380269-120382568	ENSMUSG00000039703	Nploc4	tutr	1	NA	0.13	0.15	0.28	0.9	92800000000000
ri@8:105936754:105936866:-|8:105936865:105936866:-	chr8:105936654-105936966	ENSMUSG00000031897	Psmb10	ri	1	NA	0.13	0.72	0.85	0.239	9.61
tutr@18:36667282:36667453:-|18:36667264:36667453:-|18:36667246:36667453:-|18:36667187:36667453:-	chr18:36667087-36667553	ENSMUSG00000001379	Apbb3	tutr	3	NA	0.13	0.29	0.42	0.534	1130000
tutr@7:142009039:142009267:-|7:142008552:142009267:-|7:142008535:142009267:-	chr7:142008435-142009367	ENSMUSG00000025147	Mob2	tutr	3	NA	0.13	0.14	0.27	0.948	159000000000
tutr@17:32305001:32305256:-|17:32304980:32305256:-|17:32304692:32305256:-|17:32303675:32305256:-	chr17:32303575-32305356	ENSMUSG00000024045	Akap8	tutr	3	NA	-0.13	0.22	0.09	-1.29	59500
tutr@9:69432169:69432633:+|9:69432169:69433072:+|9:69432169:69433113:+	chr9:69432069-69433213	ENSMUSG00000032235	Narg2	tutr	3	NA	-0.13	0.23	0.1	-1.2	6.26
tutr@19:5274307:5274455:-|19:5273932:5274455:-|19:5273912:5274455:-	chr19:5273812-5274555	ENSMUSG00000024853	Sf3b2	tutr	3	NA	0.13	0.19	0.32	0.752	3.59e+32
tutr@3:32340226:32341483:-|3:32334845:32341483:-|3:32334797:32341483:-	chr3:32334697-32341583	ENSMUSG00000027663	Zmat3	tutr	3	NA	0.13	0.4	0.53	0.406	6.65e+24
tutr@9:70778094:70780173:+|9:70778094:70780226:+	chr9:70777994-70780326	ENSMUSG00000054693	Adam10	tutr	1	NA	0.13	0.37	0.5	0.434	2.29e+17
tutr@6:51588962:51590267:+|6:51588962:51590601:+|6:51588962:51590669:+	chr6:51588862-51590769	ENSMUSG00000038301	Snx10	tutr	3	NA	0.13	0.66	0.79	0.259	201
tutr@2:119135172:119135351:+|2:119135172:119135722:+|2:119135172:119135743:+|2:119135172:119135923:+|2:119135172:119136012:+	chr2:119135072-119136112	ENSMUSG00000027323	Rad51	tutr	2	NA	0.13	0.1	0.23	1.2	566
tutr@12:111709889:111710043:-|12:111709857:111710043:-|12:111709838:111710043:-|12:111709494:111710043:-	chr12:111709394-111710143	ENSMUSG00000049792	Bag5	tutr	3	NA	-0.13	0.24	0.11	-1.13	94200
tutr@2:31287385:31292849:+|2:31287385:31295447:+|2:31287385:31295468:+|2:31287385:31295987:+	chr2:31287285-31296087	ENSMUSG00000062661	Ncs1	tutr	3	NA	0.13	0.51	0.64	0.328	7.8e+42
tutr@10:34608571:34609210:+|10:34608571:34609676:+|10:34608571:34611210:+|10:34608571:34611227:+|10:34608571:34611257:+|10:34608571:34611448:+|10:34608571:34611532:+	chr10:34608471-34611632	ENSMUSG00000019779	Frk	tutr	5	NA	0.13	0.07	0.2	1.51	51000000
tutr@6:115803864:115803895:+|6:115803864:115804397:+|6:115803864:115804474:+|6:115803864:115804493:+|6:115803864:115804868:+|6:115803864:115804892:+	chr6:115803764-115804992	ENSMUSG00000030319	Cand2	tutr	6	NA	0.13	0.11	0.24	1.13	11
tutr@1:191349850:191350199:+|1:191349850:191350914:+|1:191349850:191351281:+	chr1:191349750-191351381	ENSMUSG00000026627	Tmem206	tutr	3	NA	0.13	0.36	0.49	0.445	7370
tutr@2:30401937:30402577:-|2:30401916:30402577:-	chr2:30401816-30402677	ENSMUSG00000026853	Crat	tutr	1	NA	0.13	0.75	0.88	0.231	2270000000
tutr@18:80127042:80127694:-|18:80127026:80127694:-|18:80126346:80127694:-|18:80126316:80127694:-	chr18:80126216-80127794	ENSMUSG00000053950	Adnp2	tutr	3	NA	0.13	0.66	0.79	0.259	888
tutr@2:180683132:180683548:-|2:180681077:180683548:-|2:180681060:180683548:-|2:180680898:180683548:-	chr2:180680798-180683648	ENSMUSG00000038914	Dido1	tutr	3	NA	0.13	0.1	0.23	1.2	84400000
tutr@18:24579933:24580924:-|18:24579885:24580924:-	chr18:24579785-24581024	ENSMUSG00000024270	Slc39a6	tutr	1	NA	0.13	0.11	0.24	1.13	73900000000
tutr@6:72607381:72607486:+|6:72607381:72608367:+|6:72607381:72608422:+	chr6:72607281-72608522	ENSMUSG00000056666	Retsat	tutr	3	NA	-0.13	0.26	0.13	-1	141
tutr@1:127942610:127943510:+|1:127942610:127943867:+	chr1:127942510-127943967	ENSMUSG00000036104	Rab3gap1	tutr	1	NA	0.13	0.07	0.2	1.51	83.5
tutr@14:14796158:14797183:+|14:14796158:14799722:+|14:14796158:14799772:+|14:14796158:14799938:+	chr14:14796058-14800038	ENSMUSG00000021733	Slc4a7	tutr	2	NA	0.13	0.13	0.26	1	8.03
tutr@17:56067550:56068025:+|17:56067550:56070015:+	chr17:56067450-56070115	ENSMUSG00000002835	Chaf1a	tutr	2	NA	0.13	0.5	0.63	0.333	30700
tutr@2:122684686:122685178:-|2:122681272:122685178:-|2:122681251:122685178:-|2:122681234:122685178:-	chr2:122681134-122685278	ENSMUSG00000005802	Slc30a4	tutr	4	NA	-0.13	0.27	0.14	-0.948	57100000000000
tutr@9:21748176:21749712:+|9:21748176:21749915:+	chr9:21748076-21750015	ENSMUSG00000032193	Ldlr	tutr	1	NA	0.13	0.07	0.2	1.51	1330000000000000
tutr@16:4082977:4084047:-|16:4082820:4084047:-|16:4082799:4084047:-|16:4082780:4084047:-|16:4082740:4084047:-	chr16:4082640-4084147	ENSMUSG00000022521	Crebbp	tutr	1	NA	0.13	0.37	0.5	0.434	54.5
ci@1:106031233:106032096:+|1:106031233:106031234:+	chr1:106031133-106032196	ENSMUSG00000038866	Zcchc2	ci	2	NA	0.13	0.38	0.51	0.424	5.62
tutr@3:57833070:57834761:+|3:57833070:57834829:+|3:57833070:57835227:+	chr3:57832970-57835327	ENSMUSG00000036503	Rnf13	tutr	1	NA	0.13	0.23	0.36	0.646	13400000000
tutr@12:113071656:113072137:+|12:113071656:113074273:+|12:113071656:113074391:+	chr12:113071556-113074491	ENSMUSG00000021143	Pacs2	tutr	2	NA	0.13	0.22	0.35	0.67	2.81e+25
tutr@4:15918927:15919034:-|4:15918906:15919034:-	chr4:15918806-15919134	ENSMUSG00000028223	Decr1	tutr	1	NA	0.13	0.34	0.47	0.467	14.8
tutr@4:123350647:123350888:-|4:123349717:123350888:-|4:123349632:123350888:-|4:123349581:123350888:-	chr4:123349481-123350988	ENSMUSG00000028649	Macf1	tutr	2	NA	0.13	0.46	0.59	0.359	6.37
tutr@8:33621116:33621529:-|8:33621009:33621529:-|8:33620754:33621529:-	chr8:33620654-33621629	ENSMUSG00000052906	Ubxn8	tutr	3	NA	0.12	0.44	0.56	0.348	41.7
tutr@1:186721224:186721402:-|1:186721171:186721402:-|1:186721088:186721402:-|1:186720977:186721402:-	chr1:186720877-186721502	ENSMUSG00000001305	Rrp15	tutr	3	NA	0.12	0.42	0.54	0.363	18.9
tutr@8:27036636:27039133:+|8:27036636:27039297:+|8:27036636:27039383:+|8:27036636:27039402:+|8:27036636:27039424:+	chr8:27036536-27039524	ENSMUSG00000031483	Erlin2	tutr	3	NA	0.12	0.16	0.28	0.807	8.66e+19
tutr@8:4257674:4258380:-|8:4257658:4258380:-	chr8:4257558-4258480	ENSMUSG00000002949	Timm44	tutr	2	NA	0.12	0.21	0.33	0.652	25400000000
tutr@9:103189165:103190207:-|9:103189148:103190207:-|9:103189105:103190207:-|9:103189089:103190207:-	chr9:103188989-103190307	ENSMUSG00000032553	Srprb	tutr	2	NA	0.12	0.21	0.33	0.652	6100000000
tutr@2:71853641:71857181:+|2:71853641:71858225:+|2:71853641:71858341:+|2:71853641:71858394:+|2:71853641:71858410:+|2:71853641:71858429:+	chr2:71853541-71858529	ENSMUSG00000027111	Itga6	tutr	3	NA	0.12	0.15	0.27	0.848	43600000
tutr@9:21506402:21507123:+|9:21506402:21507140:+|9:21506402:21507679:+|9:21506402:21507753:+	chr9:21506302-21507853	ENSMUSG00000033335	Dnm2	tutr	1	NA	0.12	0.21	0.33	0.652	12900000
tutr@14:30874476:30874710:+|14:30874476:30874914:+|14:30874476:30874964:+|14:30874476:30875120:+|14:30874476:30877201:+	chr14:30874376-30877301	ENSMUSG00000006526	Tmem110	tutr	4	NA	-0.12	0.28	0.16	-0.807	118
tutr@3:40789389:40789531:+|3:40789389:40789547:+|3:40789389:40789586:+|3:40789389:40789602:+|3:40789389:40790358:+|3:40789389:40790375:+|3:40789389:40790394:+|3:40789389:40790433:+|3:40789389:40790454:+|3:40789389:40791041:+	chr3:40789289-40791141	ENSMUSG00000025757	Hspa4l	tutr	6	NA	0.12	0.08	0.2	1.32	19.2
tutr@2:34805404:34805710:-|2:34805354:34805710:-|2:34805338:34805710:-|2:34805002:34805710:-	chr2:34804902-34805810	ENSMUSG00000035949	Fbxw2	tutr	3	NA	0.12	0.11	0.23	1.06	14.5
tutr@3:113605465:113608354:-|3:113605385:113608354:-|3:113605066:113608354:-	chr3:113604966-113608454	ENSMUSG00000027981	Rnpc3	tutr	2	NA	0.12	0.08	0.2	1.32	447
tutr@10:89818051:89818551:+|10:89818051:89819120:+|10:89818051:89819852:+|10:89818051:89819868:+|10:89818051:89819889:+	chr10:89817951-89819989	ENSMUSG00000019951	Uhrf1bp1l	tutr	3	NA	-0.12	0.23	0.11	-1.06	2470000000
a5ss@Y:90793680:90816349:+|Y:90793417:90816349:+	chrY:90793317-90816449	ENSMUSG00000096768	ERDR1	a5ss	2	FALSE	0.12	0.75	0.87	0.214	4420
mxe@4:43031108:43031329:-|4:43030535:43031329:-	chr4:43030198-43031429	ENSMUSG00000028455	Stoml2	mxe	1	TRUE	0.12	0.2	0.32	0.678	58400
se@13:102754256:102758502:-|13:102751610:102758502:-	chr13:102751510-102758602	ENSMUSG00000034751	Mast4	se	1	NA	0.12	0.07	0.19	1.44	20.3
tutr@1:191909755:191910102:+|1:191909755:191913179:+|1:191909755:191913224:+|1:191909755:191913248:+	chr1:191909655-191913348	ENSMUSG00000037434	Slc30a1	tutr	3	NA	0.12	0.2	0.32	0.678	11.1
tutr@7:19356366:19356980:-|7:19356010:19356980:-	chr7:19355910-19357080	ENSMUSG00000047649	Cd3eap	tutr	1	NA	0.12	0.1	0.22	1.14	6460000000
tutr@5:138976485:138977216:-|5:138976388:138977216:-|5:138976092:138977216:-|5:138976011:138977216:-	chr5:138975911-138977316	ENSMUSG00000025856	Pdgfa	tutr	1	NA	0.12	0.54	0.66	0.29	127
tutr@14:30987204:30987244:+|14:30987204:30987711:+|14:30987204:30987916:+|14:30987204:30988473:+|14:30987204:30988818:+	chr14:30987104-30988918	ENSMUSG00000021918	Nek4	tutr	4	NA	-0.12	0.39	0.27	-0.531	20.6
tutr@10:59896471:59897994:+|10:59896471:59898014:+|10:59896471:59898223:+|10:59896471:59899266:+|10:59896471:59899294:+	chr10:59896371-59899394	ENSMUSG00000020109	Dnajb12	tutr	5	NA	-0.12	0.24	0.12	-1	14700
tutr@11:6258984:6259180:-|11:6258965:6259180:-|11:6258922:6259180:-	chr11:6258822-6259280	ENSMUSG00000004393	Ddx56	tutr	1	NA	0.12	0.14	0.26	0.893	392
tutr@8:75030033:75030688:+|8:75030033:75031781:+|8:75030033:75031912:+|8:75030033:75031933:+|8:75030033:75031976:+	chr8:75029933-75032076	ENSMUSG00000034518	Hmgxb4	tutr	2	NA	-0.12	0.22	0.1	-1.14	108
tutr@11:88924099:88924661:-|11:88924071:88924661:-|11:88924021:88924661:-	chr11:88923921-88924761	ENSMUSG00000000278	Scpep1	tutr	1	NA	0.12	0.28	0.4	0.515	95600000
tutr@6:88503628:88505106:-|6:88503604:88505106:-	chr6:88503504-88505206	ENSMUSG00000030082	Sec61a1	tutr	1	NA	0.12	0.2	0.32	0.678	2.61e+24
tutr@6:82647730:82648022:-|6:82647296:82648022:-|6:82647280:82648022:-|6:82646710:82648022:-	chr6:82646610-82648122	ENSMUSG00000030042	Pole4	tutr	2	NA	-0.12	0.4	0.28	-0.515	50.2
tutr@5:4082563:4083124:-|5:4082538:4083124:-|5:4082117:4083124:-|5:4081626:4083124:-|5:4081144:4083124:-	chr5:4081044-4083224	ENSMUSG00000001467	Cyp51	tutr	2	NA	-0.12	0.21	0.09	-1.22	7370000
tutr@X:107787449:107787808:-|X:107787343:107787808:-|X:107785492:107787808:-|X:107784201:107787808:-|X:107782759:107787808:-	chrX:107782659-107787908	ENSMUSG00000031242	2610002M06Rik	tutr	1	NA	-0.12	0.25	0.13	-0.943	261
tutr@10:122995382:122995669:-|10:122995160:122995669:-|10:122995116:122995669:-|10:122995071:122995669:-|10:122994110:122995669:-	chr10:122994010-122995769	ENSMUSG00000034602	Mon2	tutr	2	NA	-0.12	0.37	0.25	-0.566	7100000
tutr@2:152279084:152281826:+|2:152279084:152281844:+|2:152279084:152281860:+	chr2:152278984-152281960	ENSMUSG00000074698	Csnk2a1	tutr	1	NA	0.12	0.55	0.67	0.285	5.93e+26
tutr@14:20704234:20704400:+|14:20704234:20704422:+	chr14:20704134-20704522	ENSMUSG00000039357	Fut11	tutr	1	NA	0.12	0.28	0.4	0.515	203000000000000
tutr@18:31780755:31781852:+|18:31780755:31783767:+|18:31780755:31784072:+	chr18:31780655-31784172	ENSMUSG00000041915	Ammecr1l	tutr	2	NA	0.12	0.25	0.37	0.566	199000000
tutr@2:69833985:69835993:+|2:69833985:69836069:+	chr2:69833885-69836169	ENSMUSG00000042155	Klhl23	tutr	2	NA	0.12	0.53	0.65	0.294	8760
tutr@17:30208172:30209973:+|17:30208172:30210020:+	chr17:30208072-30210120	ENSMUSG00000044477	Zfand3	tutr	2	NA	0.12	0.55	0.67	0.285	52300000
tutr@16:33012490:33015606:+|16:33012490:33015635:+	chr16:33012390-33015735	ENSMUSG00000022801	Lrch3	tutr	2	NA	0.12	0.56	0.68	0.28	1900000000000
tutr@3:27241818:27244878:+|3:27241818:27244955:+	chr3:27241718-27245055	ENSMUSG00000027698	Nceh1	tutr	2	NA	0.12	0.64	0.76	0.248	19.6
tutr@17:23668617:23668805:-|17:23668596:23668805:-	chr17:23668496-23668905	ENSMUSG00000041319	Thoc6	tutr	1	NA	0.12	0.81	0.93	0.199	17.2
tutr@17:46736039:46736690:-|17:46735787:46736690:-|17:46735755:46736690:-	chr17:46735655-46736790	ENSMUSG00000023973	Cnpy3	tutr	2	NA	-0.12	0.46	0.34	-0.436	155000000
tutr@8:95326226:95327827:-|8:95326136:95327827:-	chr8:95326036-95327927	ENSMUSG00000046556	Zfp319	tutr	1	NA	0.12	0.36	0.48	0.415	6.43
tutr@14:13949142:13949259:-|14:13949056:13949259:-|14:13949032:13949259:-|14:13949013:13949259:-	chr14:13948913-13949359	ENSMUSG00000053453	Thoc7	tutr	3	NA	0.12	0.2	0.32	0.678	118000000
tutr@10:108413754:108414828:+|10:108413754:108414845:+	chr10:108413654-108414945	ENSMUSG00000035873	Pawr	tutr	2	NA	0.12	0.3	0.42	0.485	11
tutr@15:78438650:78439285:+|15:78438650:78439301:+	chr15:78438550-78439401	ENSMUSG00000033287	Kctd17	tutr	2	NA	0.12	0.5	0.62	0.31	1270
tutr@11:71025763:71027264:+|11:71025763:71027350:+|11:71025763:71027377:+	chr11:71025663-71027477	ENSMUSG00000040599	Mis12	tutr	2	NA	0.12	0.74	0.86	0.217	331
tutr@12:101922145:101923106:-|12:101919211:101923106:-|12:101918902:101923106:-	chr12:101918802-101923206	ENSMUSG00000021189	Atxn3	tutr	2	NA	0.12	0.07	0.19	1.44	47300
tutr@16:15624170:15624676:-|16:15624136:15624676:-|16:15624104:15624676:-|16:15623900:15624676:-	chr16:15623800-15624776	ENSMUSG00000022673	Mcm4	tutr	1	NA	0.12	0.62	0.74	0.255	76.8
tutr@7:120120255:120120918:+|7:120120255:120120988:+	chr7:120120155-120121088	ENSMUSG00000030917	Tmem159	tutr	2	NA	0.12	0.19	0.31	0.706	7330000
tutr@3:30616813:30617651:+|3:30616813:30617684:+|3:30616813:30617909:+|3:30616813:30618367:+|3:30616813:30618481:+|3:30616813:30619381:+|3:30616813:30619870:+	chr3:30616713-30619970	ENSMUSG00000037730	Mynn	tutr	5	NA	0.12	0.24	0.36	0.585	196
tutr@7:104338860:104340774:-|7:104338754:104340774:-	chr7:104338654-104340874	ENSMUSG00000057143	Trim12c	tutr	2	NA	0.12	0.47	0.59	0.328	450
tutr@2:38585390:38585829:+|2:38585390:38585846:+|2:38585390:38585899:+|2:38585390:38586490:+|2:38585390:38586570:+|2:38585390:38586590:+|2:38585390:38586606:+|2:38585390:38587489:+	chr2:38585290-38587589	ENSMUSG00000026749	Nek6	tutr	4	NA	0.12	0.24	0.36	0.585	867000000000
tutr@10:31501992:31502657:-|10:31501887:31502657:-|10:31500009:31502657:-	chr10:31499909-31502757	ENSMUSG00000063760	Rnf217	tutr	2	NA	-0.12	0.8	0.68	-0.234	59.4
tutr@X:74384743:74385339:-|X:74384719:74385339:-	chrX:74384619-74385439	ENSMUSG00000031399	Fam3a	tutr	2	NA	0.12	0.26	0.38	0.547	52.4
ci@15:79135453:79135637:-|15:79135636:79135637:-	chr15:79135353-79135737	ENSMUSG00000033029	1700088E04Rik	ci	1	NA	0.12	0.04	0.16	2	6.38
ci@9:24412986:24414238:-|9:24414237:24414238:-	chr9:24412886-24414338	ENSMUSG00000043067	Dpy19l1	ci	1	NA	0.12	0.52	0.64	0.3	8.88
ci@7:19715259:19715358:-|7:19715357:19715358:-	chr7:19715159-19715458	ENSMUSG00000002984	Tomm40	ci	1	NA	0.12	0.79	0.91	0.204	5.66
tutr@X:48474961:48475116:-|X:48474944:48475116:-	chrX:48474844-48475216	ENSMUSG00000036932	Aifm1	tutr	2	NA	0.12	0.17	0.29	0.771	44.5
tutr@11:84911020:84911466:-|11:84910954:84911466:-	chr11:84910854-84911566	ENSMUSG00000020526	Znhit3	tutr	2	NA	0.12	0.17	0.29	0.771	11.8
tutr@1:164263518:164265365:+|1:164263518:164265384:+	chr1:164263418-164265484	ENSMUSG00000040918	Slc19a2	tutr	2	NA	0.12	0.17	0.29	0.771	3700000000
tutr@6:83358212:83358363:+|6:83358212:83358398:+|6:83358212:83359210:+	chr6:83358112-83359310	ENSMUSG00000045160	Bola3	tutr	1	NA	0.11	0.43	0.54	0.329	21.3
tutr@19:12588598:12589665:+|19:12588598:12589695:+|19:12588598:12589761:+|19:12588598:12589778:+	chr19:12588498-12589878	ENSMUSG00000024691	Fam111a	tutr	2	NA	0.11	0.42	0.53	0.336	225000000000000
tutr@11:23296107:23296191:+|11:23296107:23296237:+|11:23296107:23297011:+	chr11:23296007-23297111	ENSMUSG00000020290	Xpo1	tutr	2	NA	-0.11	0.4	0.29	-0.464	7.64
tutr@5:139359761:139360544:-|5:139359739:139360544:-	chr5:139359639-139360644	ENSMUSG00000053553	3110082I17Rik	tutr	1	NA	0.11	0.29	0.4	0.464	84.7
tutr@8:108957102:108961052:+|8:108957102:108961635:+	chr8:108957002-108961735	ENSMUSG00000038872	Zfhx3	tutr	1	NA	0.11	0.15	0.26	0.794	1650
tutr@8:109731144:109731564:-|8:109726649:109731564:-|8:109726487:109731564:-|8:109726455:109731564:-	chr8:109726355-109731664	ENSMUSG00000069895	Atxn1l	tutr	4	NA	0.11	0.12	0.23	0.939	1660000
tutr@3:10314129:10315185:-|3:10314074:10315185:-|3:10314016:10315185:-|3:10313990:10315185:-|3:10313947:10315185:-	chr3:10313847-10315285	ENSMUSG00000027531	Impa1	tutr	3	NA	0.11	0.15	0.26	0.794	3.39e+24
tutr@7:16916808:16916947:-|7:16915395:16916947:-|7:16915378:16916947:-	chr7:16915278-16917047	ENSMUSG00000019370	Calm3	tutr	3	NA	-0.11	0.33	0.22	-0.585	1830000000000000
tutr@2:164768001:164768216:+|2:164768001:164768238:+|2:164768001:164768605:+	chr2:164767901-164768705	ENSMUSG00000017299	Dnttip1	tutr	2	NA	0.11	0.21	0.32	0.608	12.4
tutr@7:141262552:141262703:+|7:141262552:141262721:+|7:141262552:141262743:+	chr7:141262452-141262843	ENSMUSG00000038611	Phrf1	tutr	2	NA	-0.11	0.28	0.17	-0.72	53.4
tutr@12:73272534:73272775:+|12:73272534:73272805:+|12:73272534:73272850:+	chr12:73272434-73272950	ENSMUSG00000021103	Mnat1	tutr	2	NA	0.11	0.15	0.26	0.794	6450000
tutr@4:117873700:117873852:-|4:117873131:117873852:-|4:117873020:117873852:-|4:117873002:117873852:-	chr4:117872902-117873952	ENSMUSG00000028541	B4galt2	tutr	3	NA	0.11	0.12	0.23	0.939	14300
tutr@8:88747013:88747648:+|8:88747013:88748450:+|8:88747013:88748487:+|8:88747013:88748555:+|8:88747013:88751944:+	chr8:88746913-88752044	ENSMUSG00000036712	Cyld	tutr	2	NA	0.11	0.09	0.2	1.15	1730000
tutr@2:154535180:154539288:+|2:154535180:154539349:+	chr2:154535080-154539449	ENSMUSG00000038533	Cbfa2t2	tutr	2	NA	0.11	0.17	0.28	0.72	22.9
tutr@14:67676717:67676859:-|14:67676617:67676859:-|14:67676354:67676859:-|14:67676330:67676859:-	chr14:67676230-67676959	ENSMUSG00000048922	Cdca2	tutr	4	NA	0.11	0.09	0.2	1.15	5.87
tutr@6:87088158:87088272:+|6:87088158:87088291:+|6:87088158:87092122:+|6:87088158:87092196:+	chr6:87088058-87092296	ENSMUSG00000029992	Gfpt1	tutr	3	NA	0.11	0.11	0.22	1	2.51e+18
tutr@2:154559633:154560687:-|2:154559612:154560687:-|2:154559405:154560687:-|2:154557728:154560687:-	chr2:154557628-154560787	ENSMUSG00000027490	E2f1	tutr	2	NA	0.11	0.11	0.22	1	103
tutr@8:72180137:72180808:+|8:72180137:72180838:+|8:72180137:72181276:+	chr8:72180037-72181376	ENSMUSG00000003037	Rab8a	tutr	2	NA	-0.11	0.19	0.08	-1.25	5.27
ci@7:4743266:4745802:+|7:4743266:4743267:+	chr7:4743166-4745902	ENSMUSG00000059851	Suv420h2	ci	2	NA	0.11	0.01	0.12	3.58	7.89
ri@7:43411206:43411414:+|7:43411206:43411207:+	chr7:43411106-43411514	ENSMUSG00000030468	Siglecg	ri	1	NA	0.11	0.74	0.85	0.2	5.95
tutr@11:95963131:95963499:-|11:95961633:95963499:-|11:95957165:95963499:-	chr11:95957065-95963599	ENSMUSG00000013415	Igf2bp1	tutr	3	NA	0.11	0.48	0.59	0.298	7.89
tutr@4:126612373:126614362:+|4:126612373:126614380:+	chr4:126612273-126614480	ENSMUSG00000073755	5730409E04Rik	tutr	1	NA	0.11	0.56	0.67	0.259	122000000000
tutr@3:90058804:90060970:+|3:90058804:90060993:+	chr3:90058704-90061093	ENSMUSG00000027942	4933434E20Rik	tutr	2	NA	0.11	0.04	0.15	1.91	35.2
tutr@14:14103324:14106022:+|14:14103324:14107224:+|14:14103324:14107298:+	chr14:14103224-14107398	ENSMUSG00000021738	Atxn7	tutr	2	NA	0.11	0.6	0.71	0.243	1770
tutr@11:60784207:60788103:+|11:60784207:60788244:+|11:60784207:60788283:+|11:60784207:60788563:+	chr11:60784107-60788663	ENSMUSG00000049323	Smcr8	tutr	1	NA	-0.11	0.47	0.36	-0.385	9260000000000000
tutr@2:167481169:167483349:-|2:167481133:167483349:-	chr2:167481033-167483449	ENSMUSG00000047030	Spata2	tutr	1	NA	0.11	0.76	0.87	0.195	249000000
tutr@X:13521922:13522170:-|X:13521782:13522170:-|X:13521406:13522170:-|X:13521308:13522170:-|X:13521127:13522170:-|X:13520993:13522170:-|X:13520960:13522170:-	chrX:13520860-13522270	ENSMUSG00000031012	Cask	tutr	6	NA	0.11	0.24	0.35	0.544	23700
tutr@13:93402229:93403678:+|13:93402229:93403796:+|13:93402229:93404005:+	chr13:93402129-93404105	ENSMUSG00000007617	Homer1	tutr	3	NA	-0.11	0.67	0.56	-0.259	5.21
tutr@15:38691707:38691724:+|15:38691707:38692197:+|15:38691707:38692442:+	chr15:38691607-38692542	ENSMUSG00000022295	Atp6v1c1	tutr	2	NA	-0.11	0.21	0.1	-1.07	1550000000
tutr@X:142834391:142834401:+|X:142834391:142838239:+|X:142834391:142838368:+	chrX:142834291-142838468	ENSMUSG00000047045	Tmem164	tutr	3	NA	0.11	0.58	0.69	0.251	20700000000
tutr@19:16615685:16616864:-|19:16615366:16616864:-	chr19:16615266-16616964	ENSMUSG00000046230	Vps13a	tutr	2	NA	0.11	0.37	0.48	0.376	108
tutr@16:38526230:38526624:-|16:38525400:38526624:-|16:38525289:38526624:-|16:38525179:38526624:-|16:38525161:38526624:-|16:38525138:38526624:-|16:38525073:38526624:-|16:38525052:38526624:-	chr16:38524952-38526724	ENSMUSG00000034064	Poglut1	tutr	3	NA	-0.11	0.24	0.13	-0.885	2.09e+23
tutr@1:143607880:143608520:-|1:143607775:143608520:-|1:143607754:143608520:-|1:143607554:143608520:-|1:143607499:143608520:-	chr1:143607399-143608620	ENSMUSG00000026361	Cdc73	tutr	5	NA	0.11	0.24	0.35	0.544	20.7
tutr@8:110739077:110739935:+|8:110739077:110741149:+|8:110739077:110741397:+	chr8:110738977-110741497	ENSMUSG00000033763	Mtss1l	tutr	2	NA	0.11	0.4	0.51	0.35	84.5
tutr@3:100205819:100206282:+|3:100205819:100206450:+|3:100205819:100206636:+|3:100205819:100206653:+|3:100205819:100208014:+	chr3:100205719-100208114	ENSMUSG00000027865	Gdap2	tutr	4	NA	-0.11	0.63	0.52	-0.277	4160000
tutr@17:12943057:12943861:-|17:12943040:12943861:-	chr17:12942940-12943961	ENSMUSG00000023832	Acat2	tutr	1	NA	0.11	0.19	0.3	0.659	4650000
tutr@19:8831535:8831775:+|19:8831535:8832056:+|19:8831535:8832073:+|19:8831535:8834140:+	chr19:8831435-8834240	ENSMUSG00000071659	Hnrnpul2	tutr	3	NA	-0.11	0.3	0.19	-0.659	2370000000000000
tutr@5:125454753:125455067:+|5:125454753:125455093:+|5:125454753:125455110:+|5:125454753:125460362:+	chr5:125454653-125460462	ENSMUSG00000037905	Bri3bp	tutr	2	NA	0.11	0.53	0.64	0.272	29.6
tutr@8:79673982:79674070:+|8:79673982:79677606:+|8:79673982:79677667:+|8:79673982:79677753:+	chr8:79673882-79677853	ENSMUSG00000036990	Otud4	tutr	3	NA	-0.11	0.21	0.1	-1.07	2.32e+48
tutr@5:75195100:75195851:+|5:75195100:75198048:+|5:75195100:75198209:+	chr5:75195000-75198309	ENSMUSG00000029231	Pdgfra	tutr	2	NA	0.11	0.3	0.41	0.451	1.97e+61
tutr@14:63523610:63524065:-|14:63523475:63524065:-	chr14:63523375-63524165	ENSMUSG00000035078	Mtmr9	tutr	1	NA	0.11	0.38	0.49	0.367	221
tutr@5:123579070:123579276:-|5:123578165:123579276:-|5:123578107:123579276:-|5:123578086:123579276:-|5:123577858:123579276:-|5:123577817:123579276:-|5:123577794:123579276:-	chr5:123577694-123579376	ENSMUSG00000049550	Clip1	tutr	6	NA	0.11	0.14	0.25	0.837	3640
tutr@7:79133788:79134408:-|7:79133768:79134408:-	chr7:79133668-79134508	ENSMUSG00000030605	Mfge8	tutr	2	NA	0.11	0.53	0.64	0.272	6.52e+18
tutr@8:40993053:40993419:-|8:40992917:40993419:-|8:40992567:40993419:-|8:40990936:40993419:-|8:40990913:40993419:-	chr8:40990813-40993519	ENSMUSG00000045636	Mtus1	tutr	4	NA	-0.11	0.71	0.6	-0.243	107000
tutr@5:43744640:43745298:-|5:43744617:43745298:-	chr5:43744517-43745398	ENSMUSG00000039753	Fbxl5	tutr	2	NA	0.11	0.63	0.74	0.232	763000000
tutr@10:96042204:96042348:+|10:96042204:96044023:+|10:96042204:96045129:+|10:96042204:96045401:+|10:96042204:96045509:+	chr10:96042104-96045609	ENSMUSG00000036499	Eea1	tutr	5	NA	0.11	0.5	0.61	0.287	24300000000000
cj@14:54908647:54908823:-|14:other:54908823:-|14:54908647:other:-	chr14:54908547-54908923	ENSMUSG00000022199	Slc22a17	cj	3	NA	0.11	0.55	0.66	0.263	7.62
cj@3:95735419:95735847:-|3:other:95735847:-|3:95735419:other:-	chr3:95735319-95735947	ENSMUSG00000028108	Ecm1	cj	3	NA	-0.11	0.24	0.13	-0.885	5.63
ci@10:111985682:111985778:-|10:111985777:111985778:-	chr10:111985582-111985878	ENSMUSG00000056888	Glipr1	ci	2	NA	0.11	0.75	0.86	0.197	12.8
tutr@17:27189761:27190639:-|17:27189745:27190639:-|17:27189605:27190639:-	chr17:27189505-27190739	ENSMUSG00000044857	Lemd2	tutr	3	NA	0.1	0.7	0.8	0.193	6370000000000
tutr@6:125048407:125049000:+|6:125048407:125049263:+	chr6:125048307-125049363	ENSMUSG00000030330	Ing4	tutr	2	NA	0.1	0.58	0.68	0.229	12
tutr@16:8655652:8657529:+|16:8655652:8657550:+	chr16:8655552-8657650	ENSMUSG00000022711	Pmm2	tutr	2	NA	0.1	0.24	0.34	0.503	15500000000
tutr@14:25699602:25700391:+|14:25699602:25700463:+	chr14:25699502-25700563	ENSMUSG00000021868	Ppif	tutr	1	NA	-0.1	0.34	0.24	-0.503	216
tutr@5:140327710:140328337:-|5:140327692:140328337:-|5:140327673:140328337:-	chr5:140327573-140328437	ENSMUSG00000029557	Ftsj2	tutr	2	NA	0.1	0.36	0.46	0.354	81.9
tutr@6:42317839:42318158:-|6:42316596:42318158:-|6:42315716:42318158:-|6:42315312:42318158:-	chr6:42315212-42318258	ENSMUSG00000029861	Fam131b	tutr	3	NA	0.1	0.18	0.28	0.637	50
tutr@6:120439193:120440285:+|6:120439193:120441755:+|6:120439193:120442243:+	chr6:120439093-120442343	ENSMUSG00000030180	Kdm5a	tutr	2	NA	-0.1	0.34	0.24	-0.503	1680000000000
tutr@1:132463511:132466708:+|1:132463511:132466726:+|1:132463511:132466957:+	chr1:132463411-132467057	ENSMUSG00000042046	Dstyk	tutr	1	NA	0.1	0.36	0.46	0.354	12700000000
tutr@7:112110119:112110482:+|7:112110119:112111174:+|7:112110119:112111383:+	chr7:112110019-112111483	ENSMUSG00000059263	Usp47	tutr	3	NA	0.1	0.44	0.54	0.295	4430
tutr@2:167689912:167690323:+|2:167689912:167690389:+|2:167689912:167690409:+|2:167689912:167690427:+	chr2:167689812-167690527	ENSMUSG00000056501	Cebpb	tutr	3	NA	0.1	0.13	0.23	0.823	25.3
tutr@2:18216679:18217256:-|2:18216656:18217256:-|2:18216448:18217256:-	chr2:18216348-18217356	ENSMUSG00000026740	Dnajc1	tutr	2	NA	-0.1	0.26	0.16	-0.7	68.8
tutr@3:52982164:52983043:-|3:52982122:52983043:-	chr3:52982022-52983143	ENSMUSG00000027742	Cog6	tutr	1	NA	-0.1	0.32	0.22	-0.541	9.26
tutr@16:8634756:8635744:-|16:8634160:8635744:-|16:8634140:8635744:-|16:8633879:8635744:-|16:8633230:8635744:-	chr16:8633130-8635844	ENSMUSG00000043140	Tmem186	tutr	2	NA	0.1	0.1	0.2	1	141
tutr@2:70021660:70022122:+|2:70021660:70022164:+|2:70021660:70022543:+|2:70021660:70023991:+|2:70021660:70024008:+	chr2:70021560-70024108	ENSMUSG00000044308	Ubr3	tutr	4	NA	0.1	0.22	0.32	0.541	6090000000000
tutr@8:104354993:104355126:-|8:104354776:104355126:-|8:104353938:104355126:-	chr8:104353838-104355226	ENSMUSG00000096188	Cmtm4	tutr	2	NA	-0.1	0.17	0.07	-1.28	230000
tutr@5:108706345:108706895:+|5:108706345:108706930:+|5:108706345:108706948:+	chr5:108706245-108707048	ENSMUSG00000008090	Fgfrl1	tutr	2	NA	0.1	0.12	0.22	0.874	116000
tutr@15:102498525:102498698:+|15:102498525:102498887:+|15:102498525:102498907:+|15:102498525:102498925:+|15:102498525:102499391:+	chr15:102498425-102499491	ENSMUSG00000056851	Pcbp2	tutr	3	NA	-0.1	0.19	0.09	-1.08	2.1e+20
tutr@3:16213978:16215003:+|3:16213978:16215303:+|3:16213978:16216351:+|3:16213978:16216371:+|3:16213978:16216851:+	chr3:16213878-16216951	ENSMUSG00000047213	Ythdf3	tutr	4	NA	-0.1	0.23	0.13	-0.823	2.44e+36
tutr@13:49461759:49462929:+|13:49461759:49462985:+|13:49461759:49464559:+	chr13:49461659-49464659	ENSMUSG00000021385	Ippk	tutr	1	NA	-0.1	0.27	0.17	-0.667	278000
tutr@4:109385465:109385693:+|4:109385465:109387649:+|4:109385465:109387667:+|4:109385465:109387813:+	chr4:109385365-109387913	ENSMUSG00000028552	Eps15	tutr	4	NA	0.1	0.17	0.27	0.667	51.3
tutr@1:93800544:93800797:-|1:93800495:93800797:-	chr1:93800395-93800897	ENSMUSG00000026281	Dtymk	tutr	1	NA	0.1	0.09	0.19	1.08	14300
tutr@19:8951655:8952238:+|19:8951655:8952293:+	chr19:8951555-8952393	ENSMUSG00000071646	Mta2	tutr	1	NA	0.1	0.1	0.2	1	50700
tutr@1:135301682:135301917:-|1:135301617:135301917:-|1:135301547:135301917:-	chr1:135301447-135302017	ENSMUSG00000062580	Timm17a	tutr	2	NA	-0.1	0.17	0.07	-1.28	239
tutr@5:114121788:114122905:+|5:114121788:114123502:+	chr5:114121688-114123602	ENSMUSG00000029592	Usp30	tutr	2	NA	0.1	0.23	0.33	0.521	9.27
tutr@6:118461994:118464334:-|6:118461972:118464334:-|6:118461956:118464334:-	chr6:118461856-118464434	ENSMUSG00000072623	Zfp9	tutr	2	NA	0.1	0.15	0.25	0.737	31800000
tutr@15:82348037:82349026:+|15:82348037:82349063:+|15:82348037:82349089:+	chr15:82347937-82349189	ENSMUSG00000049687	Fam109b	tutr	2	NA	0.1	0.21	0.31	0.562	63100000000000
tutr@5:137109783:137112455:-|5:137109750:137112455:-|5:137109690:137112455:-|5:137109674:137112455:-	chr5:137109574-137112555	ENSMUSG00000043279	Trim56	tutr	1	NA	0.1	0.17	0.27	0.667	429
tutr@4:134804202:134804361:-|4:134804108:134804361:-|4:134802762:134804361:-	chr4:134802662-134804461	ENSMUSG00000028826	Tmem57	tutr	2	NA	-0.1	0.33	0.23	-0.521	9.27
tutr@18:10065032:10066047:-|18:10064584:10066047:-|18:10064529:10066047:-|18:10064404:10066047:-	chr18:10064304-10066147	ENSMUSG00000024290	Rock1	tutr	3	NA	0.1	0.17	0.27	0.667	8060000
cj@3:95736221:95736472:-|3:other:95736472:-|3:95736221:other:-	chr3:95736121-95736572	ENSMUSG00000028108	Ecm1	cj	2	NA	-0.1	0.19	0.09	-1.08	42
tutr@10:116485787:116486199:-|10:116485547:116486199:-|10:116485508:116486199:-|10:116485491:116486199:-|10:116485165:116486199:-	chr10:116485065-116486299	ENSMUSG00000020166	Cnot2	tutr	1	NA	-0.1	0.15	0.05	-1.58	171
tutr@2:12347919:12348053:-|2:12347601:12348053:-|2:12347265:12348053:-	chr2:12347165-12348153	ENSMUSG00000026767	Fam188a	tutr	2	NA	-0.1	0.15	0.05	-1.58	182000
tutr@7:34237694:34238928:-|7:34236707:34238928:-	chr7:34236607-34239028	ENSMUSG00000066571	4931406P16Rik	tutr	1	NA	0.1	0.08	0.18	1.17	2040000000
tutr@3:67474850:67475048:+|3:67474850:67475066:+|3:67474850:67475082:+|3:67474850:67475136:+|3:67474850:67476527:+	chr3:67474750-67476627	ENSMUSG00000027774	Gfm1	tutr	2	NA	-0.1	0.18	0.08	-1.17	53.1
tutr@11:102905956:102906199:-|11:102905912:102906199:-|11:102905896:102906199:-|11:102905562:102906199:-|11:102905545:102906199:-|11:102905529:102906199:-	chr11:102905429-102906299	ENSMUSG00000051378	Kif18b	tutr	6	NA	0.1	0.05	0.15	1.58	76.9
tutr@2:20848002:20848711:-|2:20847934:20848711:-	chr2:20847834-20848811	ENSMUSG00000036591	Arhgap21	tutr	1	NA	0.09	0.05	0.14	1.49	8.26
tutr@8:70450269:70451437:-|8:70450245:70451437:-|8:70450220:70451437:-	chr8:70450120-70451537	ENSMUSG00000055707	Klhl26	tutr	2	NA	0.09	0.08	0.17	1.09	1980000
tutr@1:66831278:66831433:-|1:66831172:66831433:-|1:66830852:66831433:-	chr1:66830752-66831533	ENSMUSG00000026003	Acadl	tutr	2	NA	0.09	0.05	0.14	1.49	11.4
tutr@19:16383394:16385535:+|19:16383394:16387322:+|19:16383394:16387461:+|19:16383394:16388517:+	chr19:16383294-16388617	ENSMUSG00000024639	Gnaq	tutr	2	NA	0.09	0.08	0.17	1.09	55400000000000
tutr@2:164792387:164792769:+|2:164792387:164793768:+|2:164792387:164793808:+	chr2:164792287-164793908	ENSMUSG00000050373	Snx21	tutr	3	NA	-0.09	0.18	0.09	-1	5730000
tutr@9:87076882:87077003:+|9:87076882:87077379:+|9:87076882:87077418:+|9:87076882:87077436:+	chr9:87076782-87077536	ENSMUSG00000032872	Cyb5r4	tutr	3	NA	0.09	0.03	0.12	2	132000000
tutr@6:28240239:28241656:-|6:28240179:28241656:-|6:28239928:28241656:-	chr6:28239828-28241756	ENSMUSG00000039841	Zfp800	tutr	2	NA	0.09	0.07	0.16	1.19	39.1
tutr@7:98216443:98216836:-|7:98216420:98216836:-|7:98216401:98216836:-|7:98216381:98216836:-	chr7:98216281-98216936	ENSMUSG00000030760	Acer3	tutr	2	NA	-0.09	0.18	0.09	-1	9.33
tutr@9:108051457:108051700:+|9:108051457:108051914:+|9:108051457:108051935:+	chr9:108051357-108052035	ENSMUSG00000032594	Ip6k1	tutr	1	NA	0.09	0.03	0.12	2	300000
tutr@1:150105782:150105903:+|1:150105782:150105919:+|1:150105782:150108155:+|1:150105782:150108201:+|1:150105782:150108225:+|1:150105782:150108241:+	chr1:150105682-150108341	ENSMUSG00000032487	Ptgs2	tutr	5	NA	-0.09	0.12	0.03	-2	2.88e+54
tutr@2:166945793:166946262:+|2:166945793:166946282:+|2:166945793:166946331:+|2:166945793:166946374:+	chr2:166945693-166946474	ENSMUSG00000002718	Cse1l	tutr	3	NA	-0.09	0.16	0.07	-1.19	1270000
tutr@14:20384858:20385361:-|14:20384842:20385361:-	chr14:20384742-20385461	ENSMUSG00000021811	Dnajc9	tutr	2	NA	0.09	0.07	0.16	1.19	99200
tutr@15:82234106:82234368:-|15:82233854:82234368:-	chr15:82233754-82234468	ENSMUSG00000068101	Cenpm	tutr	2	NA	-0.08	0.14	0.06	-1.22	23
a5ss@5:125386214:125387583:-|5:125386214:125387811:-	chr5:125386114-125387911	ENSMUSG00000008348	Ubc	a5ss	2	NA	0.08	0	0.08	Inf	3.73e+23
tutr@3:58460268:58461388:+|3:58460268:58461552:+|3:58460268:58461597:+|3:58460268:58461716:+|3:58460268:58461855:+|3:58460268:58466779:+	chr3:58460168-58466879	ENSMUSG00000027806	Tsc22d2	tutr	2	NA	-0.08	0.16	0.08	-1	71.9
tutr@3:51493796:51494867:+|3:51493796:51495176:+|3:51493796:51495905:+|3:51493796:51495969:+	chr3:51493696-51496069	ENSMUSG00000027739	Rab33b	tutr	4	NA	-0.08	0.16	0.08	-1	6330000
tutr@9:54714676:54715407:+|9:54714676:54716313:+	chr9:54714576-54716413	ENSMUSG00000032285	Dnaja4	tutr	1	NA	-0.08	0.13	0.05	-1.38	244000
tutr@2:130553468:130553635:+|2:130553468:130553687:+|2:130553468:130553710:+|2:130553468:130553728:+|2:130553468:130554022:+	chr2:130553368-130554122	ENSMUSG00000027303	Ptpra	tutr	2	NA	-0.08	0.16	0.08	-1	17.4
tutr@X:134537245:134538105:-|X:134536389:134538105:-|X:134536191:134538105:-	chrX:134536091-134538205	ENSMUSG00000031264	Btk	tutr	3	NA	-0.08	0.16	0.08	-1	23.3
tutr@14:105304834:105308383:+|14:105304834:105308801:+|14:105304834:105308868:+	chr14:105304734-105308968	ENSMUSG00000053253	Ndfip2	tutr	3	NA	0.08	0.05	0.13	1.38	7040
tutr@15:27593217:27594432:+|15:27593217:27594451:+|15:27593217:27594904:+	chr15:27593117-27595004	ENSMUSG00000022265	Ank	tutr	2	NA	0.08	0.05	0.13	1.38	8720
tutr@4:95049698:95050266:-|4:95049637:95050266:-|4:95049598:95050266:-|4:95049534:95050266:-|4:95049054:95050266:-|4:95049033:95050266:-	chr4:95048933-95050366	ENSMUSG00000052684	Jun	tutr	3	NA	0.08	0.08	0.16	1	44700
tutr@11:120498175:120499164:+|11:120498175:120499185:+|11:120498175:120499201:+|11:120498175:120499225:+	chr11:120498075-120499325	ENSMUSG00000025792	Slc25a10	tutr	4	NA	-0.08	0.15	0.07	-1.1	83.3
tutr@13:54661136:54661590:+|13:54661136:54661695:+|13:54661136:54664061:+	chr13:54661036-54664161	ENSMUSG00000025873	Faf2	tutr	2	NA	-0.08	0.15	0.07	-1.1	77900000
tutr@17:12974251:12975291:-|17:12974233:12975291:-|17:12973562:12975291:-|17:12973132:12975291:-	chr17:12973032-12975391	ENSMUSG00000060475	Wtap	tutr	2	NA	0.08	0.04	0.12	1.58	3770000
tutr@5:20758769:20761054:-|5:20758663:20761054:-	chr5:20758563-20761154	ENSMUSG00000039987	Phtf2	tutr	2	NA	0.08	0.07	0.15	1.1	8.73
tutr@4:52486655:52488113:+|4:52486655:52488163:+|4:52486655:52488256:+|4:52486655:52488364:+	chr4:52486555-52488464	ENSMUSG00000028312	Smc2	tutr	1	NA	0.08	0.04	0.12	1.58	5500000000
tutr@15:84939848:84940058:+|15:84939848:84940566:+|15:84939848:84940582:+	chr15:84939748-84940682	ENSMUSG00000016619	Nup50	tutr	3	NA	0.08	0.07	0.15	1.1	26.4
tutr@11:84986261:84986409:-|11:84986242:84986409:-|11:84984551:84986409:-|11:84984490:84986409:-|11:84984465:84986409:-|11:84984442:84986409:-	chr11:84984342-84986509	ENSMUSG00000000804	Usp32	tutr	3	NA	0.08	0.04	0.12	1.58	683
tutr@4:126863627:126864109:-|4:126862645:126864109:-|4:126862416:126864109:-|4:126861944:126864109:-|4:126861822:126864109:-	chr4:126861722-126864209	ENSMUSG00000042446	Zmym4	tutr	2	NA	0.07	0.06	0.13	1.12	1750
tutr@15:89085933:89086131:+|15:89085933:89086605:+|15:89085933:89087070:+	chr15:89085833-89087170	ENSMUSG00000015363	Trabd	tutr	1	NA	-0.07	0.1	0.03	-1.74	1380
tutr@7:38262860:38263172:-|7:38262819:38263172:-	chr7:38262719-38263272	ENSMUSG00000030423	Pop4	tutr	1	NA	-0.07	0.14	0.07	-1	5.11
tutr@4:62423411:62423509:+|4:62423411:62424413:+|4:62423411:62424470:+|4:62423411:62424613:+|4:62423411:62426949:+|4:62423411:62426969:+|4:62423411:62426988:+	chr4:62423311-62427088	ENSMUSG00000066148	Prpf4	tutr	5	NA	0.07	0.04	0.11	1.46	2420000000
tutr@4:129487073:129488335:+|4:129487073:129488460:+|4:129487073:129488495:+	chr4:129486973-129488595	ENSMUSG00000040859	Bsdc1	tutr	2	NA	0.07	0.06	0.13	1.12	5.81
tutr@5:108278665:108278923:+|5:108278665:108280522:+|5:108278665:108280539:+|5:108278665:108280612:+	chr5:108278565-108280712	ENSMUSG00000029265	Dr1	tutr	3	NA	-0.07	0.14	0.07	-1	9.5
tutr@4:11203098:11203632:+|4:11203098:11203663:+|4:11203098:11204454:+|4:11203098:11204473:+|4:11203098:11204493:+	chr4:11202998-11204593	ENSMUSG00000028212	Ccne2	tutr	2	NA	0.07	0.03	0.1	1.74	6.12
tutr@3:157546738:157546923:+|3:157546738:157548317:+|3:157546738:157548339:+	chr3:157546638-157548439	ENSMUSG00000028180	Zranb2	tutr	2	NA	-0.07	0.14	0.07	-1	3590
tutr@11:101092206:101092399:-|11:101092190:101092399:-|11:101092157:101092399:-|11:101092141:101092399:-	chr11:101092041-101092499	ENSMUSG00000017802	Fam134c	tutr	3	NA	-0.07	0.14	0.07	-1	931000
tutr@19:42119954:42122029:+|19:42119954:42122088:+	chr19:42119854-42122188	ENSMUSG00000025178	Pi4k2a	tutr	2	NA	-0.07	0.14	0.07	-1	1290000000
tutr@15:83299868:83300684:-|15:83299822:83300684:-|15:83299801:83300684:-|15:83299739:83300684:-	chr15:83299639-83300784	ENSMUSG00000054277	Arfgap3	tutr	1	NA	-0.07	0.14	0.07	-1	142
tutr@14:48256582:48256821:+|14:48256582:48260618:+|14:48256582:48260664:+|14:48256582:48260880:+	chr14:48256482-48260980	ENSMUSG00000021846	Peli2	tutr	2	NA	-0.07	0.13	0.06	-1.12	8.68
tutr@19:8915734:8916635:+|19:8915734:8916662:+	chr19:8915634-8916762	ENSMUSG00000071650	Ganab	tutr	1	NA	0.07	0.04	0.11	1.46	1.09e+67
tutr@13:47085518:47086067:-|13:47084768:47086067:-	chr13:47084668-47086167	ENSMUSG00000021377	Dek	tutr	1	NA	-0.07	0.08	0.01	-3	12.6
tutr@6:83305984:83306645:-|6:83305780:83306645:-|6:83305754:83306645:-|6:83305705:83306645:-	chr6:83305605-83306745	ENSMUSG00000005667	Mthfd2	tutr	2	NA	-0.07	0.11	0.04	-1.46	44600000
cj@19:5756931:5757311:+|19:5756931:other:+|19:other:5757311:+	chr19:5756831-5757411	ENSMUSG00000024940	Ltbp3	cj	3	NA	0.07	0.06	0.13	1.12	37.5
tutr@5:91090145:91093429:+|5:91090145:91093645:+	chr5:91090045-91093745	ENSMUSG00000029377	Ereg	tutr	1	NA	0.07	0.05	0.12	1.26	1170000000000
tutr@7:59304930:59305525:+|7:59304930:59306086:+|7:59304930:59306221:+|7:59304930:59306731:+	chr7:59304830-59306831	ENSMUSG00000025326	Ube3a	tutr	3	NA	-0.06	0.1	0.04	-1.32	10.5
tutr@14:13949142:13951201:-|14:13949056:13951201:-|14:13949032:13951201:-|14:13949013:13951201:-	chr14:13948913-13951301	ENSMUSG00000053453	Thoc7	tutr	3	NA	0.06	0.04	0.1	1.32	96400000
cj@19:4000847:4001196:+|19:4000847:other:+|19:other:4001196:+	chr19:4000747-4001296	ENSMUSG00000024869	Nudt8	cj	2	NA	-0.06	0.1	0.04	-1.32	10.1
ci@4:132308907:132309838:+|4:132308907:132308908:+	chr4:132308807-132309938	ENSMUSG00000086290	Snhg12	ci	2	NA	-0.06	0.1	0.04	-1.32	7.44
tutr@19:55623910:55623963:+|19:55623910:55623979:+|19:55623910:55625749:+|19:55623910:55626524:+|19:55623910:55627306:+|19:55623910:55627755:+	chr19:55623810-55627855	ENSMUSG00000024983	Vti1a	tutr	3	NA	-0.06	0.08	0.02	-2	1500000
tutr@11:94122837:94123232:+|11:94122837:94123483:+|11:94122837:94126062:+|11:94122837:94126083:+	chr11:94122737-94126183	ENSMUSG00000020859	Spag9	tutr	4	NA	0.06	0.06	0.12	1	33700000
tutr@8:91124465:91124570:-|8:91123888:91124570:-|8:91123843:91124570:-|8:91123568:91124570:-|8:91123500:91124570:-	chr8:91123400-91124670	ENSMUSG00000031667	Aktip	tutr	3	NA	0.06	0.06	0.12	1	5.12
tutr@5:115097197:115097720:+|5:115097197:115098252:+|5:115097197:115098788:+	chr5:115097097-115098888	ENSMUSG00000029550	Sppl3	tutr	1	NA	-0.06	0.11	0.05	-1.14	88600
tutr@4:141067256:141067563:-|4:141066564:141067563:-|4:141066512:141067563:-	chr4:141066412-141067663	ENSMUSG00000028923	Necap2	tutr	2	NA	0.06	0.05	0.11	1.14	88900000000000
tutr@2:126893708:126894211:-|2:126893667:126894211:-|2:126893239:126894211:-|2:126893223:126894211:-|2:126892302:126894211:-	chr2:126892202-126894311	ENSMUSG00000027366	Sppl2a	tutr	4	NA	0.06	0.05	0.11	1.14	12.4
tutr@14:66802944:66805344:-|14:66802921:66805344:-|14:66802864:66805344:-	chr14:66802764-66805444	ENSMUSG00000022048	Dpysl2	tutr	2	NA	0.06	0.05	0.11	1.14	2160
tutr@1:182467315:182468211:-|1:182467259:182468211:-	chr1:182467159-182468311	ENSMUSG00000026509	Capn2	tutr	1	NA	0.06	0.02	0.08	2	1.55e+23
tutr@9:50596494:50597084:-|9:50596381:50597084:-	chr9:50596281-50597184	ENSMUSG00000000171	Sdhd	tutr	1	NA	0.06	0.05	0.11	1.14	187000
tutr@2:31615652:31617179:+|2:31615652:31617222:+|2:31615652:31617420:+|2:31615652:31617500:+|2:31615652:31617520:+	chr2:31615552-31617620	ENSMUSG00000026843	Fubp3	tutr	1	NA	0.06	0.06	0.12	1	45.6
tutr@3:142242250:142242679:-|3:142242206:142242679:-|3:142239585:142242679:-	chr3:142239485-142242779	ENSMUSG00000028273	Pdlim5	tutr	1	NA	0.06	0.02	0.08	2	818000
tutr@5:99961168:99962544:-|5:99961152:99962544:-|5:99961006:99962544:-|5:99960597:99962544:-|5:99956445:99962544:-	chr5:99956345-99962644	ENSMUSG00000000568	Hnrnpd	tutr	2	NA	0.06	0.06	0.12	1	8950
tutr@2:117177949:117178498:+|2:117177949:117178791:+|2:117177949:117178808:+|2:117177949:117179255:+|2:117177949:117179337:+|2:117177949:117179539:+	chr2:117177849-117179639	ENSMUSG00000027351	Spred1	tutr	4	NA	0.06	0.05	0.11	1.14	625
tutr@X:56791998:56793272:+|X:56791998:56793319:+|X:56791998:56793341:+	chrX:56791898-56793441	ENSMUSG00000023092	Fhl1	tutr	2	NA	-0.05	0.08	0.03	-1.42	42500000
tutr@3:58523736:58523827:-|3:58523591:58523827:-|3:58523571:58523827:-|3:58521987:58523827:-|3:58521966:58523827:-	chr3:58521866-58523927	ENSMUSG00000027808	Serp1	tutr	3	NA	-0.05	0.07	0.02	-1.81	746
tutr@15:51962604:51964055:-|15:51962581:51964055:-	chr15:51962481-51964155	ENSMUSG00000022314	Rad21	tutr	2	NA	0.05	0.05	0.1	1	149000
tutr@11:97716801:97718858:-|11:97716667:97718858:-|11:97715159:97718858:-	chr11:97715059-97718958	ENSMUSG00000018547	Pip4k2b	tutr	2	NA	0.05	0.05	0.1	1	6900
tutr@17:87135244:87136626:+|17:87135244:87137582:+|17:87135244:87137635:+	chr17:87135144-87137735	ENSMUSG00000037104	Socs5	tutr	1	NA	0.05	0.03	0.08	1.42	20600
tutr@10:83365922:83366528:+|10:83365922:83367967:+|10:83365922:83368834:+	chr10:83365822-83368934	ENSMUSG00000020255	D10Wsu102e	tutr	1	NA	0.05	0.03	0.08	1.42	25.1
tutr@11:77506608:77507765:+|11:77506608:77507784:+|11:77506608:77507810:+|11:77506608:77509503:+	chr11:77506508-77509603	ENSMUSG00000011877	Git1	tutr	3	NA	-0.05	0.08	0.03	-1.42	8.73
tutr@5:137035357:137035743:-|5:137034998:137035743:-	chr5:137034898-137035843	ENSMUSG00000004849	Ap1s1	tutr	1	NA	0.05	0.02	0.07	1.81	29200000
tutr@8:36568522:36570282:-|8:36567746:36570282:-	chr8:36567646-36570382	ENSMUSG00000031523	Dlc1	tutr	1	NA	0.05	0	0.05	Inf	1.78e+42
tutr@16:33241798:33242507:+|16:33241798:33243192:+|16:33241798:33243264:+|16:33241798:33243310:+|16:33241798:33243336:+	chr16:33241698-33243436	ENSMUSG00000022807	Osbpl11	tutr	2	NA	-0.05	0.1	0.05	-1	104
tutr@8:72481696:72483765:-|8:72481578:72483765:-|8:72480643:72483765:-	chr8:72480543-72483865	ENSMUSG00000019731	Slc35e1	tutr	2	NA	0.05	0.03	0.08	1.42	36100000
tutr@11:62314143:62314232:+|11:62314143:62314785:+|11:62314143:62314917:+|11:62314143:62314934:+|11:62314143:62315005:+|11:62314143:62315031:+|11:62314143:62315064:+|11:62314143:62315080:+|11:62314143:62315247:+|11:62314143:62316423:+	chr11:62314043-62316523	ENSMUSG00000042298	Ttc19	tutr	2	NA	-0.05	0.1	0.05	-1	7.31
cj@11:23267763:23271133:+|11:23267763:other:+|11:other:23271133:+	chr11:23267663-23271233	ENSMUSG00000020290	Xpo1	cj	3	NA	0.05	0.03	0.08	1.42	5.19
ci@2:155819083:155819166:-|2:155819165:155819166:-	chr2:155818983-155819266	ENSMUSG00000074649	BC029722	ci	2	NA	-0.05	0.05	0	-Inf	14.8
tutr@6:124958868:124959597:-|6:124958820:124959597:-|6:124958461:124959597:-|6:124958444:124959597:-|6:124958412:124959597:-|6:124958396:124959597:-	chr6:124958296-124959697	ENSMUSG00000030127	Cops7a	tutr	3	NA	0.05	0.04	0.09	1.17	2850000
tutr@5:29674569:29675823:+|5:29674569:29675966:+|5:29674569:29676064:+|5:29674569:29676088:+	chr5:29674469-29676188	ENSMUSG00000039000	Ube3c	tutr	4	NA	-0.05	0.09	0.04	-1.17	901000000
tutr@2:122010628:122012061:+|2:122010628:122012613:+|2:122010628:122012629:+|2:122010628:122013578:+|2:122010628:122015319:+	chr2:122010528-122015419	ENSMUSG00000033411	Ctdspl2	tutr	4	NA	0.05	0.04	0.09	1.17	2090
tutr@9:105077145:105077328:+|9:105077145:105077348:+|9:105077145:105077365:+|9:105077145:105077461:+|9:105077145:105077481:+|9:105077145:105077557:+	chr9:105077045-105077657	ENSMUSG00000032563	Mrpl3	tutr	3	NA	-0.05	0.09	0.04	-1.17	5.55
tutr@13:37979495:37979738:-|13:37978212:37979738:-|13:37978196:37979738:-|13:37978092:37979738:-|13:37978011:37979738:-|13:37977661:37979738:-|13:37977623:37979738:-|13:37971401:37979738:-	chr13:37971301-37979838	ENSMUSG00000021427	Ssr1	tutr	5	NA	0.05	0.04	0.09	1.17	1.17e+85
tutr@15:38489859:38490360:-|15:38489794:38490360:-|15:38489453:38490360:-|15:38488311:38490360:-|15:38488290:38490360:-|15:38488237:38490360:-|15:38488183:38490360:-|15:38488115:38490360:-	chr15:38488015-38490460	ENSMUSG00000037458	Azin1	tutr	6	NA	0.05	0.04	0.09	1.17	36.7
tutr@5:142903228:142903797:-|5:142903123:142903797:-	chr5:142903023-142903897	ENSMUSG00000029580	Actb	tutr	1	NA	0.05	0.01	0.06	2.58	1.93e+193
tutr@11:116172648:116173547:-|11:116172600:116173547:-|11:116171888:116173547:-	chr11:116171788-116173647	ENSMUSG00000020777	Acox1	tutr	1	NA	-0.04	0.07	0.03	-1.22	9.73
tutr@8:84911032:84911707:+|8:84911032:84911852:+	chr8:84910932-84911952	ENSMUSG00000003812	Dnase2a	tutr	2	NA	-0.04	0.07	0.03	-1.22	6.69
tutr@15:5178932:5179001:+|15:5178932:5181402:+|15:5178932:5181434:+|15:5178932:5181451:+|15:5178932:5181522:+|15:5178932:5181890:+	chr15:5178832-5181990	ENSMUSG00000050697	Prkaa1	tutr	2	NA	-0.04	0.07	0.03	-1.22	1420
tutr@16:8856038:8856375:+|16:8856038:8856699:+|16:8856038:8858199:+	chr16:8855938-8858299	ENSMUSG00000022507	1810013L24Rik	tutr	2	NA	-0.04	0.07	0.03	-1.22	81.8
tutr@19:44036640:44036926:-|19:44036612:44036926:-|19:44035280:44036926:-|19:44034947:44036926:-	chr19:44034847-44037026	ENSMUSG00000025198	Erlin1	tutr	3	NA	0.04	0.04	0.08	1	13.5
tutr@12:80949978:80950498:+|12:80949978:80950524:+	chr12:80949878-80950624	ENSMUSG00000021134	Srsf5	tutr	2	NA	0.04	0.04	0.08	1	582
tutr@3:109166510:109168279:+|3:109166510:109168400:+|3:109166510:109168452:+|3:109166510:109168469:+	chr3:109166410-109168569	ENSMUSG00000040322	Slc25a24	tutr	1	NA	-0.04	0.08	0.04	-1	25800
tutr@10:18011303:18011631:-|10:18011286:18011631:-|10:18011262:18011631:-	chr10:18011162-18011731	ENSMUSG00000078453	3110003A17Rik	tutr	2	NA	0.04	0.04	0.08	1	701000000000
tutr@1:16570557:16571268:-|1:16570139:16571268:-|1:16570087:16571268:-|1:16569783:16571268:-|1:16569659:16571268:-|1:16569642:16571268:-	chr1:16569542-16571368	ENSMUSG00000025939	Ube2w	tutr	5	NA	-0.04	0.05	0.01	-2.32	131000
ci@11:4135563:4135814:+|11:4135563:4135564:+	chr11:4135463-4135914	ENSMUSG00000003581	Rnf215	ci	2	NA	-0.04	0.04	0	-Inf	6.03
tutr@18:75009343:75009880:+|18:75009343:75009933:+	chr18:75009243-75010033	ENSMUSG00000036299	BC031181	tutr	1	NA	-0.04	0.06	0.02	-1.58	1620
tutr@19:45054701:45056091:+|19:45054701:45056382:+	chr19:45054601-45056482	ENSMUSG00000025212	Sfxn3	tutr	1	NA	0.04	0.02	0.06	1.58	2200000000
tutr@11:96817998:96819175:-|11:96817419:96819175:-	chr11:96817319-96819275	ENSMUSG00000038615	Nfe2l1	tutr	1	NA	0.04	0.02	0.06	1.58	1410000000
tutr@10:127659981:127660121:+|10:127659981:127660724:+|10:127659981:127660949:+	chr10:127659881-127661049	ENSMUSG00000002147	Stat6	tutr	2	NA	0.04	0.02	0.06	1.58	919000
tutr@8:13174558:13174841:+|8:13174558:13175329:+	chr8:13174458-13175429	ENSMUSG00000031447	Lamp1	tutr	1	NA	0.04	0.02	0.06	1.58	28
tutr@11:106154194:106155666:+|11:106154194:106155706:+|11:106154194:106155747:+|11:106154194:106155763:+|11:106154194:106156653:+	chr11:106154094-106156753	ENSMUSG00000020700	Map3k3	tutr	4	NA	0.03	0.02	0.05	1.32	17.7
tutr@6:86524539:86524844:-|6:86524498:86524844:-|6:86524480:86524844:-|6:86524459:86524844:-	chr6:86524359-86524944	ENSMUSG00000051695	Pcbp1	tutr	3	NA	-0.03	0.05	0.02	-1.32	629
tutr@8:95453309:95453366:-|8:95453019:95453366:-|8:95452932:95453366:-|8:95452879:95453366:-|8:95449632:95453366:-|8:95449396:95453366:-|8:95447973:95453366:-	chr8:95447873-95453466	ENSMUSG00000046707	Csnk2a2	tutr	5	NA	0.03	0.02	0.05	1.32	33900000000
tutr@5:30266999:30267245:+|5:30266999:30268335:+|5:30266999:30268627:+|5:30266999:30268903:+|5:30266999:30268921:+|5:30266999:30268956:+|5:30266999:30268972:+|5:30266999:30272426:+	chr5:30266899-30272526	ENSMUSG00000075703	Ept1	tutr	6	NA	-0.03	0.05	0.02	-1.32	18.6
tutr@9:88454016:88454253:-|9:88453945:88454253:-|9:88452629:88454253:-|9:88451841:88454253:-|9:88449731:88454253:-|9:88449714:88454253:-	chr9:88449614-88454353	ENSMUSG00000032423	Syncrip	tutr	2	NA	-0.03	0.04	0.01	-2	166000000
tutr@1:172194672:172195465:+|1:172194672:172195554:+|1:172194672:172196391:+	chr1:172194572-172196491	ENSMUSG00000026554	Dcaf8	tutr	2	NA	-0.03	0.06	0.03	-1	18100
tutr@8:126934142:126935014:-|8:126932706:126935014:-	chr8:126932606-126935114	ENSMUSG00000093904	Tomm20	tutr	2	NA	0.03	0.03	0.06	1	19
tutr@2:23197031:23197260:+|2:23197031:23197565:+|2:23197031:23197605:+|2:23197031:23197623:+|2:23197031:23197641:+|2:23197031:23197658:+|2:23197031:23197715:+|2:23197031:23197748:+|2:23197031:23197767:+|2:23197031:23197954:+	chr2:23196931-23198054	ENSMUSG00000026775	Yme1l1	tutr	4	NA	-0.03	0.04	0.01	-2	63
tutr@16:13834545:13836358:-|16:13834175:13836358:-|16:13834154:13836358:-	chr16:13834054-13836458	ENSMUSG00000022680	Pdxdc1	tutr	2	NA	-0.03	0.06	0.03	-1	1950000000
tutr@6:17287047:17287654:+|6:17287047:17287672:+|6:17287047:17288711:+|6:17287047:17288732:+|6:17287047:17288916:+|6:17287047:17288967:+|6:17287047:17289009:+|6:17287047:17289116:+|6:17287047:17289694:+	chr6:17286947-17289794	ENSMUSG00000000058	Cav2	tutr	2	NA	-0.03	0.06	0.03	-1	39.3
tutr@4:101153419:101153494:-|4:101153129:101153494:-|4:101152367:101153494:-	chr4:101152267-101153594	ENSMUSG00000028530	Jak1	tutr	2	NA	-0.03	0.04	0.01	-2	159
tutr@3:116673152:116673627:-|3:116670095:116673627:-|3:116669942:116673627:-|3:116669813:116673627:-|3:116669786:116673627:-|3:116669725:116673627:-|3:116669699:116673627:-|3:116669469:116673627:-	chr3:116669369-116673727	ENSMUSG00000027957	Slc35a3	tutr	6	NA	0.03	0.03	0.06	1	165
cj@11:63131654:63133125:+|11:63131654:other:+|11:other:63133125:+	chr11:63131554-63133225	ENSMUSG00000018217	Pmp22	cj	3	NA	0.03	0	0.03	Inf	2550
ci@10:21998053:21998160:+|10:21998053:21998054:+	chr10:21997953-21998260	ENSMUSG00000019970	Sgk1	ci	2	NA	-0.03	0.06	0.03	-1	9.23
tutr@X:98944988:98945109:+|X:98944988:98945127:+|X:98944988:98945149:+|X:98944988:98946456:+|X:98944988:98947949:+|X:98944988:98948137:+|X:98944988:98948883:+|X:98944988:98948904:+|X:98944988:98948966:+|X:98944988:98949015:+	chrX:98944888-98949115	ENSMUSG00000047694	Yipf6	tutr	8	NA	0.02	0.02	0.04	1	6.08
tutr@17:15806821:15807144:-|17:15805306:15807144:-|17:15804661:15807144:-|17:15804491:15807144:-	chr17:15804391-15807244	ENSMUSG00000048027	Rgmb	tutr	4	NA	0.02	0.02	0.04	1	10.7
tutr@11:49673760:49675192:-|11:49673502:49675192:-|11:49673479:49675192:-	chr11:49673379-49675292	ENSMUSG00000020362	Cnot6	tutr	1	NA	0.02	0.02	0.04	1	27600
tutr@14:34343723:34344269:+|14:34343723:34344902:+|14:34343723:34344975:+|14:34343723:34345110:+|14:34343723:34345260:+	chr14:34343623-34345360	ENSMUSG00000021794	Glud1	tutr	3	NA	-0.02	0.04	0.02	-1	138000000000
tutr@10:117349308:117355937:-|10:117349032:117355937:-|10:117348851:117355937:-|10:117348367:117355937:-|10:117348345:117355937:-|10:117344670:117355937:-	chr10:117344570-117356037	ENSMUSG00000055531	Cpsf6	tutr	2	NA	0.02	0.02	0.04	1	861000
tutr@1:172377970:172378588:+|1:172377970:172379014:+|1:172377970:172379034:+|1:172377970:172383623:+|1:172377970:172383951:+|1:172377970:172384074:+	chr1:172377870-172384174	ENSMUSG00000050229	Pigm	tutr	4	NA	-0.02	0.04	0.02	-1	1320
tutr@11:31360048:31360143:-|11:31359441:31360143:-|11:31357990:31360143:-|11:31357900:31360143:-	chr11:31357800-31360243	ENSMUSG00000020303	Stc2	tutr	3	NA	0.02	0.02	0.04	1	491
tutr@10:91096617:91097483:+|10:91096617:91097547:+|10:91096617:91098656:+	chr10:91096517-91098756	ENSMUSG00000019975	Ikbip	tutr	1	NA	0.02	0.02	0.04	1	50.1
tutr@12:95780872:95782171:+|12:95780872:95784166:+	chr12:95780772-95784266	ENSMUSG00000047414	Flrt2	tutr	1	NA	-0.02	0.04	0.02	-1	13.8
tutr@13:89656225:89657230:-|13:89655312:89657230:-	chr13:89655212-89657330	ENSMUSG00000021614	Vcan	tutr	1	NA	-0.02	0.03	0.01	-1.58	2.78e+19
tutr@5:67287015:67287754:+|5:67287015:67287770:+|5:67287015:67288012:+|5:67287015:67291392:+|5:67287015:67291458:+|5:67287015:67291475:+	chr5:67286915-67291575	ENSMUSG00000037720	Tmem33	tutr	3	NA	-0.02	0.03	0.01	-1.58	95.7
tutr@3:95896758:95897473:+|3:95896758:95897560:+|3:95896758:95898588:+	chr3:95896658-95898688	ENSMUSG00000015750	Aph1a	tutr	2	NA	-0.02	0.03	0.01	-1.58	134
tutr@5:145127859:145128020:+|5:145127859:145128129:+|5:145127859:145128191:+	chr5:145127759-145128291	ENSMUSG00000029622	Arpc1b	tutr	2	NA	0.02	0.01	0.03	1.58	5650000
tutr@16:30313172:30315703:-|16:30313156:30315703:-|16:30312638:30315703:-|16:30312448:30315703:-|16:30312425:30315703:-	chr16:30312325-30315803	ENSMUSG00000022533	Atp13a3	tutr	2	NA	0.02	0.01	0.03	1.58	833000000
tutr@2:27018978:27020684:+|2:27018978:27021088:+	chr2:27018878-27021188	ENSMUSG00000015488	Cacfd1	tutr	1	NA	-0.02	0.03	0.01	-1.58	32.5
ci@13:51846832:51847352:+|13:51846832:51846833:+	chr13:51846732-51847452	ENSMUSG00000021453	Gadd45g	ci	2	NA	-0.02	0.03	0.01	-1.58	3050
se@17:6431921:6434120:+|17:6431921:6435008:+	chr17:6431821-6435108	ENSMUSG00000096255	Dynlt1b	se	1	TRUE	0.01	0.01	0.02	1	13.7
tutr@18:69682819:69683770:+|18:69682819:69683854:+|18:69682819:69685147:+|18:69682819:69685179:+|18:69682819:69685196:+|18:69682819:69687921:+	chr18:69682719-69688021	ENSMUSG00000053477	Tcf4	tutr	3	NA	0.01	0	0.01	Inf	31.1
tutr@2:83803335:83804138:+|2:83803335:83806467:+|2:83803335:83806912:+	chr2:83803235-83807012	ENSMUSG00000027087	Itgav	tutr	2	NA	0.01	0.01	0.02	1	292
tutr@13:3565142:3566024:+|13:3565142:3566228:+	chr13:3565042-3566328	ENSMUSG00000021218	Gdi2	tutr	2	NA	-0.01	0.02	0.01	-1	434
tutr@15:77084020:77084161:-|15:77083979:77084161:-|15:77082364:77084161:-|15:77082338:77084161:-|15:77079006:77084161:-|15:77078990:77084161:-	chr15:77078890-77084261	ENSMUSG00000033565	Rbfox2	tutr	3	NA	0.01	0	0.01	Inf	20900
tutr@17:74200690:74201193:-|17:74200427:74201193:-|17:74199276:74201193:-|17:74199054:74201193:-	chr17:74198954-74201293	ENSMUSG00000058704	Memo1	tutr	2	NA	0.01	0	0.01	Inf	5.12
tutr@5:118066615:118068084:-|5:118066592:118068084:-|5:118066572:118068084:-|5:118064998:118068084:-|5:118064980:118068084:-|5:118064964:118068084:-	chr5:118064864-118068184	ENSMUSG00000032867	Fbxw8	tutr	4	NA	0.01	0.01	0.02	1	774
tutr@10:112927118:112928428:-|10:112925432:112928428:-	chr10:112925332-112928528	ENSMUSG00000074748	Atxn7l3b	tutr	1	NA	0.01	0	0.01	Inf	34.3
tutr@19:46654719:46656132:+|19:46654719:46656148:+|19:46654719:46657382:+	chr19:46654619-46657482	ENSMUSG00000047731	D19Wsu162e	tutr	1	NA	0.01	0	0.01	Inf	26.8
tutr@19:10629162:10629726:+|19:10629162:10629818:+	chr19:10629062-10629918	ENSMUSG00000024740	Ddb1	tutr	1	NA	-0.01	0.02	0.01	-1	681
tutr@2:104427905:104429854:-|2:104427888:104429854:-|2:104427037:104429854:-|2:104426483:104429854:-	chr2:104426383-104429954	ENSMUSG00000027177	Hipk3	tutr	2	NA	0.01	0	0.01	Inf	1290
tutr@4:40732946:40733910:+|4:40732946:40734066:+	chr4:40732846-40734166	ENSMUSG00000028410	Dnaja1	tutr	2	NA	0.01	0	0.01	Inf	5720000
tutr@1:72713565:72713623:+|1:72713565:72713671:+|1:72713565:72713810:+	chr1:72713465-72713910	ENSMUSG00000046330	Rpl37a	tutr	3	NA	-0.01	0.01	0	-Inf	8.88
tutr@9:69491505:69491588:+|9:69491505:69491760:+|9:69491505:69491785:+	chr9:69491405-69491885	ENSMUSG00000032231	Anxa2	tutr	1	NA	0.01	0	0.01	Inf	423000
tutr@2:125673671:125674439:+|2:125673671:125674582:+|2:125673671:125674605:+|2:125673671:125674783:+	chr2:125673571-125674883	ENSMUSG00000091337	Eid1	tutr	1	NA	0.01	0.01	0.02	1	60.1
tutr@2:151559586:151561700:+|2:151559586:151562304:+	chr2:151559486-151562404	ENSMUSG00000032966	Fkbp1a	tutr	2	NA	0.01	0	0.01	Inf	57200
tutr@11:40750840:40750867:-|11:40750783:40750867:-|11:40750752:40750867:-|11:40749175:40750867:-|11:40749158:40750867:-|11:40748598:40750867:-	chr11:40748498-40750967	ENSMUSG00000020326	Ccng1	tutr	5	NA	-0.01	0.02	0.01	-1	3.15e+18
tutr@11:96806760:96807306:+|11:96806760:96808154:+|11:96806760:96808539:+|11:96806760:96808636:+|11:96806760:96809269:+	chr11:96806660-96809369	ENSMUSG00000018666	Cbx1	tutr	4	NA	0.01	0	0.01	Inf	4600
tutr@7:25757814:25758661:-|7:25757629:25758661:-|7:25757273:25758661:-	chr7:25757173-25758761	ENSMUSG00000002602	Axl	tutr	1	NA	0.01	0	0.01	Inf	6810000000
tutr@18:60686005:60689244:-|18:60684494:60689244:-	chr18:60684394-60689344	ENSMUSG00000054008	Ndst1	tutr	1	NA	0.01	0	0.01	Inf	2440000
tutr@17:10208531:10209614:-|17:10207424:10209614:-|17:10207386:10209614:-|17:10206755:10209614:-|17:10206466:10209614:-	chr17:10206366-10209714	ENSMUSG00000062078	Qk	tutr	3	NA	0.01	0	0.01	Inf	156000000
tutr@1:37420325:37420585:-|1:37420282:37420585:-|1:37420261:37420585:-|1:37420245:37420585:-|1:37418627:37420585:-|1:37417086:37420585:-	chr1:37416986-37420685	ENSMUSG00000026112	Coa5	tutr	5	NA	0.01	0	0.01	Inf	10800
tutr@6:142401581:142401669:+|6:142401581:142402106:+|6:142401581:142402133:+|6:142401581:142402151:+|6:142401581:142403150:+|6:142401581:142403856:+	chr6:142401481-142403956	ENSMUSG00000030245	Golt1b	tutr	5	NA	0.01	0	0.01	Inf	342000000
tutr@11:78524032:78525304:-|11:78523399:78525304:-|11:78522905:78525304:-|11:78522884:78525304:-|11:78522868:78525304:-	chr11:78522768-78525404	ENSMUSG00000017615	Tnfaip1	tutr	1	NA	0.01	0	0.01	Inf	265
tutr@17:56614213:56614353:+|17:56614213:56614504:+	chr17:56614113-56614604	ENSMUSG00000057863	Rpl36	tutr	2	NA	0.01	0.01	0.02	1	241
tutr@4:135216625:135217100:-|4:135215442:135217100:-|4:135213971:135217100:-	chr4:135213871-135217200	ENSMUSG00000037242	Clic4	tutr	2	NA	-0.01	0.01	0	-Inf	6.89e+26
tutr@1:189870055:189876417:+|1:189870055:189876690:+	chr1:189869955-189876790	ENSMUSG00000026604	Ptpn14	tutr	1	NA	-0.01	0.02	0.01	-1	370000
tutr@11:94339699:94339920:+|11:94339699:94340635:+|11:94339699:94341388:+|11:94339699:94341842:+	chr11:94339599-94341942	ENSMUSG00000020864	Ankrd40	tutr	2	NA	-0.01	0.02	0.01	-1	146000
tutr@6:47796141:47796487:-|6:47796088:47796487:-	chr6:47795988-47796587	ENSMUSG00000025823	Pdia4	tutr	2	NA	0.01	0	0.01	Inf	319
tutr@14:21031733:21032641:+|14:21031733:21033602:+|14:21031733:21033670:+	chr14:21031633-21033770	ENSMUSG00000021823	Vcl	tutr	1	NA	0.01	0	0.01	Inf	7690000000000
tutr@1:172506708:172507209:+|1:172506708:172507251:+|1:172506708:172507327:+|1:172506708:172507347:+|1:172506708:172507378:+	chr1:172506608-172507478	ENSMUSG00000026547	Tagln2	tutr	2	NA	0.01	0	0.01	Inf	1e+19
tutr@7:45455367:45455685:+|7:45455367:45456099:+|7:45455367:45456616:+|7:45455367:45456632:+	chr7:45455267-45456732	ENSMUSG00000003865	Gys1	tutr	2	NA	0.01	0	0.01	Inf	28.6
tutr@2:33246286:33246435:+|2:33246286:33246542:+|2:33246286:33247659:+|2:33246286:33247715:+	chr2:33246186-33247815	ENSMUSG00000004105	Angptl2	tutr	2	NA	0.01	0	0.01	Inf	1020
tutr@15:82041319:82042105:-|15:82041213:82042105:-|15:82041191:82042105:-|15:82040525:82042105:-	chr15:82040425-82042205	ENSMUSG00000063480	Nhp2l1	tutr	2	NA	0.01	0	0.01	Inf	998000
tutr@4:134127456:134127740:-|4:134127411:134127740:-	chr4:134127311-134127840	ENSMUSG00000037443	Ccdc21	tutr	1	NA	0.01	0	0.01	Inf	365
tutr@6:87134625:87137094:-|6:87133853:87137094:-	chr6:87133753-87137194	ENSMUSG00000033420	Antxr1	tutr	1	NA	-0.01	0.01	0	-Inf	186000000
tutr@12:70466156:70467248:+|12:70466156:70467265:+|12:70466156:70467622:+|12:70466156:70468037:+	chr12:70466056-70468137	ENSMUSG00000021072	Tmx1	tutr	1	NA	0.01	0	0.01	Inf	58.3
tutr@15:44435688:44435781:+|15:44435688:44435800:+|15:44435688:44435887:+|15:44435688:44435909:+|15:44435688:44435957:+|15:44435688:44436572:+|15:44435688:44438254:+	chr15:44435588-44438354	ENSMUSG00000022338	Eny2	tutr	6	NA	0.01	0	0.01	Inf	5330000
tutr@12:8749720:8750305:+|12:8749720:8751453:+|12:8749720:8752528:+|12:8749720:8752552:+|12:8749720:8752571:+	chr12:8749620-8752671	ENSMUSG00000020594	Pum2	tutr	2	NA	0.01	0	0.01	Inf	1720
tutr@13:81796697:81796915:+|13:81796697:81797032:+|13:81796697:81797151:+	chr13:81796597-81797251	ENSMUSG00000021537	Cetn3	tutr	3	NA	0.01	0	0.01	Inf	5.85
tutr@5:115147172:115147914:-|5:115147153:115147914:-|5:115145090:115147914:-|5:115142981:115147914:-	chr5:115142881-115148014	ENSMUSG00000048578	Mlec	tutr	3	NA	-0.01	0.01	0	-Inf	1.34e+33
tutr@4:59220393:59222528:+|4:59220393:59222730:+|4:59220393:59222830:+	chr4:59220293-59222930	ENSMUSG00000028381	Ugcg	tutr	1	NA	0.01	0	0.01	Inf	2.24e+17
tutr@15:58454932:58456619:+|15:58454932:58457736:+|15:58454932:58457800:+	chr15:58454832-58457900	ENSMUSG00000037119	D15Ertd621e	tutr	1	NA	0.01	0	0.01	Inf	17200
tutr@11:120488434:120488639:+|11:120488434:120488700:+|11:120488434:120488752:+|11:120488434:120488773:+|11:120488434:120489029:+	chr11:120488334-120489129	ENSMUSG00000025793	Hgs	tutr	1	NA	0.01	0	0.01	Inf	323000
tutr@16:64856076:64856138:+|16:64856076:64857444:+|16:64856076:64859378:+|16:64856076:64859493:+	chr16:64855976-64859593	ENSMUSG00000054604	Cggbp1	tutr	2	NA	0.01	0	0.01	Inf	64.7
tutr@15:33032540:33032606:+|15:33032540:33033626:+|15:33032540:33034727:+	chr15:33032440-33034827	ENSMUSG00000022261	Sdc2	tutr	2	NA	-0.01	0.02	0.01	-1	434000000
tutr@14:79628953:79628975:+|14:79628953:79629067:+|14:79628953:79629549:+|14:79628953:79630789:+	chr14:79628853-79630889	ENSMUSG00000022024	Sugt1	tutr	3	NA	0.01	0	0.01	Inf	293
tutr@5:149429911:149430879:+|5:149429911:149430954:+|5:149429911:149431063:+	chr5:149429811-149431163	ENSMUSG00000029659	6330406I15Rik	tutr	1	NA	0.01	0	0.01	Inf	297
tutr@6:127128871:127130334:-|6:127125163:127130334:-	chr6:127125063-127130434	ENSMUSG00000000184	Ccnd2	tutr	1	NA	0.01	0	0.01	Inf	1990000
ci@11:82045859:82046518:+|11:82045859:82045860:+	chr11:82045759-82046618	ENSMUSG00000035373	Ccl7	ci	2	NA	-0.01	0.01	0	-Inf	392000
