# Supplementary material for: An autoregulatory poison exon in Smndc1 is conserved across kingdoms and influences organism growth
Source: PLoS Genet. 2024 Aug 16;20(8):e1011363. doi: 10.1371/journal.pgen.1011363 (PMC11357089; doi:10.1371/journal.pgen.1011363)
Supplement: S7 Table — Summary of differential splicing events between samples, including event annotation, genomic coordinates, gene identifier, NMD relevance, PSI value, log fold change, and Bayes factor. (XLSX) [file pgen.1011363.s007.xlsx]

## Sheet: S7 Table
S7 Table: Differentially spliced events in HeLa-iCas9 cells treated with siRNA. Each row of the table corresponds to an isoform of a splicing event. For each event, the isoforms are defined as follows: isoform 1 is the inclusion isoform for cassette exons ("se"); isoform 1 is the intron-proximal isoform for competing 3' or 5' splice site events ("a3ss", "a5ss") with subsequent isoforms defined as…
event	coords	gene	geneName	type	isoform	nmd	dpsi	psi.ntc	psi.siRNA	lfc	bf	comparator
se@5:70361049:70363321:-|5:70358623:70363321:-	chr5:70358523-70363421	ENSG00000145736	GTF2H2	se	2		0.84	0.04	0.88	4.46	91000000000	NTC_vs_siRNA1_10uM
tutr@4:110635071:110635531:-|4:110634644:110635531:-	chr4:110634544-110635631	ENSG00000123739	PLA2G12A	tutr	1		0.7	0.21	0.91	2.12	229000000000	NTC_vs_siRNA1_10uM
se@16:16425620:16425711:+|16:16425620:16427504:+	chr16:16425520-16427604	ENSG00000183889	PKD1P1	se	2		0.65	0.16	0.81	2.34	225000000000	NTC_vs_siRNA1_10uM
tutr@7:120990061:120990513:-|7:120989099:120990513:-	chr7:120988999-120990613	ENSG00000196937	FAM3C	tutr	1		0.64	0.14	0.78	2.48	5.38e+69	NTC_vs_siRNA1_10uM
ri@6:109772903:109773449:-|6:109773448:109773449:-	chr6:109772803-109773549	ENSG00000135596	MICAL1	ri	2	TRUE	0.62	0.26	0.88	1.76	46500	NTC_vs_siRNA1_10uM
cj@16:16425837:16427504:+|16:16425837:other:+|16:other:16427504:+	chr16:16425737-16427604	ENSG00000183889	PKD1P1	cj	3		0.6	0.34	0.94	1.47	44200000	NTC_vs_siRNA1_10uM
se@3:57908750:57911572:+|3:57908750:57913023:+	chr3:57908650-57913123	ENSG00000163681	SLMAP	se	2		0.59	0.12	0.71	2.56	5180000000	NTC_vs_siRNA1_10uM
ci@5:86676412:86679530:+|5:86676412:86676413:+	chr5:86676312-86679630	ENSG00000145715	RASA1	ci	1		0.58	0.32	0.9	1.49	18700	NTC_vs_siRNA1_10uM
cj@19:21266875:21280991:+|19:21266875:other:+|19:other:21280991:+	chr19:21266775-21281091	ENSG00000160352	ZNF714	cj	3		0.56	0.25	0.81	1.7	427	NTC_vs_siRNA1_10uM
ci@11:9310082:9316806:-|11:9316805:9316806:-	chr11:9309982-9316906	ENSG00000166471	TMEM41B	ci	2		0.56	0.05	0.61	3.61	116000	NTC_vs_siRNA1_10uM
ri@17:79210871:79211187:-|17:79211186:79211187:-	chr17:79210771-79211287	ENSG00000167302	ENTHD2	ri	2	TRUE	0.55	0.22	0.77	1.81	27.1	NTC_vs_siRNA1_10uM
cj@7:75616746:75616856:-|7:other:75616856:-|7:75616746:other:-	chr7:75616646-75616956	ENSG00000189077	TMEM120A	cj	3		0.55	0.1	0.65	2.7	254	NTC_vs_siRNA1_10uM
ci@16:784347:784737:-|16:784736:784737:-	chr16:784247-784837	ENSG00000103245	NARFL	ci	1		0.55	0.27	0.82	1.6	3000	NTC_vs_siRNA1_10uM
cj@3:11314116:11340160:+|3:11314116:other:+|3:other:11340160:+	chr3:11314016-11340260	ENSG00000197548	ATG7	cj	1		0.54	0.24	0.78	1.7	1910	NTC_vs_siRNA1_10uM
se@19:19245696:19249235:-|19:19244019:19249235:-	chr19:19243919-19249335	ENSG00000064545	TMEM161A	se	2	TRUE	0.53	0.11	0.64	2.54	11400	NTC_vs_siRNA1_10uM
cj@3:194331749:194336298:-|3:other:194336298:-|3:194331749:other:-	chr3:194331649-194336398	ENSG00000145014	TMEM44	cj	3		0.53	0.18	0.71	1.98	175	NTC_vs_siRNA1_10uM
se@10:75199659:75204483:-|10:75198178:75204483:-	chr10:75198078-75204583	ENSG00000107758	PPP3CB	se	2		0.52	0.36	0.88	1.29	2790	NTC_vs_siRNA1_10uM
se@6:30282259:30293786:-|6:30264014:30293786:-	chr6:30263914-30293886	ENSG00000231074	HCG18	se	2		0.52	0.19	0.71	1.9	803	NTC_vs_siRNA1_10uM
tutr@5:146772933:146773596:-|5:146770372:146773596:-	chr5:146770272-146773696	ENSG00000113657	DPYSL3	tutr	1		0.52	0.06	0.58	3.27	40	NTC_vs_siRNA1_10uM
cj@16:16425620:16425711:+|16:16425620:other:+|16:other:16425711:+	chr16:16425520-16425811	ENSG00000183889	PKD1P1	cj	2		0.52	0.27	0.79	1.55	2700000	NTC_vs_siRNA1_10uM
se@2:220093204:220093732:-|2:220092775:220093732:-	chr2:220092675-220093832	ENSG00000198925	ATG9A	se	2		0.51	0.23	0.74	1.69	3060	NTC_vs_siRNA1_10uM
tutr@17:78938130:78940053:+|17:78938130:78940168:+	chr17:78938030-78940268	ENSG00000141564	RPTOR	tutr	2		0.51	0.3	0.81	1.43	2.54e+35	NTC_vs_siRNA1_10uM
cj@7:7841374:7916912:+|7:7841374:other:+|7:other:7916912:+	chr7:7841274-7917012	ENSG00000219545	AC006465.3	cj	2		0.51	0.13	0.64	2.3	471	NTC_vs_siRNA1_10uM
cj@19:10475447:10475527:-|19:other:10475527:-|19:10475447:other:-	chr19:10475347-10475627	ENSG00000105397	TYK2	cj	2		0.51	0.04	0.55	3.78	347	NTC_vs_siRNA1_10uM
se@17:33759276:33759924:-|17:33750087:33759924:-	chr17:33749987-33760024	ENSG00000172123	SLFN12	se	2		0.5	0.09	0.59	2.71	216	NTC_vs_siRNA1_10uM
se@11:59423518:59423972:-|11:59423213:59423972:-	chr11:59423113-59424072	ENSG00000166889	PATL1	se	2		0.5	0.1	0.6	2.58	21400	NTC_vs_siRNA1_10uM
cj@5:68590727:68595839:-|5:other:68595839:-|5:68590727:other:-	chr5:68590627-68595939	ENSG00000183323	CCDC125	cj	2		0.5	0.05	0.55	3.46	176	NTC_vs_siRNA1_10uM
cj@9:20448264:20456702:-|9:other:20456702:-|9:20448264:other:-	chr9:20448164-20456802	ENSG00000171843	MLLT3	cj	1		0.5	0.5	1	1	2530	NTC_vs_siRNA1_10uM
ci@3:47539922:47543140:-|3:47543139:47543140:-	chr3:47539822-47543240	ENSG00000163832	ELP6	ci	2		0.5	0.25	0.75	1.58	723000	NTC_vs_siRNA1_10uM
ci@1:104093695:104094343:+|1:104093695:104093696:+	chr1:104093595-104094443	ENSG00000185946	RNPC3	ci	2		0.5	0	0.5	#NUM!	1950	NTC_vs_siRNA1_10uM
mxe@1:222988420:222997226:+|1:222988420:223000770:+	chr1:222988320-223008561	ENSG00000228106	RP11-452F19.3	mxe	1		0.5	0.19	0.69	1.86	13.2	NTC_vs_siRNA1_10uM
se@1:151341665:151342189:-|1:151340795:151342189:-	chr1:151340695-151342289	ENSG00000143416	SELENBP1	se	1		0.49	0.42	0.91	1.12	92.8	NTC_vs_siRNA1_10uM
tutr@15:42823676:42825138:+|15:42823676:42825255:+	chr15:42823576-42825355	ENSG00000092531	SNAP23	tutr	1		0.49	0.25	0.74	1.57	4.71e+27	NTC_vs_siRNA1_10uM
tutr@19:21907281:21909483:-|19:21906841:21909483:-	chr19:21906741-21909583	ENSG00000197020	ZNF100	tutr	1		0.49	0.28	0.77	1.46	7300000	NTC_vs_siRNA1_10uM
cj@3:169840532:169846472:-|3:other:169846472:-|3:169840532:other:-	chr3:169840432-169846572	ENSG00000173889	PHC3	cj	1		0.49	0.4	0.89	1.15	5320	NTC_vs_siRNA1_10uM
cj@19:1154401:1174171:-|19:other:1174171:-|19:1154401:other:-	chr19:1154301-1174271	ENSG00000064932	SBNO2	cj	1		0.49	0.03	0.52	4.12	5120	NTC_vs_siRNA1_10uM
se@3:52130728:52156395:-|3:52110001:52156395:-	chr3:52109901-52156495	ENSG00000164087	POC1A	se	2		0.49	0.2	0.69	1.79	12500000	NTC_vs_siRNA1_10uM
tutr@10:61551514:61552673:-|10:61548519:61552673:-	chr10:61548419-61552773	ENSG00000108091	CCDC6	tutr	1		0.48	0.04	0.52	3.7	8.48e+39	NTC_vs_siRNA1_10uM
tutr@1:183895426:183897354:+|1:183895426:183897665:+	chr1:183895326-183897765	ENSG00000143344	RGL1	tutr	1		0.48	0.18	0.66	1.87	748	NTC_vs_siRNA1_10uM
ci@17:79225412:79225995:-|17:79225994:79225995:-	chr17:79225312-79226095	ENSG00000157637	SLC38A10	ci	2		0.48	0.29	0.77	1.41	118	NTC_vs_siRNA1_10uM
tutr@16:53524212:53524962:+|16:53524212:53525560:+	chr16:53524112-53525660	ENSG00000103479	RBL2	tutr	1		0.48	0.1	0.58	2.54	17700000000000	NTC_vs_siRNA1_10uM
cj@8:87355159:87381168:+|8:87355159:other:+|8:other:87381168:+	chr8:87355059-87381268	ENSG00000123124	WWP1	cj	2		0.48	0.12	0.6	2.32	1250	NTC_vs_siRNA1_10uM
cj@3:183480067:183490093:+|3:183480067:other:+|3:other:183490093:+	chr3:183479967-183490193	ENSG00000163872	YEATS2	cj	2		0.48	0	0.48	#NUM!	4090	NTC_vs_siRNA1_10uM
ci@12:75892500:75892604:+|12:75892500:75892501:+	chr12:75892400-75892704	ENSG00000139278	GLIPR1	ci	1		0.48	0.37	0.85	1.2	111000000000	NTC_vs_siRNA1_10uM
ci@1:206628370:206631969:+|1:206628370:206628371:+	chr1:206628270-206632069	ENSG00000163486	SRGAP2	ci	2		0.48	0.25	0.73	1.55	172	NTC_vs_siRNA1_10uM
cj@X:100381787:100382127:+|X:100381787:other:+|X:other:100382127:+	chrX:100381687-100382227	ENSG00000102384	CENPI	cj	3		0.46	0	0.46	#NUM!	263	NTC_vs_siRNA1_10uM
se@7:99950893:99950996:+|7:99950893:99951518:+	chr7:99950793-99951618	ENSG00000121716	PILRB	se	1		0.46	0.48	0.94	0.97	29.1	NTC_vs_siRNA1_10uM
se@7:116398674:116399391:+|7:116398674:116403104:+	chr7:116398574-116403204	ENSG00000105976	MET	se	1	FALSE	0.46	0.27	0.73	1.43	9060	NTC_vs_siRNA1_10uM
tutr@2:47132374:47132600:-|2:47129011:47132600:-	chr2:47128911-47132700	ENSG00000180398	MCFD2	tutr	2		0.46	0.53	0.99	0.901	1.05e+23	NTC_vs_siRNA1_10uM
cj@8:61766059:61766922:+|8:61766059:other:+|8:other:61766922:+	chr8:61765959-61767022	ENSG00000171316	CHD7	cj	1		0.46	0.54	1	0.889	7030	NTC_vs_siRNA1_10uM
ci@20:61594106:61594625:+|20:61594106:61594107:+	chr20:61594006-61594725	ENSG00000101194	SLC17A9	ci	2		0.46	0.27	0.73	1.43	509	NTC_vs_siRNA1_10uM
ci@8:145725582:145725650:+|8:145725582:145725583:+	chr8:145725482-145725750	ENSG00000160972	PPP1R16A	ci	2		0.45	0.35	0.8	1.19	51.8	NTC_vs_siRNA1_10uM
a3ss@8:61766059:61766922:+|8:61766059:61766925:+	chr8:61765959-61767025	ENSG00000171316	CHD7	a3ss	1		0.45	0.5	0.95	0.926	7840	NTC_vs_siRNA1_10uM
se@9:138754454:138758302:-|9:138742307:138758302:-	chr9:138742207-138758402	ENSG00000130559	CAMSAP1	se	2	TRUE	0.45	0.03	0.48	4	706	NTC_vs_siRNA1_10uM
tutr@16:28975184:28975991:+|16:28975184:28976249:+	chr16:28975084-28976349	ENSG00000176953	NFATC2IP	tutr	1		0.45	0.27	0.72	1.42	1.7e+27	NTC_vs_siRNA1_10uM
cj@9:123933826:123935521:+|9:123933826:other:+|9:other:123935521:+	chr9:123933726-123935621	ENSG00000119397	CNTRL	cj	3		0.45	0.24	0.69	1.52	278	NTC_vs_siRNA1_10uM
se@11:62622410:62622605:-|11:62622023:62622605:-	chr11:62621923-62622705	ENSG00000255717	SNHG1	se	2		0.44	0.11	0.55	2.32	4110000000	NTC_vs_siRNA1_10uM
cj@19:19313384:19313600:-|19:other:19313600:-|19:19313384:other:-	chr19:19313284-19313700	ENSG00000184162	NR2C2AP	cj	2		0.44	0.22	0.66	1.58	437	NTC_vs_siRNA1_10uM
se@X:153736213:153736620:-|X:153735821:153736620:-	chrX:153735721-153736720	ENSG00000071889	FAM3A	se	1		0.44	0.33	0.77	1.22	13.1	NTC_vs_siRNA1_10uM
ci@5:86675667:86676326:+|5:86675667:86675668:+	chr5:86675567-86676426	ENSG00000145715	RASA1	ci	1		0.44	0.46	0.9	0.968	117	NTC_vs_siRNA1_10uM
ri@20:61594106:61594625:+|20:61594106:61594107:+	chr20:61594006-61594725	ENSG00000101194	SLC17A9	ri	2	TRUE	0.44	0.38	0.82	1.11	121000	NTC_vs_siRNA1_10uM
cj@X:128691927:128692610:+|X:128691927:other:+|X:other:128692610:+	chrX:128691827-128692710	ENSG00000122126	OCRL	cj	3		0.44	0.13	0.57	2.13	84.4	NTC_vs_siRNA1_10uM
mxe@14:39591747:39594196:+|14:39591747:39597484:+	chr14:39591647-39601262	ENSG00000092208	GEMIN2	mxe	2		0.43	0.37	0.8	1.11	448	NTC_vs_siRNA1_10uM
se@1:151512902:151534567:+|1:151512902:151535061:+	chr1:151512802-151535161	ENSG00000143367	TUFT1	se	2		0.43	0.49	0.92	0.909	858	NTC_vs_siRNA1_10uM
tutr@15:65409825:65411053:-|15:65409715:65411053:-	chr15:65409615-65411153	ENSG00000090470	PDCD7	tutr	2		0.43	0.1	0.53	2.41	78300000000	NTC_vs_siRNA1_10uM
cj@18:21776164:21805006:-|18:other:21805006:-|18:21776164:other:-	chr18:21776064-21805106	ENSG00000141447	OSBPL1A	cj	2		0.43	0.09	0.52	2.53	420	NTC_vs_siRNA1_10uM
se@3:49949444:49950653:-|3:49948317:49950653:-	chr3:49948217-49950753	ENSG00000164077	MON1A	se	2		0.43	0.08	0.51	2.67	22.9	NTC_vs_siRNA1_10uM
se@14:73746132:73749067:-|14:73744001:73749067:-	chr14:73743901-73749167	ENSG00000133961	NUMB	se	2		0.43	0.34	0.77	1.18	2070	NTC_vs_siRNA1_10uM
tutr@10:89312235:89312846:+|10:89312235:89313145:+	chr10:89312135-89313245	ENSG00000107789	MINPP1	tutr	1		0.43	0.2	0.63	1.66	45500000000	NTC_vs_siRNA1_10uM
cj@3:183521123:183521775:+|3:183521123:other:+|3:other:183521775:+	chr3:183521023-183521875	ENSG00000163872	YEATS2	cj	3		0.43	0	0.43	#NUM!	135	NTC_vs_siRNA1_10uM
ci@12:50195750:50196741:-|12:50196740:50196741:-	chr12:50195650-50196841	ENSG00000167566	NCKAP5L	ci	2		0.43	0	0.43	#NUM!	167	NTC_vs_siRNA1_10uM
se@9:132251578:132255757:+|9:132251578:132265602:+	chr9:132251478-132265702	ENSG00000204054	RP11-492E3.1	se	2		0.43	0.15	0.58	1.95	26.8	NTC_vs_siRNA1_10uM
se@6:28297555:28303859:-|6:28295310:28303859:-	chr6:28295210-28303959	ENSG00000235109	ZSCAN31	se	2		0.43	0.15	0.58	1.95	48.3	NTC_vs_siRNA1_10uM
tutr@9:114803361:114803770:-|9:114803061:114803770:-	chr9:114802961-114803870	ENSG00000106868	SUSD1	tutr	2		0.43	0.53	0.96	0.857	21900	NTC_vs_siRNA1_10uM
tutr@5:127522323:127522717:+|5:127522323:127525369:+	chr5:127522223-127525469	ENSG00000064651	SLC12A2	tutr	1		0.43	0.26	0.69	1.41	4290	NTC_vs_siRNA1_10uM
ci@X:76920267:76931721:-|X:76931720:76931721:-	chrX:76920167-76931821	ENSG00000085224	ATRX	ci	2		0.43	0.28	0.71	1.34	3060	NTC_vs_siRNA1_10uM
se@6:28297491:28303859:-|6:28295310:28303859:-	chr6:28295210-28303959	ENSG00000235109	ZSCAN31	se	2		0.42	0.14	0.56	2	15.8	NTC_vs_siRNA1_10uM
cj@4:166024248:166033899:-|4:other:166033899:-|4:166024248:other:-	chr4:166024148-166033999	ENSG00000170088	TMEM192	cj	1		0.42	0.49	0.91	0.893	35200	NTC_vs_siRNA1_10uM
ci@16:2142593:2142955:-|16:2142954:2142955:-	chr16:2142493-2143055	ENSG00000008710	PKD1	ci	2		0.42	0.21	0.63	1.58	88.6	NTC_vs_siRNA1_10uM
ci@22:38469830:38470314:+|22:38469830:38469831:+	chr22:38469730-38470414	ENSG00000100151	PICK1	ci	2		0.42	0.13	0.55	2.08	23	NTC_vs_siRNA1_10uM
ci@3:196664502:196666264:-|3:196666263:196666264:-	chr3:196664402-196666364	ENSG00000114503	NCBP2	ci	1		0.42	0.1	0.52	2.38	38500000	NTC_vs_siRNA1_10uM
se@17:61493035:61495668:+|17:61493035:61497360:+	chr17:61492935-61497460	ENSG00000170921	TANC2	se	2		0.42	0.06	0.48	3	66.4	NTC_vs_siRNA1_10uM
se@13:42882745:42887183:+|13:42882745:42888030:+	chr13:42882645-42888130	ENSG00000023516	AKAP11	se	2		0.42	0.43	0.85	0.983	14	NTC_vs_siRNA1_10uM
tutr@10:91343026:91344161:-|10:91342744:91344161:-	chr10:91342644-91344261	ENSG00000152782	PANK1	tutr	2		0.42	0.45	0.87	0.951	4070	NTC_vs_siRNA1_10uM
tutr@9:107543842:107546594:-|9:107543287:107546594:-	chr9:107543187-107546694	ENSG00000165029	ABCA1	tutr	2		0.42	0.46	0.88	0.936	10800	NTC_vs_siRNA1_10uM
tutr@15:49280982:49284439:-|15:49280833:49284439:-	chr15:49280733-49284539	ENSG00000138593	SECISBP2L	tutr	2		0.42	0.42	0.84	1	7.34e+45	NTC_vs_siRNA1_10uM
ci@1:22828177:22828792:+|1:22828177:22828178:+	chr1:22828077-22828892	ENSG00000184677	ZBTB40	ci	1		0.42	0.41	0.83	1.02	41.5	NTC_vs_siRNA1_10uM
ci@3:182631782:182635811:+|3:182631782:182631783:+	chr3:182631682-182635911	ENSG00000058063	ATP11B	ci	2		0.42	0.16	0.58	1.86	36.7	NTC_vs_siRNA1_10uM
se@4:148968202:148984299:+|4:148968202:148985567:+	chr4:148968102-148985667	ENSG00000071205	ARHGAP10	se	2		0.41	0.27	0.68	1.33	86.8	NTC_vs_siRNA1_10uM
tutr@17:61666534:61666814:+|17:61666534:61671628:+	chr17:61666434-61671728	ENSG00000136485	DCAF7	tutr	1		0.41	0.37	0.78	1.08	3.17e+18	NTC_vs_siRNA1_10uM
tutr@6:170881353:170881777:+|6:170881353:170881947:+	chr6:170881253-170882047	ENSG00000112592	TBP	tutr	1		0.41	0.11	0.52	2.24	70800	NTC_vs_siRNA1_10uM
cj@3:47539922:47543140:-|3:other:47543140:-|3:47539922:other:-	chr3:47539822-47543240	ENSG00000163832	ELP6	cj	2		0.41	0.11	0.52	2.24	527	NTC_vs_siRNA1_10uM
cj@19:19245696:19249235:-|19:other:19249235:-|19:19245696:other:-	chr19:19245596-19249335	ENSG00000064545	TMEM161A	cj	2		0.41	0.13	0.54	2.05	121	NTC_vs_siRNA1_10uM
ci@3:9882489:9883667:-|3:9883666:9883667:-	chr3:9882389-9883767	ENSG00000156990	RPUSD3	ci	2		0.41	0.36	0.77	1.1	726	NTC_vs_siRNA1_10uM
se@15:30931023:30933725:+|15:30931023:30936842:+	chr15:30930923-30936942	ENSG00000187951	ARHGAP11B	se	2		0.41	0.45	0.86	0.934	59	NTC_vs_siRNA1_10uM
cj@4:54245284:54245392:+|4:54245284:other:+|4:other:54245392:+	chr4:54245184-54245492	ENSG00000134853	PDGFRA	cj	3		0.41	0.42	0.83	0.983	999	NTC_vs_siRNA1_10uM
cj@4:54244090:54245240:+|4:54244090:other:+|4:other:54245240:+	chr4:54243990-54245340	ENSG00000134853	PDGFRA	cj	2		0.41	0.42	0.83	0.983	999	NTC_vs_siRNA1_10uM
cj@19:21265154:21266784:+|19:21265154:other:+|19:other:21266784:+	chr19:21265054-21266884	ENSG00000160352	ZNF714	cj	2		0.41	0.3	0.71	1.24	12.9	NTC_vs_siRNA1_10uM
tutr@4:27024618:27025583:+|4:27024618:27025807:+	chr4:27024518-27025907	ENSG00000109689	STIM2	tutr	2		0.41	0.28	0.69	1.3	59500000	NTC_vs_siRNA1_10uM
a5ss@3:20225526:20227440:-|3:20225526:20227551:-	chr3:20225426-20227651	ENSG00000129810	SGOL1	a5ss	1		0.4	0.41	0.81	0.982	343	NTC_vs_siRNA1_10uM
tutr@17:19678057:19679660:-|17:19677469:19679660:-	chr17:19677369-19679760	ENSG00000083290	ULK2	tutr	2		0.4	0.41	0.81	0.982	361	NTC_vs_siRNA1_10uM
a5ss@6:33257405:33257547:+|6:33257397:33257547:+	chr6:33257297-33257647	ENSG00000204220	PFDN6	a5ss	1		0.4	0.24	0.64	1.42	46.9	NTC_vs_siRNA1_10uM
mxe@22:29660207:29661468:-|22:29657414:29661468:-	chr22:29656757-29661568	ENSG00000100263	RHBDD3	mxe	2		0.4	0.26	0.66	1.34	23.2	NTC_vs_siRNA1_10uM
mxe@16:3447744:3450945:-|16:3443814:3450945:-	chr16:3440417-3451045	ENSG00000140987	ZSCAN32	mxe	1		0.4	0.53	0.93	0.811	23.5	NTC_vs_siRNA1_10uM
se@11:6486962:6495021:-|11:6479526:6495021:-	chr11:6479426-6495121	ENSG00000110171	TRIM3	se	2		0.4	0.06	0.46	2.94	6.64	NTC_vs_siRNA1_10uM
se@9:130496843:130497399:-|9:130495839:130497399:-	chr9:130495739-130497499	ENSG00000160404	TOR2A	se	1	FALSE	0.4	0.27	0.67	1.31	22.3	NTC_vs_siRNA1_10uM
tutr@9:4860275:4860434:+|9:4860275:4861066:+	chr9:4860175-4861166	ENSG00000120158	RCL1	tutr	1		0.4	0.11	0.51	2.21	1280	NTC_vs_siRNA1_10uM
tutr@14:31358997:31359345:+|14:31358997:31359824:+	chr14:31358897-31359924	ENSG00000100473	COCH	tutr	2		0.4	0.1	0.5	2.32	1490	NTC_vs_siRNA1_10uM
tutr@4:184368580:184369083:+|4:184368580:184369348:+	chr4:184368480-184369448	ENSG00000168564	CDKN2AIP	tutr	2		0.4	0.53	0.93	0.811	28100	NTC_vs_siRNA1_10uM
cj@8:19192368:19214714:+|8:19192368:other:+|8:other:19214714:+	chr8:19192268-19214814	ENSG00000104611	SH2D4A	cj	2		0.4	0.26	0.66	1.34	3960000	NTC_vs_siRNA1_10uM
cj@19:1234330:1234570:-|19:other:1234570:-|19:1234330:other:-	chr19:1234230-1234670	ENSG00000099625	C19orf26	cj	1		0.4	0.38	0.78	1.04	22	NTC_vs_siRNA1_10uM
ci@5:141020012:141020238:+|5:141020012:141020013:+	chr5:141019912-141020338	ENSG00000164620	RELL2	ci	1		0.4	0.48	0.88	0.874	44.1	NTC_vs_siRNA1_10uM
a3ss@19:44669295:44669741:+|19:44669295:44669910:+	chr19:44669195-44670010	ENSG00000167380	ZNF226	a3ss	2		0.4	0.29	0.69	1.25	8.08	NTC_vs_siRNA1_10uM
se@X:54020336:54022126:-|X:54019272:54022126:-	chrX:54019172-54022226	ENSG00000172943	PHF8	se	2		0.4	0.18	0.58	1.69	798	NTC_vs_siRNA1_10uM
se@1:53738314:53741303:-|1:53737018:53741303:-	chr1:53736918-53741403	ENSG00000157193	LRP8	se	1		0.4	0.32	0.72	1.17	82.5	NTC_vs_siRNA1_10uM
se@18:47800720:47801347:-|18:47800233:47801347:-	chr18:47800133-47801447	ENSG00000141644	MBD1	se	2		0.4	0.44	0.84	0.933	37.3	NTC_vs_siRNA1_10uM
se@9:125999245:126030715:-|9:125946577:126030715:-	chr9:125946477-126030815	ENSG00000165209	STRBP	se	2		0.4	0.46	0.86	0.903	483	NTC_vs_siRNA1_10uM
se@20:43577518:43580474:-|20:43572220:43580474:-	chr20:43572120-43580574	ENSG00000025772	TOMM34	se	2	TRUE	0.4	0.07	0.47	2.75	2730	NTC_vs_siRNA1_10uM
tutr@1:161090555:161090857:+|1:161090555:161090984:+	chr1:161090455-161091084	ENSG00000158793	NIT1	tutr	2		0.4	0.19	0.59	1.63	198	NTC_vs_siRNA1_10uM
mxe@2:219610954:219611726:+|2:219610954:219612013:+	chr2:219610854-219612420	ENSG00000135912	TTLL4	mxe	1	TRUE	0.39	0.41	0.8	0.964	590	NTC_vs_siRNA1_10uM
se@6:86199317:86200226:+|6:86199317:86201695:+	chr6:86199217-86201795	ENSG00000135318	NT5C2	se	2		0.24	0.16	0.4	1.32	15.8	NTC_vs_siRNA1_10uM
tutr@4:120417554:120419754:-|4:120415556:120419754:-	chr4:120415456-120419854	ENSG00000138735	PDE5A	tutr	1		0.24	0.16	0.4	1.32	47.6	NTC_vs_siRNA1_10uM
cj@2:33498848:33500032:+|2:33498848:other:+|2:other:33500032:+	chr2:33498748-33500132	ENSG00000049323	LTBP1	cj	3		0.24	0.02	0.26	3.7	234	NTC_vs_siRNA1_10uM
ci@2:220370277:220370437:+|2:220370277:220370278:+	chr2:220370177-220370537	ENSG00000144591	GMPPA	ci	2		0.24	0.03	0.27	3.17	165	NTC_vs_siRNA1_10uM
ci@17:41352625:41353703:+|17:41352625:41352626:+	chr17:41352525-41353803	ENSG00000188554	NBR1	ci	2		0.24	0.03	0.27	3.17	7300	NTC_vs_siRNA1_10uM
ci@14:21967946:21968637:-|14:21968636:21968637:-	chr14:21967846-21968737	ENSG00000165819	METTL3	ci	2		0.24	0.04	0.28	2.81	1750	NTC_vs_siRNA1_10uM
ci@13:21364719:21370215:-|13:21370214:21370215:-	chr13:21364619-21370315	ENSG00000132953	XPO4	ci	2		0.24	0.03	0.27	3.17	36.2	NTC_vs_siRNA1_10uM
a5ss@6:86387210:86387513:-|6:86387210:86387672:-	chr6:86387110-86387772	ENSG00000203875	SNHG5	a5ss	2		0.24	0.14	0.38	1.44	43.2	NTC_vs_siRNA1_10uM
mxe@10:27798859:27815757:+|10:27798859:27822664:+	chr10:27798759-27822957	ENSG00000099246	RAB18	mxe	1		0.24	0.26	0.5	0.943	70.6	NTC_vs_siRNA1_10uM
mxe@2:228205096:228207461:+|2:228205096:228217230:+	chr2:228204996-228220493	ENSG00000168958	MFF	mxe	1		0.24	0.2	0.44	1.14	1100	NTC_vs_siRNA1_10uM
mxe@17:52978284:52981069:+|17:52978284:52982850:+	chr17:52978184-52990127	ENSG00000141198	TOM1L1	mxe	2		0.24	0.62	0.86	0.472	8.52	NTC_vs_siRNA1_10uM
mxe@11:117162529:117163770:-|11:117161765:117163770:-	chr11:117161275-117163870	ENSG00000186318	BACE1	mxe	2		0.24	0.48	0.72	0.585	7.44	NTC_vs_siRNA1_10uM
a3ss@1:206567030:206574780:+|1:206567030:206574783:+	chr1:206566930-206574883	ENSG00000163486	SRGAP2	a3ss	1		0.24	0.58	0.82	0.5	50.6	NTC_vs_siRNA1_10uM
se@19:18541740:18542163:+|19:18541740:18542457:+	chr19:18541640-18542557	ENSG00000130511	SSBP4	se	1		0.24	0.36	0.6	0.737	13.7	NTC_vs_siRNA1_10uM
se@4:13371589:13378169:-|4:13370274:13378169:-	chr4:13370174-13378269	ENSG00000157869	RAB28	se	2		0.24	0.71	0.95	0.42	5.92	NTC_vs_siRNA1_10uM
se@9:32988127:32989757:-|9:32987844:32989757:-	chr9:32987744-32989857	ENSG00000137074	APTX	se	2	TRUE	0.24	0.19	0.43	1.18	30.1	NTC_vs_siRNA1_10uM
se@7:158545534:158552177:-|7:158542414:158552177:-	chr7:158542314-158552277	ENSG00000117868	ESYT2	se	2		0.24	0.61	0.85	0.479	44500	NTC_vs_siRNA1_10uM
se@5:138614818:138615624:+|5:138614818:138618428:+	chr5:138614718-138618528	ENSG00000015479	MATR3	se	2		0.24	0.53	0.77	0.539	16800	NTC_vs_siRNA1_10uM
se@2:201747158:201750421:-|2:201746211:201750421:-	chr2:201746111-201750521	ENSG00000240344	PPIL3	se	2		0.24	0.05	0.29	2.54	92.2	NTC_vs_siRNA1_10uM
se@17:6352727:6353348:+|17:6352727:6353682:+	chr17:6352627-6353782	ENSG00000129195	FAM64A	se	1		0.24	0.56	0.8	0.515	468	NTC_vs_siRNA1_10uM
se@9:134525629:134526197:-|9:134518804:134526197:-	chr9:134518704-134526297	ENSG00000107263	RAPGEF1	se	2		0.24	0.53	0.77	0.539	108	NTC_vs_siRNA1_10uM
se@1:160213824:160231075:-|1:160210160:160231075:-	chr1:160210060-160231175	ENSG00000132716	DCAF8	se	2		0.24	0.06	0.3	2.32	7.22	NTC_vs_siRNA1_10uM
tutr@1:178442374:178443181:+|1:178442374:178443558:+	chr1:178442274-178443658	ENSG00000075391	RASAL2	tutr	1		0.24	0.12	0.36	1.58	2420	NTC_vs_siRNA1_10uM
tutr@4:95585218:95585414:+|4:95585218:95589374:+	chr4:95585118-95589474	ENSG00000163110	PDLIM5	tutr	1		0.24	0.49	0.73	0.575	674000	NTC_vs_siRNA1_10uM
tutr@1:75229797:75230084:+|1:75229797:75232358:+	chr1:75229697-75232458	ENSG00000162623	TYW3	tutr	1		0.24	0.54	0.78	0.531	4880000	NTC_vs_siRNA1_10uM
tutr@7:99488546:99489784:-|7:99488035:99489784:-	chr7:99487935-99489884	ENSG00000146833	TRIM4	tutr	1		0.24	0.68	0.92	0.436	584	NTC_vs_siRNA1_10uM
tutr@18:73000596:73001677:+|18:73000596:73001899:+	chr18:73000496-73001999	ENSG00000179981	TSHZ1	tutr	1		0.24	0.18	0.42	1.22	50.4	NTC_vs_siRNA1_10uM
tutr@14:99977114:99977651:+|14:99977114:99977852:+	chr14:99977014-99977952	ENSG00000090061	CCNK	tutr	2		0.24	0.52	0.76	0.547	400000	NTC_vs_siRNA1_10uM
tutr@14:105477041:105477539:-|14:105476271:105477539:-	chr14:105476171-105477639	ENSG00000170779	CDCA4	tutr	1		0.24	0.2	0.44	1.14	1930000	NTC_vs_siRNA1_10uM
cj@3:112289517:112292736:+|3:112289517:other:+|3:other:112292736:+	chr3:112289417-112292836	ENSG00000138459	SLC35A5	cj	1		-0.24	0.96	0.72	-0.415	5.68	NTC_vs_siRNA1_10uM
cj@8:22494099:22494435:-|8:other:22494435:-|8:22494099:other:-	chr8:22493999-22494535	ENSG00000147439	BIN3	cj	2		0.24	0	0.24	#NUM!	10.4	NTC_vs_siRNA1_10uM
cj@16:72834028:72845476:-|16:other:72845476:-|16:72834028:other:-	chr16:72833928-72845576	ENSG00000140836	ZFHX3	cj	3		0.24	0	0.24	#NUM!	5.21	NTC_vs_siRNA1_10uM
cj@10:99212680:99213287:+|10:99212680:other:+|10:other:99213287:+	chr10:99212580-99213387	ENSG00000171307	ZDHHC16	cj	2		0.24	0.07	0.31	2.15	406	NTC_vs_siRNA1_10uM
cj@20:62332054:62333182:-|20:other:62333182:-|20:62332054:other:-	chr20:62331954-62333282	ENSG00000101246	ARFRP1	cj	1		-0.24	0.79	0.55	-0.522	5.77	NTC_vs_siRNA1_10uM
cj@11:73850873:73872444:-|11:other:73872444:-|11:73850873:other:-	chr11:73850773-73872544	ENSG00000168014	C2CD3	cj	3		0.24	0.06	0.3	2.32	13.2	NTC_vs_siRNA1_10uM
cj@20:36694658:36718128:+|20:36694658:other:+|20:other:36718128:+	chr20:36694558-36718228	ENSG00000101413	RPRD1B	cj	3		0.24	0	0.24	#NUM!	5.44	NTC_vs_siRNA1_10uM
cj@3:25674074:25674184:-|3:other:25674184:-|3:25674074:other:-	chr3:25673974-25674284	ENSG00000077097	TOP2B	cj	2		0.24	0	0.24	#NUM!	3300	NTC_vs_siRNA1_10uM
cj@9:140459058:140459345:-|9:other:140459345:-|9:140459058:other:-	chr9:140458958-140459445	ENSG00000148399	WDR85	cj	1		0.24	0.6	0.84	0.485	194	NTC_vs_siRNA1_10uM
cj@17:7852475:7852703:+|17:7852475:other:+|17:other:7852703:+	chr17:7852375-7852803	ENSG00000170037	CNTROB	cj	1		0.24	0.63	0.87	0.466	9.72	NTC_vs_siRNA1_10uM
cj@18:33750159:33751010:+|18:33750159:other:+|18:other:33751010:+	chr18:33750059-33751110	ENSG00000134759	ELP2	cj	3		0.24	0.05	0.29	2.54	128	NTC_vs_siRNA1_10uM
cj@19:19313207:19313279:-|19:other:19313279:-|19:19313207:other:-	chr19:19313107-19313379	ENSG00000184162	NR2C2AP	cj	3		0.24	0.18	0.42	1.22	5.29	NTC_vs_siRNA1_10uM
ci@8:145740456:145740534:-|8:145740533:145740534:-	chr8:145740356-145740634	ENSG00000160957	RECQL4	ci	2		0.24	0.07	0.31	2.15	47.9	NTC_vs_siRNA1_10uM
ci@17:7530362:7530461:-|17:7530460:7530461:-	chr17:7530262-7530561	ENSG00000141504	SAT2	ci	1		0.24	0.76	1	0.396	15.7	NTC_vs_siRNA1_10uM
ci@1:156531793:156532379:-|1:156532378:156532379:-	chr1:156531693-156532479	ENSG00000183856	IQGAP3	ci	2		0.24	0	0.24	#NUM!	26.8	NTC_vs_siRNA1_10uM
ci@X:11786801:11790275:+|X:11786801:11786802:+	chrX:11786701-11790375	ENSG00000005302	MSL3	ci	2		0.24	0	0.24	#NUM!	5.51	NTC_vs_siRNA1_10uM
ci@2:30785158:30790926:+|2:30785158:30785159:+	chr2:30785058-30791026	ENSG00000172954	LCLAT1	ci	2		0.24	0	0.24	#NUM!	6.07	NTC_vs_siRNA1_10uM
ci@3:127500738:127540537:-|3:127540536:127540537:-	chr3:127500638-127540637	ENSG00000074416	MGLL	ci	1		0.24	0.76	1	0.396	134	NTC_vs_siRNA1_10uM
ci@1:76255041:76255637:+|1:76255041:76255042:+	chr1:76254941-76255737	ENSG00000137955	RABGGTB	ci	1		0.24	0.71	0.95	0.42	247000000000	NTC_vs_siRNA1_10uM
ci@11:13393956:13395642:+|11:13393956:13393957:+	chr11:13393856-13395742	ENSG00000133794	ARNTL	ci	2		0.24	0	0.24	#NUM!	5.54	NTC_vs_siRNA1_10uM
ci@1:153906347:153906611:-|1:153906610:153906611:-	chr1:153906247-153906711	ENSG00000198837	DENND4B	ci	1		0.24	0.73	0.97	0.41	7.47	NTC_vs_siRNA1_10uM
ci@12:132399966:132400436:+|12:132399966:132399967:+	chr12:132399866-132400536	ENSG00000177169	ULK1	ci	2		-0.24	0.24	0	#NUM!	5.42	NTC_vs_siRNA1_10uM
ci@3:48668153:48668426:-|3:48668425:48668426:-	chr3:48668053-48668526	ENSG00000008300	CELSR3	ci	2		0.24	0.06	0.3	2.32	6.65	NTC_vs_siRNA1_10uM
ci@22:51018511:51018619:-|22:51018618:51018619:-	chr22:51018411-51018719	ENSG00000100288	CHKB	ci	1		0.24	0.73	0.97	0.41	18.4	NTC_vs_siRNA1_10uM
ci@22:50966146:50966941:-|22:50966940:50966941:-	chr22:50966046-50967041	ENSG00000025708	TYMP	ci	2		0.24	0.06	0.3	2.32	6.56	NTC_vs_siRNA1_10uM
ci@22:39136437:39137012:-|22:39137011:39137012:-	chr22:39136337-39137112	ENSG00000100242	SUN2	ci	1		0.24	0.72	0.96	0.415	91.8	NTC_vs_siRNA1_10uM
ci@1:155236686:155237801:-|1:155237800:155237801:-	chr1:155236586-155237901	ENSG00000176444	CLK2	ci	1		0.24	0.76	1	0.396	151	NTC_vs_siRNA1_10uM
ci@5:472080:472794:-|5:472793:472794:-	chr5:471980-472894	ENSG00000188242	CTD-2228K2.5	ci	2		0.24	0.7	0.94	0.425	22.3	NTC_vs_siRNA1_10uM
ci@2:105959431:105959558:+|2:105959431:105959432:+	chr2:105959331-105959658	ENSG00000135974	C2orf49	ci	2		0.24	0.65	0.89	0.453	8.78	NTC_vs_siRNA1_10uM
ci@X:46696637:46712911:+|X:46696637:46696638:+	chrX:46696537-46713011	ENSG00000102218	RP2	ci	1		0.24	0.76	1	0.396	7.53	NTC_vs_siRNA1_10uM
cj@20:56886178:56918774:+|20:56886178:other:+|20:other:56918774:+	chr20:56886078-56918874	ENSG00000124209	RAB22A	cj	2		0.24	0.17	0.41	1.27	13.6	NTC_vs_siRNA1_10uM
ci@8:145540772:145540850:-|8:145540849:145540850:-	chr8:145540672-145540950	ENSG00000185000	DGAT1	ci	2		0.24	0.33	0.57	0.788	5.4	NTC_vs_siRNA1_10uM
cj@3:9506356:9512143:+|3:9506356:other:+|3:other:9512143:+	chr3:9506256-9512243	ENSG00000168137	SETD5	cj	1		0.23	0.7	0.93	0.41	150	NTC_vs_siRNA1_10uM
ri@14:24843073:24843532:+|14:24843073:24843074:+	chr14:24842973-24843632	ENSG00000100968	NFATC4	ri	2	TRUE	0.23	0.33	0.56	0.763	15.4	NTC_vs_siRNA1_10uM
se@2:173362828:173366500:+|2:173362828:173368819:+	chr2:173362728-173368919	ENSG00000091409	ITGA6	se	2		0.23	0.32	0.55	0.781	31	NTC_vs_siRNA1_10uM
tutr@1:212988498:212989497:+|1:212988498:212989964:+	chr1:212988398-212990064	ENSG00000203705	TATDN3	tutr	2		0.23	0.42	0.65	0.63	218	NTC_vs_siRNA1_10uM
tutr@2:62450549:62451692:+|2:62450549:62451866:+	chr2:62450449-62451966	ENSG00000170340	B3GNT2	tutr	1		0.23	0.33	0.56	0.763	138	NTC_vs_siRNA1_10uM
tutr@11:123595486:123596703:-|11:123595049:123596703:-	chr11:123594949-123596803	ENSG00000166261	ZNF202	tutr	1		0.23	0.41	0.64	0.642	6.55	NTC_vs_siRNA1_10uM
cj@2:170669016:170671987:-|2:other:170671987:-|2:170669016:other:-	chr2:170668916-170672087	ENSG00000138382	METTL5	cj	3		0.23	0.05	0.28	2.49	407	NTC_vs_siRNA1_10uM
cj@1:46153947:46156646:+|1:46153947:other:+|1:other:46156646:+	chr1:46153847-46156746	ENSG00000159596	TMEM69	cj	2		0.23	0.05	0.28	2.49	6810	NTC_vs_siRNA1_10uM
ci@17:27235899:27237244:-|17:27237243:27237244:-	chr17:27235799-27237344	ENSG00000109118	PHF12	ci	2		0.23	0.05	0.28	2.49	13.1	NTC_vs_siRNA1_10uM
ci@1:249149834:249149924:-|1:249149923:249149924:-	chr1:249149734-249150024	ENSG00000171163	ZNF692	ci	1		0.23	0.31	0.54	0.801	5.28	NTC_vs_siRNA1_10uM
ci@13:113200179:113201934:-|13:113201933:113201934:-	chr13:113200079-113202034	ENSG00000126216	TUBGCP3	ci	2		0.23	0.11	0.34	1.63	508	NTC_vs_siRNA1_10uM
a3ss@20:32247864:32248065:-|20:32247840:32248065:-|20:32247809:32248065:-|20:32247804:32248065:-	chr20:32247704-32248165	ENSG00000125967	NECAB3	a3ss	2	TRUE	0.23	0.02	0.25	3.64	13.3	NTC_vs_siRNA1_10uM
a3ss@1:109825358:109825685:-|1:109825353:109825685:-	chr1:109825253-109825785	ENSG00000134222	PSRC1	a3ss	2		0.23	0.17	0.4	1.23	7.01	NTC_vs_siRNA1_10uM
a3ss@11:66368020:66372625:+|11:66368020:66372810:+	chr11:66367920-66372910	ENSG00000173992	CCS	a3ss	1	TRUE	0.23	0.03	0.26	3.12	12.3	NTC_vs_siRNA1_10uM
a3ss@9:134020141:134021549:+|9:134020141:134021552:+	chr9:134020041-134021652	ENSG00000126883	NUP214	a3ss	2		0.23	0.09	0.32	1.83	13.6	NTC_vs_siRNA1_10uM
se@12:6833984:6837092:+|12:6833984:6837389:+	chr12:6833884-6837489	ENSG00000111652	COPS7A	se	2	TRUE	0.23	0.16	0.39	1.29	138	NTC_vs_siRNA1_10uM
se@2:228212100:228217230:+|2:228212100:228220393:+	chr2:228212000-228220493	ENSG00000168958	MFF	se	2		0.23	0.17	0.4	1.23	44.6	NTC_vs_siRNA1_10uM
se@5:96065429:96066484:+|5:96065429:96071876:+	chr5:96065329-96071976	ENSG00000153113	CAST	se	2		0.23	0.21	0.44	1.07	38100000	NTC_vs_siRNA1_10uM
se@12:8242895:8244365:+|12:8242895:8245272:+	chr12:8242795-8245372	ENSG00000089818	NECAP1	se	2	TRUE	0.23	0.1	0.33	1.72	6.51	NTC_vs_siRNA1_10uM
se@X:71401678:71406311:+|X:71401678:71416635:+	chrX:71401578-71416735	ENSG00000102309	PIN4	se	2	TRUE	0.23	0.17	0.4	1.23	9970	NTC_vs_siRNA1_10uM
se@7:100887360:100888241:-|7:100884187:100888241:-	chr7:100884087-100888341	ENSG00000214253	FIS1	se	2	TRUE	0.23	0.21	0.44	1.07	17	NTC_vs_siRNA1_10uM
cj@1:36215412:36216851:-|1:other:36216851:-|1:36215412:other:-	chr1:36215312-36216951	ENSG00000092853	CLSPN	cj	2		0.23	0.03	0.26	3.12	8.7	NTC_vs_siRNA1_10uM
cj@9:97823092:97842976:+|9:97823092:other:+|9:other:97842976:+	chr9:97822992-97843076	ENSG00000148120	C9orf3	cj	3		0.23	0.04	0.27	2.75	31300000000	NTC_vs_siRNA1_10uM
cj@12:117157681:117158101:-|12:other:117158101:-|12:117157681:other:-	chr12:117157581-117158201	ENSG00000111412	C12orf49	cj	3		0.23	0	0.23	#NUM!	6.94	NTC_vs_siRNA1_10uM
cj@16:19722762:19725440:-|16:other:19725440:-|16:19722762:other:-	chr16:19722662-19725540	ENSG00000103550	C16orf88	cj	2		0.23	0.09	0.32	1.83	7.13	NTC_vs_siRNA1_10uM
cj@10:103904847:103906429:+|10:103904847:other:+|10:other:103906429:+	chr10:103904747-103906529	ENSG00000148840	PPRC1	cj	3		0.23	0	0.23	#NUM!	844	NTC_vs_siRNA1_10uM
cj@11:63992442:63992971:-|11:other:63992971:-|11:63992442:other:-	chr11:63992342-63993071	ENSG00000149743	TRPT1	cj	2		-0.23	0.23	0	#NUM!	8.71	NTC_vs_siRNA1_10uM
cj@6:30618859:30619043:+|6:30618859:other:+|6:other:30619043:+	chr6:30618759-30619143	ENSG00000204564	C6orf136	cj	3		0.23	0	0.23	#NUM!	66.2	NTC_vs_siRNA1_10uM
cj@8:25298189:25301808:-|8:other:25301808:-|8:25298189:other:-	chr8:25298089-25301908	ENSG00000104756	KCTD9	cj	3		0.23	0.04	0.27	2.75	1690	NTC_vs_siRNA1_10uM
cj@6:143605362:143654419:+|6:143605362:other:+|6:other:143654419:+	chr6:143605262-143654519	ENSG00000146416	AIG1	cj	3		0.23	0.03	0.26	3.12	5.81	NTC_vs_siRNA1_10uM
ci@1:156532457:156532926:-|1:156532925:156532926:-	chr1:156532357-156533026	ENSG00000183856	IQGAP3	ci	2		0.23	0.03	0.26	3.12	23	NTC_vs_siRNA1_10uM
ci@12:44914012:44915783:-|12:44915782:44915783:-	chr12:44913912-44915883	ENSG00000184613	NELL2	ci	2		0.23	0	0.23	#NUM!	6.43	NTC_vs_siRNA1_10uM
ci@19:45261670:45261981:+|19:45261670:45261671:+	chr19:45261570-45262081	ENSG00000069399	BCL3	ci	2		0.23	0	0.23	#NUM!	33.3	NTC_vs_siRNA1_10uM
ci@12:102590479:102590751:-|12:102590750:102590751:-	chr12:102590379-102590851	ENSG00000183395	PMCH	ci	1		0.23	0.02	0.25	3.64	51.8	NTC_vs_siRNA1_10uM
ci@22:50170809:50171326:-|22:50171325:50171326:-	chr22:50170709-50171426	ENSG00000100425	BRD1	ci	2		0.23	0	0.23	#NUM!	5.5	NTC_vs_siRNA1_10uM
ci@16:22270016:22271783:+|16:22270016:22270017:+	chr16:22269916-22271883	ENSG00000103319	EEF2K	ci	2		0.23	0.02	0.25	3.64	5.75	NTC_vs_siRNA1_10uM
ci@12:118465835:118467576:+|12:118465835:118465836:+	chr12:118465735-118467676	ENSG00000111445	RFC5	ci	2		0.23	0.04	0.27	2.75	188	NTC_vs_siRNA1_10uM
ci@20:17949784:17950444:+|20:17949784:17949785:+	chr20:17949684-17950544	ENSG00000125871	MGME1	ci	2		0.23	0	0.23	#NUM!	12	NTC_vs_siRNA1_10uM
ci@20:43572220:43577371:-|20:43577370:43577371:-	chr20:43572120-43577471	ENSG00000025772	TOMM34	ci	2		0.23	0	0.23	#NUM!	57300	NTC_vs_siRNA1_10uM
a5ss@16:30939951:30941394:+|16:30939949:30941394:+|16:30939820:30941394:+	chr16:30939720-30941494	ENSG00000099364	FBXL19	a5ss	3	FALSE	0.23	0.62	0.85	0.455	171	NTC_vs_siRNA1_10uM
a5ss@1:150599002:150599788:-|1:150599002:150599943:-	chr1:150598902-150600043	ENSG00000143420	ENSA	a5ss	1	TRUE	0.23	0.08	0.31	1.95	5850000	NTC_vs_siRNA1_10uM
mxe@6:133844315:133846153:+|6:133844315:133846292:+	chr6:133844215-133849963	ENSG00000112319	EYA4	mxe	2		0.23	0.12	0.35	1.54	334	NTC_vs_siRNA1_10uM
a3ss@6:41554894:41555037:+|6:41554894:41555040:+	chr6:41554794-41555140	ENSG00000137166	FOXP4	a3ss	1		0.23	0.68	0.91	0.42	5.64	NTC_vs_siRNA1_10uM
se@11:93435803:93435942:+|11:93435803:93439911:+	chr11:93435703-93440011	ENSG00000166004	KIAA1731	se	2		0.23	0.36	0.59	0.713	18.1	NTC_vs_siRNA1_10uM
se@16:30012851:30015889:+|16:30012851:30016542:+	chr16:30012751-30016642	ENSG00000169592	INO80E	se	2		0.23	0.75	0.98	0.386	3450	NTC_vs_siRNA1_10uM
se@1:155231525:155231877:-|1:155230450:155231877:-	chr1:155230350-155231977	ENSG00000116521	SCAMP3	se	1		0.23	0.53	0.76	0.52	381	NTC_vs_siRNA1_10uM
se@9:112687362:112694207:+|9:112687362:112704966:+	chr9:112687262-112705066	ENSG00000243444	PALM2	se	2		0.23	0.25	0.48	0.941	13.9	NTC_vs_siRNA1_10uM
se@4:76715054:76716489:+|4:76715054:76720775:+	chr4:76714954-76720875	ENSG00000138768	USO1	se	1		0.23	0.01	0.24	4.58	364	NTC_vs_siRNA1_10uM
se@8:10677779:10683662:-|8:10623426:10683662:-	chr8:10623326-10683762	ENSG00000254093	PINX1	se	2		0.23	0.25	0.48	0.941	170	NTC_vs_siRNA1_10uM
se@20:57612354:57613521:-|20:57611815:57613521:-	chr20:57611715-57613621	ENSG00000101166	SLMO2	se	2	FALSE	0.23	0.2	0.43	1.1	832000000	NTC_vs_siRNA1_10uM
se@9:131267183:131269495:+|9:131267183:131271155:+	chr9:131267083-131271255	ENSG00000119392	GLE1	se	2	FALSE	0.23	0.63	0.86	0.449	214	NTC_vs_siRNA1_10uM
se@X:71401678:71406084:+|X:71401678:71416635:+	chrX:71401578-71416735	ENSG00000102309	PIN4	se	2	FALSE	0.23	0.38	0.61	0.683	9.4	NTC_vs_siRNA1_10uM
se@5:137282000:137284644:-|5:137281686:137284644:-	chr5:137281586-137284744	ENSG00000031003	FAM13B	se	1		0.23	0.62	0.85	0.455	5.81	NTC_vs_siRNA1_10uM
se@2:61408540:61410682:+|2:61408540:61411847:+	chr2:61408440-61411947	ENSG00000173209	AHSA2	se	2		0.23	0.5	0.73	0.546	17.9	NTC_vs_siRNA1_10uM
se@14:103964865:103966493:+|14:103964865:103969219:+	chr14:103964765-103969319	ENSG00000075413	MARK3	se	2		0.23	0.62	0.85	0.455	24.1	NTC_vs_siRNA1_10uM
se@5:138650425:138651418:+|5:138650425:138651765:+	chr5:138650325-138651865	ENSG00000015479	MATR3	se	2		0.23	0.54	0.77	0.512	108	NTC_vs_siRNA1_10uM
se@20:56886178:56918774:+|20:56886178:56928329:+	chr20:56886078-56928429	ENSG00000124209	RAB22A	se	2	TRUE	0.23	0.12	0.35	1.54	6.16	NTC_vs_siRNA1_10uM
se@2:182784173:182785324:+|2:182784173:182786675:+	chr2:182784073-182786775	ENSG00000138434	SSFA2	se	2		0.23	0.26	0.49	0.914	783	NTC_vs_siRNA1_10uM
tutr@10:28971330:28971661:+|10:28971330:28971861:+	chr10:28971230-28971961	ENSG00000095739	BAMBI	tutr	2		0.23	0.07	0.3	2.1	184	NTC_vs_siRNA1_10uM
tutr@18:47008402:47008713:-|18:47008034:47008713:-	chr18:47007934-47008813	ENSG00000177576	C18orf32	tutr	2		0.23	0.61	0.84	0.462	29.6	NTC_vs_siRNA1_10uM
tutr@1:114516134:114520073:+|1:114516134:114520422:+	chr1:114516034-114520522	ENSG00000163349	HIPK1	tutr	1		0.23	0.14	0.37	1.4	1.47e+21	NTC_vs_siRNA1_10uM
tutr@5:96364237:96364740:+|5:96364237:96365485:+	chr5:96364137-96365585	ENSG00000113441	LNPEP	tutr	1		-0.23	0.35	0.12	-1.54	5.07	NTC_vs_siRNA1_10uM
tutr@11:128331388:128332254:-|11:128328658:128332254:-	chr11:128328558-128332354	ENSG00000134954	ETS1	tutr	2		0.23	0.76	0.99	0.381	1760000	NTC_vs_siRNA1_10uM
tutr@3:155545360:155545997:-|3:155545117:155545997:-	chr3:155545017-155546097	ENSG00000169359	SLC33A1	tutr	1		0.23	0.54	0.77	0.512	540	NTC_vs_siRNA1_10uM
tutr@1:33764647:33766098:+|1:33764647:33766320:+	chr1:33764547-33766420	ENSG00000160094	ZNF362	tutr	1		0.23	0.08	0.31	1.95	9.84	NTC_vs_siRNA1_10uM
tutr@11:46693882:46694586:+|11:46693882:46696063:+	chr11:46693782-46696163	ENSG00000175224	ATG13	tutr	1		0.23	0.08	0.31	1.95	13700000	NTC_vs_siRNA1_10uM
cj@9:112778319:112898407:+|9:112778319:other:+|9:other:112898407:+	chr9:112778219-112898507	ENSG00000157654	PALM2-AKAP2	cj	1		0.23	0.64	0.87	0.443	11.2	NTC_vs_siRNA1_10uM
cj@8:128903244:128951754:+|8:128903244:other:+|8:other:128951754:+	chr8:128903144-128951854	ENSG00000249859	PVT1	cj	2		0.23	0.25	0.48	0.941	42.9	NTC_vs_siRNA1_10uM
cj@1:35862271:35862978:+|1:35862271:other:+|1:other:35862978:+	chr1:35862171-35863078	ENSG00000146463	ZMYM4	cj	1		0.23	0.77	1	0.377	7.88	NTC_vs_siRNA1_10uM
cj@6:41051931:41057318:+|6:41051931:other:+|6:other:41057318:+	chr6:41051831-41057418	ENSG00000001167	NFYA	cj	1		0.23	0.73	0.96	0.395	5.68	NTC_vs_siRNA1_10uM
cj@3:119180995:119182183:-|3:other:119182183:-|3:119180995:other:-	chr3:119180895-119182283	ENSG00000176142	TMEM39A	cj	1		0.23	0.75	0.98	0.386	31.3	NTC_vs_siRNA1_10uM
cj@9:35738371:35738523:-|9:other:35738523:-|9:35738371:other:-	chr9:35738271-35738623	ENSG00000070610	GBA2	cj	2		0.23	0.08	0.31	1.95	6.63	NTC_vs_siRNA1_10uM
ci@5:86672382:86672698:+|5:86672382:86672383:+	chr5:86672282-86672798	ENSG00000145715	RASA1	ci	1		0.23	0.77	1	0.377	8.71	NTC_vs_siRNA1_10uM
ci@14:24659859:24661377:-|14:24661376:24661377:-	chr14:24659759-24661477	ENSG00000254692	TM9SF1	ci	2		0.23	0.07	0.3	2.1	37.9	NTC_vs_siRNA1_10uM
ci@8:30974044:30977759:+|8:30974044:30974045:+	chr8:30973944-30977859	ENSG00000165392	WRN	ci	1		0.23	0.72	0.95	0.4	7.94	NTC_vs_siRNA1_10uM
ci@18:225139:225337:-|18:225336:225337:-	chr18:225039-225437	ENSG00000079134	THOC1	ci	2		0.23	0.06	0.29	2.27	91.4	NTC_vs_siRNA1_10uM
ci@17:29119590:29120468:-|17:29120467:29120468:-	chr17:29119490-29120568	ENSG00000176390	CRLF3	ci	1		0.23	0.72	0.95	0.4	8.08	NTC_vs_siRNA1_10uM
ci@3:186502266:186502353:+|3:186502266:186502267:+	chr3:186502166-186502453	ENSG00000156976	EIF4A2	ci	1		0.23	0.6	0.83	0.468	19800	NTC_vs_siRNA1_10uM
ci@16:2282365:2282457:+|16:2282365:2282366:+	chr16:2282265-2282557	ENSG00000167967	E4F1	ci	1		0.23	0.77	1	0.377	168	NTC_vs_siRNA1_10uM
se@5:43307926:43313458:-|5:43299077:43313458:-	chr5:43298977-43313558	ENSG00000112972	HMGCS1	se	2		0.23	0.46	0.69	0.585	26.2	NTC_vs_siRNA1_10uM
cj@8:129001537:129082406:+|8:129001537:other:+|8:other:129082406:+	chr8:129001437-129082506	ENSG00000249859	PVT1	cj	2		0.23	0.46	0.69	0.585	12.2	NTC_vs_siRNA1_10uM
tutr@4:157683673:157684240:-|4:157682764:157684240:-	chr4:157682664-157684340	ENSG00000145431	PDGFC	tutr	2		0.22	0.71	0.93	0.389	114	NTC_vs_siRNA1_10uM
tutr@13:46108866:46110513:+|13:46108866:46110760:+	chr13:46108766-46110860	ENSG00000136152	COG3	tutr	2		0.22	0.59	0.81	0.457	64.4	NTC_vs_siRNA1_10uM
cj@17:73824167:73824868:-|17:other:73824868:-|17:73824167:other:-	chr17:73824067-73824968	ENSG00000092929	UNC13D	cj	1		0.22	0.71	0.93	0.389	5.92	NTC_vs_siRNA1_10uM
a3ss@3:101293123:101295295:+|3:101293123:101295544:+|3:101293123:101298433:+|3:101293123:101298634:+|3:101293123:101298686:+	chr3:101293023-101298786	ENSG00000081154	PCNP	a3ss	1	TRUE	0.22	0.29	0.51	0.814	17300	NTC_vs_siRNA1_10uM
mxe@11:8772272:8832064:-|11:8752756:8832064:-	chr11:8747656-8832164	ENSG00000166444	ST5	mxe	1		0.22	0.41	0.63	0.62	11.5	NTC_vs_siRNA1_10uM
ri@3:49042479:49043210:+|3:49042479:49042480:+	chr3:49042379-49043310	ENSG00000178467	P4HTM	ri	2	TRUE	0.22	0.3	0.52	0.794	7.74	NTC_vs_siRNA1_10uM
se@9:132251578:132255695:+|9:132251578:132265602:+	chr9:132251478-132265702	ENSG00000204054	RP11-492E3.1	se	2		0.22	0.12	0.34	1.5	10.1	NTC_vs_siRNA1_10uM
se@20:2639483:2640171:-|20:2639168:2640171:-	chr20:2639068-2640271	ENSG00000101365	IDH3B	se	2		0.22	0.06	0.28	2.22	7.07	NTC_vs_siRNA1_10uM
se@2:172217023:172248553:-|2:172196064:172248553:-	chr2:172195964-172248653	ENSG00000123600	METTL8	se	2		0.22	0.06	0.28	2.22	22.3	NTC_vs_siRNA1_10uM
cj@13:79894845:79896484:-|13:other:79896484:-|13:79894845:other:-	chr13:79894745-79896584	ENSG00000139746	RBM26	cj	2		0.22	0.11	0.33	1.58	140	NTC_vs_siRNA1_10uM
cj@17:73888581:73888836:-|17:other:73888836:-|17:73888581:other:-	chr17:73888481-73888936	ENSG00000141569	TRIM65	cj	3		0.22	0.12	0.34	1.5	5.45	NTC_vs_siRNA1_10uM
cj@18:675402:677345:-|18:other:677345:-|18:675402:other:-	chr18:675302-677445	ENSG00000132199	ENOSF1	cj	3		0.22	0.12	0.34	1.5	127	NTC_vs_siRNA1_10uM
cj@19:55752759:55752845:-|19:other:55752845:-|19:55752759:other:-	chr19:55752659-55752945	ENSG00000105063	PPP6R1	cj	2		0.22	0.05	0.27	2.43	2180	NTC_vs_siRNA1_10uM
ci@7:99933843:99935802:+|7:99933843:99933844:+	chr7:99933743-99935902	ENSG00000121716	PILRB	ci	2		0.22	0.41	0.63	0.62	25.6	NTC_vs_siRNA1_10uM
ci@6:99851758:99852479:-|6:99852478:99852479:-	chr6:99851658-99852579	ENSG00000132424	PNISR	ci	1		0.22	0.45	0.67	0.574	23.5	NTC_vs_siRNA1_10uM
ci@8:145140041:145140192:+|8:145140041:145140042:+	chr8:145139941-145140292	ENSG00000197858	GPAA1	ci	2		0.22	0.34	0.56	0.72	34	NTC_vs_siRNA1_10uM
ci@1:33476434:33478808:-|1:33478807:33478808:-	chr1:33476334-33478908	ENSG00000004455	AK2	ci	2		0.22	0.45	0.67	0.574	3720000000000000	NTC_vs_siRNA1_10uM
a3ss@1:173833842:173834367:-|1:173833644:173834367:-	chr1:173833544-173834467	ENSG00000234741	GAS5	a3ss	2		0.22	0.22	0.44	1	25.3	NTC_vs_siRNA1_10uM
a5ss@6:30618877:30619043:+|6:30618859:30619043:+	chr6:30618759-30619143	ENSG00000204564	C6orf136	a5ss	1	TRUE	0.22	0.04	0.26	2.7	12.3	NTC_vs_siRNA1_10uM
a5ss@9:131831254:131831355:+|9:131830611:131831355:+	chr9:131830511-131831455	ENSG00000148343	FAM73B	a5ss	1	TRUE	0.22	0.23	0.45	0.968	1750	NTC_vs_siRNA1_10uM
se@10:122649521:122650228:+|10:122649521:122659541:+	chr10:122649421-122659641	ENSG00000120008	WDR11	se	2	TRUE	0.22	0.02	0.24	3.58	5.16	NTC_vs_siRNA1_10uM
se@2:99787892:99787973:-|2:99787115:99787973:-	chr2:99787015-99788073	ENSG00000158411	MITD1	se	2		0.22	0.1	0.32	1.68	105	NTC_vs_siRNA1_10uM
se@20:62656046:62657292:+|20:62656046:62658335:+	chr20:62655946-62658435	ENSG00000101161	PRPF6	se	2		0.22	0.04	0.26	2.7	11100000000	NTC_vs_siRNA1_10uM
tutr@12:76738507:76739591:-|12:76738284:76739591:-	chr12:76738184-76739691	ENSG00000179941	BBS10	tutr	2		0.22	0.15	0.37	1.3	48.7	NTC_vs_siRNA1_10uM
tutr@7:100958067:100958413:-|7:100957942:100958413:-	chr7:100957842-100958513	ENSG00000128581	RABL5	tutr	2		0.22	0.17	0.39	1.2	82.8	NTC_vs_siRNA1_10uM
tutr@3:128198989:128199860:-|3:128198268:128199860:-	chr3:128198168-128199960	ENSG00000179348	GATA2	tutr	1		0.22	0.02	0.24	3.58	2.43e+18	NTC_vs_siRNA1_10uM
cj@18:55912740:55916131:+|18:55912740:other:+|18:other:55916131:+	chr18:55912640-55916231	ENSG00000049759	NEDD4L	cj	2		0.22	0	0.22	#NUM!	5.58	NTC_vs_siRNA1_10uM
cj@14:24911001:24911384:-|14:other:24911384:-|14:24911001:other:-	chr14:24910901-24911484	ENSG00000100445	SDR39U1	cj	2		-0.22	0.32	0.1	-1.68	7.6	NTC_vs_siRNA1_10uM
cj@19:3969827:3970919:-|19:other:3970919:-|19:3969827:other:-	chr19:3969727-3971019	ENSG00000167657	DAPK3	cj	1		0.22	0	0.22	#NUM!	54.4	NTC_vs_siRNA1_10uM
cj@2:99787115:99787806:-|2:other:99787806:-|2:99787115:other:-	chr2:99787015-99787906	ENSG00000158411	MITD1	cj	3		0.22	0.1	0.32	1.68	67.9	NTC_vs_siRNA1_10uM
cj@10:119078485:119100491:-|10:other:119100491:-|10:119078485:other:-	chr10:119078385-119100591	ENSG00000165650	PDZD8	cj	3		0.22	0	0.22	#NUM!	58.7	NTC_vs_siRNA1_10uM
cj@1:29527101:29528455:-|1:other:29528455:-|1:29527101:other:-	chr1:29527001-29528555	ENSG00000116353	MECR	cj	2		0.22	0.02	0.24	3.58	17	NTC_vs_siRNA1_10uM
cj@7:150774114:150774188:-|7:other:150774188:-|7:150774114:other:-	chr7:150774014-150774288	ENSG00000164896	FASTK	cj	2		0.22	0.02	0.24	3.58	13.8	NTC_vs_siRNA1_10uM
cj@2:113410375:113414699:+|2:113410375:other:+|2:other:113414699:+	chr2:113410275-113414799	ENSG00000144136	SLC20A1	cj	2		0.22	0.1	0.32	1.68	27.3	NTC_vs_siRNA1_10uM
cj@8:6299677:6301914:+|8:6299677:other:+|8:other:6301914:+	chr8:6299577-6302014	ENSG00000147316	MCPH1	cj	2		0.22	0.04	0.26	2.7	149	NTC_vs_siRNA1_10uM
ci@14:20920308:20920488:-|14:20920487:20920488:-	chr14:20920208-20920588	ENSG00000092094	OSGEP	ci	2		0.22	0.03	0.25	3.06	8.98	NTC_vs_siRNA1_10uM
ci@6:24418806:24423165:+|6:24418806:24418807:+	chr6:24418706-24423265	ENSG00000124532	MRS2	ci	2		0.22	0.01	0.23	4.52	232	NTC_vs_siRNA1_10uM
ci@7:100285506:100285604:-|7:100285603:100285604:-	chr7:100285406-100285704	ENSG00000146830	GIGYF1	ci	2		0.22	0.02	0.24	3.58	9.62	NTC_vs_siRNA1_10uM
ci@11:64852272:64852587:+|11:64852272:64852273:+	chr11:64852172-64852687	ENSG00000162300	ZFPL1	ci	2		0.22	0.03	0.25	3.06	6.65	NTC_vs_siRNA1_10uM
ci@7:150932698:150933494:+|7:150932698:150932699:+	chr7:150932598-150933594	ENSG00000033100	CHPF2	ci	2		0.22	0.15	0.37	1.3	9.36	NTC_vs_siRNA1_10uM
ci@19:3573798:3574381:+|19:3573798:3573799:+	chr19:3573698-3574481	ENSG00000064961	HMG20B	ci	2		0.22	0.16	0.38	1.25	1430	NTC_vs_siRNA1_10uM
ci@4:128807883:128808551:+|4:128807883:128807884:+	chr4:128807783-128808651	ENSG00000142731	PLK4	ci	2		0.22	0.02	0.24	3.58	56.2	NTC_vs_siRNA1_10uM
a3ss@12:42836543:42838849:+|12:42836543:42839775:+|12:42836543:42839868:+	chr12:42836443-42839968	ENSG00000134283	PPHLN1	a3ss	2	FALSE	-0.22	0.73	0.51	-0.517	6.22	NTC_vs_siRNA1_10uM
a5ss@7:35840883:35872408:+|7:35840882:35872408:+|7:35840880:35872408:+|7:35840879:35872408:+	chr7:35840779-35872508	ENSG00000122545	SEPT7	a5ss	3	TRUE	0.22	0.08	0.3	1.91	31.9	NTC_vs_siRNA1_10uM
a5ss@20:61595374:61595580:+|20:61595032:61595580:+	chr20:61594932-61595680	ENSG00000101194	SLC17A9	a5ss	1	TRUE	0.22	0.08	0.3	1.91	111	NTC_vs_siRNA1_10uM
a5ss@16:28497811:28497895:-|16:28497811:28497899:-	chr16:28497711-28497999	ENSG00000188603	CLN3	a5ss	2	FALSE	0.22	0.75	0.97	0.371	29.2	NTC_vs_siRNA1_10uM
a5ss@7:5269369:5270466:+|7:5269336:5270466:+	chr7:5269236-5270566	ENSG00000157954	WIPI2	a5ss	1		0.22	0.5	0.72	0.526	12.9	NTC_vs_siRNA1_10uM
mxe@17:79892621:79892802:-|17:79892365:79892802:-	chr17:79891152-79892902	ENSG00000183010	PYCR1	mxe	1		0.22	0.37	0.59	0.673	165	NTC_vs_siRNA1_10uM
ri@12:31242424:31242820:+|12:31242424:31242425:+	chr12:31242324-31242920	ENSG00000013573	DDX11	ri	2	TRUE	0.22	0.35	0.57	0.704	466	NTC_vs_siRNA1_10uM
ri@1:17368:17606:-|1:17605:17606:-	chr1:17268-17706	ENSG00000227232	WASH7P	ri	1		0.22	0.6	0.82	0.451	25.7	NTC_vs_siRNA1_10uM
ri@19:48259244:48259785:+|19:48259244:48259245:+	chr19:48259144-48259885	ENSG00000105373	GLTSCR2	ri	2		0.22	0.2	0.42	1.07	301000	NTC_vs_siRNA1_10uM
ri@22:21350401:21350985:+|22:21350401:21350402:+	chr22:21350301-21351085	ENSG00000099949	LZTR1	ri	2	TRUE	0.22	0.36	0.58	0.688	28.6	NTC_vs_siRNA1_10uM
se@8:17830196:17838100:+|8:17830196:17842956:+	chr8:17830096-17843056	ENSG00000078674	PCM1	se	2		0.22	0.39	0.61	0.645	17.8	NTC_vs_siRNA1_10uM
se@10:111674857:111683160:-|10:111667573:111683160:-	chr10:111667473-111683260	ENSG00000108039	XPNPEP1	se	2	TRUE	0.22	0.07	0.29	2.05	11.5	NTC_vs_siRNA1_10uM
se@12:51442968:51445875:+|12:51442968:51450133:+	chr12:51442868-51450233	ENSG00000050426	LETMD1	se	2	TRUE	0.22	0.67	0.89	0.41	5.52	NTC_vs_siRNA1_10uM
se@2:27822545:27822837:+|2:27822545:27823558:+	chr2:27822445-27823658	ENSG00000243943	ZNF512	se	2		0.22	0.13	0.35	1.43	45.6	NTC_vs_siRNA1_10uM
se@X:102939657:102940099:-|X:102931979:102940099:-	chrX:102931879-102940199	ENSG00000123562	MORF4L2	se	2		0.22	0.54	0.76	0.493	81600	NTC_vs_siRNA1_10uM
se@5:31531632:31532097:-|5:31531031:31532097:-	chr5:31530931-31532197	ENSG00000113360	DROSHA	se	2		0.22	0.36	0.58	0.688	18.1	NTC_vs_siRNA1_10uM
se@6:161518208:161519310:+|6:161518208:161522924:+	chr6:161518108-161523024	ENSG00000085511	MAP3K4	se	2		0.22	0.74	0.96	0.376	30.6	NTC_vs_siRNA1_10uM
se@21:40551912:40552211:-|21:40550573:40552211:-	chr21:40550473-40552311	ENSG00000183527	PSMG1	se	2		0.22	0.13	0.35	1.43	108000000	NTC_vs_siRNA1_10uM
se@5:31531628:31532097:-|5:31531031:31532097:-	chr5:31530931-31532197	ENSG00000113360	DROSHA	se	2		0.22	0.52	0.74	0.509	61.9	NTC_vs_siRNA1_10uM
se@1:47778693:47779708:-|1:47776034:47779708:-	chr1:47775934-47779808	ENSG00000123473	STIL	se	2		0.22	0.76	0.98	0.367	8.59	NTC_vs_siRNA1_10uM
se@8:82629523:82630417:-|8:82627349:82630417:-	chr8:82627249-82630517	ENSG00000104231	ZFAND1	se	2	TRUE	0.22	0.4	0.62	0.632	34.5	NTC_vs_siRNA1_10uM
se@5:150413360:150414563:-|5:150411944:150414563:-	chr5:150411844-150414663	ENSG00000145901	TNIP1	se	1		0.22	0.67	0.89	0.41	5.74	NTC_vs_siRNA1_10uM
tutr@15:78885595:78886043:+|15:78885595:78886465:+	chr15:78885495-78886565	ENSG00000169684	CHRNA5	tutr	2		0.22	0.27	0.49	0.86	8.08	NTC_vs_siRNA1_10uM
tutr@6:79911193:79911428:-|6:79910964:79911428:-	chr6:79910864-79911528	ENSG00000118418	HMGN3	tutr	2		0.22	0.65	0.87	0.421	111000000000	NTC_vs_siRNA1_10uM
tutr@16:58438633:58439942:+|16:58438633:58440048:+	chr16:58438533-58440148	ENSG00000181938	GINS3	tutr	1		0.22	0.66	0.88	0.415	187000	NTC_vs_siRNA1_10uM
tutr@1:228363214:228364083:+|1:228363214:228369958:+	chr1:228363114-228370058	ENSG00000181873	IBA57	tutr	1		0.22	0.64	0.86	0.426	372	NTC_vs_siRNA1_10uM
tutr@4:39122686:39123454:+|4:39122686:39123807:+	chr4:39122586-39123907	ENSG00000109790	KLHL5	tutr	1		0.22	0.52	0.74	0.509	1620	NTC_vs_siRNA1_10uM
tutr@19:19466591:19468571:+|19:19466591:19469563:+	chr19:19466491-19469663	ENSG00000129933	MAU2	tutr	1		0.22	0.4	0.62	0.632	5890000000	NTC_vs_siRNA1_10uM
tutr@10:13672340:13672720:+|10:13672340:13672859:+	chr10:13672240-13672959	ENSG00000165630	PRPF18	tutr	1		0.22	0.74	0.96	0.376	3730000	NTC_vs_siRNA1_10uM
tutr@3:72798784:72799433:-|3:72798428:72799433:-	chr3:72798328-72799533	ENSG00000144736	SHQ1	tutr	1		0.22	0.07	0.29	2.05	4600	NTC_vs_siRNA1_10uM
tutr@13:80910307:80910891:-|13:80910109:80910891:-	chr13:80910009-80910991	ENSG00000136158	SPRY2	tutr	1		0.22	0.54	0.76	0.493	25.1	NTC_vs_siRNA1_10uM
tutr@2:48602582:48606318:+|2:48602582:48606433:+	chr2:48602482-48606533	ENSG00000170802	FOXN2	tutr	1		0.22	0.4	0.62	0.632	3590000000	NTC_vs_siRNA1_10uM
tutr@7:6369209:6370004:-|7:6369040:6370004:-	chr7:6368940-6370104	ENSG00000178397	FAM220A	tutr	2		0.22	0.6	0.82	0.451	274	NTC_vs_siRNA1_10uM
tutr@11:869763:869856:-|11:868393:869856:-	chr11:868293-869956	ENSG00000177830	CHID1	tutr	2		0.22	0.14	0.36	1.36	7.25	NTC_vs_siRNA1_10uM
cj@11:6340794:6341323:-|11:other:6341323:-|11:6340794:other:-	chr11:6340694-6341423	ENSG00000170955	PRKCDBP	cj	1		-0.22	0.98	0.76	-0.367	8.31	NTC_vs_siRNA1_10uM
cj@1:153631362:153631614:+|1:153631362:other:+|1:other:153631614:+	chr1:153631262-153631714	ENSG00000143553	SNAPIN	cj	2		0.22	0.13	0.35	1.43	12.7	NTC_vs_siRNA1_10uM
cj@9:99404168:99408175:-|9:other:99408175:-|9:99404168:other:-	chr9:99404068-99408275	ENSG00000158122	AAED1	cj	3		0.22	0.28	0.5	0.837	40.9	NTC_vs_siRNA1_10uM
cj@4:104063065:104064405:-|4:other:104064405:-|4:104063065:other:-	chr4:104062965-104064505	ENSG00000138778	CENPE	cj	1		-0.22	0.95	0.73	-0.38	15.2	NTC_vs_siRNA1_10uM
cj@1:246078942:246091233:-|1:other:246091233:-|1:246078942:other:-	chr1:246078842-246091333	ENSG00000185420	SMYD3	cj	2		0.22	0.07	0.29	2.05	5.35	NTC_vs_siRNA1_10uM
cj@14:100563995:100589876:+|14:100563995:other:+|14:other:100589876:+	chr14:100563895-100589976	ENSG00000196405	EVL	cj	1		0.22	0.78	1	0.358	7.31	NTC_vs_siRNA1_10uM
cj@3:15807819:15836730:-|3:other:15836730:-|3:15807819:other:-	chr3:15807719-15836830	ENSG00000206560	ANKRD28	cj	2		0.22	0.07	0.29	2.05	7.17	NTC_vs_siRNA1_10uM
cj@9:134518804:134525516:-|9:other:134525516:-|9:134518804:other:-	chr9:134518704-134525616	ENSG00000107263	RAPGEF1	cj	3		0.22	0.52	0.74	0.509	46	NTC_vs_siRNA1_10uM
cj@2:220112257:220112384:+|2:220112257:other:+|2:other:220112384:+	chr2:220112157-220112484	ENSG00000115661	STK16	cj	1		0.22	0.76	0.98	0.367	39.3	NTC_vs_siRNA1_10uM
cj@9:138758382:138773479:-|9:other:138773479:-|9:138758382:other:-	chr9:138758282-138773579	ENSG00000130559	CAMSAP1	cj	1		-0.22	0.98	0.76	-0.367	19.7	NTC_vs_siRNA1_10uM
ci@3:48625837:48626075:-|3:48626074:48626075:-	chr3:48625737-48626175	ENSG00000114270	COL7A1	ci	2		0.22	0.13	0.35	1.43	30.2	NTC_vs_siRNA1_10uM
ci@12:58001396:58002303:+|12:58001396:58001397:+	chr12:58001296-58002403	ENSG00000178498	DTX3	ci	1		0.22	0.78	1	0.358	16.9	NTC_vs_siRNA1_10uM
ci@1:153719839:153721165:+|1:153719839:153719840:+	chr1:153719739-153721265	ENSG00000143624	INTS3	ci	1		0.22	0.73	0.95	0.38	32.7	NTC_vs_siRNA1_10uM
ci@20:61513766:61522312:-|20:61522311:61522312:-	chr20:61513666-61522412	ENSG00000101191	DIDO1	ci	2		0.22	0.2	0.42	1.07	7.3	NTC_vs_siRNA1_10uM
ci@17:4858899:4859237:+|17:4858899:4858900:+	chr17:4858799-4859337	ENSG00000108515	ENO3	ci	2		0.22	0.19	0.41	1.11	16.4	NTC_vs_siRNA1_10uM
ci@5:176737541:176737669:-|5:176737668:176737669:-	chr5:176737441-176737769	ENSG00000213347	MXD3	ci	1		0.22	0.76	0.98	0.367	8.49	NTC_vs_siRNA1_10uM
se@3:145795711:145796903:-|3:145794682:145796903:-	chr3:145794582-145797003	ENSG00000152952	PLOD2	se	2		0.21	0.47	0.68	0.533	47.9	NTC_vs_siRNA1_10uM
tutr@13:73329354:73329587:+|13:73329354:73330334:+	chr13:73329254-73330434	ENSG00000136122	BORA	tutr	2		-0.21	0.81	0.6	-0.433	7.41	NTC_vs_siRNA1_10uM
tutr@15:72069713:72070964:+|15:72069713:72075615:+	chr15:72069613-72075715	ENSG00000187720	THSD4	tutr	2		0.21	0.71	0.92	0.374	9.74	NTC_vs_siRNA1_10uM
ci@19:19758337:19758408:-|19:19758407:19758408:-	chr19:19758237-19758508	ENSG00000105726	ATP13A1	ci	1		0.21	0.72	0.93	0.369	19.4	NTC_vs_siRNA1_10uM
a5ss@17:40270421:40271072:-|17:40270421:40271263:-	chr17:40270321-40271363	ENSG00000108773	KAT2A	a5ss	1	TRUE	0.21	0.24	0.45	0.907	250	NTC_vs_siRNA1_10uM
mxe@2:220093896:220094257:-|2:220093207:220094257:-	chr2:220092675-220094357	ENSG00000198925	ATG9A	mxe	1		0.21	0.07	0.28	2	92	NTC_vs_siRNA1_10uM
ri@17:5012347:5012689:-|17:5012688:5012689:-	chr17:5012247-5012789	ENSG00000167840	ZNF232	ri	2	TRUE	0.21	0.3	0.51	0.766	8.06	NTC_vs_siRNA1_10uM
se@11:47587538:47591252:+|11:47587538:47593023:+	chr11:47587438-47593123	ENSG00000110536	PTPMT1	se	2		0.21	0.3	0.51	0.766	1200	NTC_vs_siRNA1_10uM
se@12:50480661:50481146:+|12:50480661:50482304:+	chr12:50480561-50482404	ENSG00000066117	SMARCD1	se	2		0.21	0.29	0.5	0.786	250	NTC_vs_siRNA1_10uM
se@9:36581736:36583624:+|9:36581736:36589533:+	chr9:36581636-36589633	ENSG00000165304	MELK	se	2	TRUE	0.21	0.29	0.5	0.786	18.4	NTC_vs_siRNA1_10uM
se@1:225705008:225706900:-|1:225702602:225706900:-	chr1:225702502-225707000	ENSG00000154380	ENAH	se	2		0.21	0.11	0.32	1.54	32400	NTC_vs_siRNA1_10uM
se@3:186505671:186506099:+|3:186505671:186506914:+	chr3:186505571-186507014	ENSG00000156976	EIF4A2	se	2	FALSE	0.21	0.31	0.52	0.746	124000	NTC_vs_siRNA1_10uM
se@9:131009765:131010203:+|9:131009765:131010862:+	chr9:131009665-131010962	ENSG00000106976	DNM1	se	2		0.21	0.11	0.32	1.54	36.1	NTC_vs_siRNA1_10uM
se@10:124794031:124797263:+|10:124794031:124799982:+	chr10:124793931-124800082	ENSG00000196177	ACADSB	se	2	TRUE	0.21	0.07	0.28	2	5.54	NTC_vs_siRNA1_10uM
se@4:44688730:44690024:+|4:44688730:44691303:+	chr4:44688630-44691403	ENSG00000151806	GUF1	se	2	TRUE	0.21	0.19	0.4	1.07	7.18	NTC_vs_siRNA1_10uM
se@2:220093896:220094257:-|2:220092775:220094257:-	chr2:220092675-220094357	ENSG00000198925	ATG9A	se	1		0.21	0.05	0.26	2.38	1650	NTC_vs_siRNA1_10uM
se@9:37819398:37842086:+|9:37819398:37854777:+	chr9:37819298-37854877	ENSG00000122741	DCAF10	se	2		0.21	0.12	0.33	1.46	25.6	NTC_vs_siRNA1_10uM
se@22:42998062:42998776:-|22:42995799:42998776:-	chr22:42995699-42998876	ENSG00000100227	POLDIP3	se	2		0.21	0.24	0.45	0.907	10.8	NTC_vs_siRNA1_10uM
tutr@5:177549002:177549408:+|5:177549002:177553088:+	chr5:177548902-177553188	ENSG00000145911	N4BP3	tutr	1		0.21	0.46	0.67	0.543	18.4	NTC_vs_siRNA1_10uM
tutr@12:100617693:100617967:+|12:100617693:100618201:+	chr12:100617593-100618301	ENSG00000075089	ACTR6	tutr	1		0.21	0.07	0.28	2	53.2	NTC_vs_siRNA1_10uM
tutr@19:49844018:49844579:-|19:49843850:49844579:-	chr19:49843750-49844679	ENSG00000074219	TEAD2	tutr	1		0.21	0.24	0.45	0.907	1350	NTC_vs_siRNA1_10uM
tutr@15:78790485:78790794:+|15:78790485:78791490:+	chr15:78790385-78791590	ENSG00000136381	IREB2	tutr	1		0.21	0.11	0.32	1.54	26.5	NTC_vs_siRNA1_10uM
cj@17:8339363:8347578:+|17:8339363:other:+|17:other:8347578:+	chr17:8339263-8347678	ENSG00000166579	NDEL1	cj	3		0.21	0.05	0.26	2.38	5.58	NTC_vs_siRNA1_10uM
cj@2:55816092:55825552:-|2:other:55825552:-|2:55816092:other:-	chr2:55815992-55825652	ENSG00000138041	SMEK2	cj	3		0.21	0.12	0.33	1.46	5.52	NTC_vs_siRNA1_10uM
cj@1:227920728:227921115:-|1:other:227921115:-|1:227920728:other:-	chr1:227920628-227921215	ENSG00000081692	JMJD4	cj	2		0.21	0.02	0.23	3.52	6.14	NTC_vs_siRNA1_10uM
ci@21:44473757:44473972:-|21:44473971:44473972:-	chr21:44473657-44474072	ENSG00000160200	CBS	ci	1		0.21	0.02	0.23	3.52	8080	NTC_vs_siRNA1_10uM
ci@2:113414818:113416402:+|2:113414818:113414819:+	chr2:113414718-113416502	ENSG00000144136	SLC20A1	ci	2		0.21	0.02	0.23	3.52	82.6	NTC_vs_siRNA1_10uM
ci@6:30618859:30619043:+|6:30618859:30618860:+	chr6:30618759-30619143	ENSG00000204564	C6orf136	ci	2		0.21	0.06	0.27	2.17	6.21	NTC_vs_siRNA1_10uM
a3ss@19:12834179:12834583:-|19:12834177:12834583:-	chr19:12834077-12834683	ENSG00000105576	TNPO2	a3ss	2		0.21	0.03	0.24	3	8.25	NTC_vs_siRNA1_10uM
se@3:112288116:112289387:+|3:112288116:112292736:+	chr3:112288016-112292836	ENSG00000138459	SLC35A5	se	2	TRUE	0.21	0.1	0.31	1.63	5.85	NTC_vs_siRNA1_10uM
se@1:162560301:162562522:+|1:162560301:162567582:+	chr1:162560201-162567682	ENSG00000117143	UAP1	se	1		0.21	0.15	0.36	1.26	455	NTC_vs_siRNA1_10uM
tutr@1:70727782:70728398:-|1:70726918:70728398:-	chr1:70726818-70728498	ENSG00000118454	ANKRD13C	tutr	1		0.21	0.15	0.36	1.26	705	NTC_vs_siRNA1_10uM
tutr@9:116053940:116054913:+|9:116053940:116055185:+	chr9:116053840-116055285	ENSG00000136875	PRPF4	tutr	1		0.21	0.21	0.42	1	673000000000000	NTC_vs_siRNA1_10uM
cj@2:149447942:149501191:+|2:149447942:other:+|2:other:149501191:+	chr2:149447842-149501291	ENSG00000135999	EPC2	cj	3		0.21	0	0.21	#NUM!	7.86	NTC_vs_siRNA1_10uM
cj@17:7221675:7221814:-|17:other:7221814:-|17:7221675:other:-	chr17:7221575-7221914	ENSG00000215041	NEURL4	cj	3		0.21	0	0.21	#NUM!	31.9	NTC_vs_siRNA1_10uM
cj@18:55916169:55919233:+|18:55916169:other:+|18:other:55919233:+	chr18:55916069-55919333	ENSG00000049759	NEDD4L	cj	3		0.21	0	0.21	#NUM!	14.5	NTC_vs_siRNA1_10uM
cj@6:43592466:43592625:-|6:other:43592625:-|6:43592466:other:-	chr6:43592366-43592725	ENSG00000172432	GTPBP2	cj	3		0.21	0	0.21	#NUM!	9.24	NTC_vs_siRNA1_10uM
cj@17:4856404:4856567:+|17:4856404:other:+|17:other:4856567:+	chr17:4856304-4856667	ENSG00000108515	ENO3	cj	3		0.21	0.04	0.25	2.64	782	NTC_vs_siRNA1_10uM
cj@6:43592799:43593100:-|6:other:43593100:-|6:43592799:other:-	chr6:43592699-43593200	ENSG00000172432	GTPBP2	cj	2		0.21	0	0.21	#NUM!	8.69	NTC_vs_siRNA1_10uM
cj@7:23015924:23016312:-|7:other:23016312:-|7:23015924:other:-	chr7:23015824-23016412	ENSG00000122591	FAM126A	cj	3		0.21	0.04	0.25	2.64	11.3	NTC_vs_siRNA1_10uM
cj@3:36534721:36545885:+|3:36534721:other:+|3:other:36545885:+	chr3:36534621-36545985	ENSG00000144681	STAC	cj	3		0.21	0	0.21	#NUM!	7.73	NTC_vs_siRNA1_10uM
ci@8:145139233:145139316:+|8:145139233:145139234:+	chr8:145139133-145139416	ENSG00000197858	GPAA1	ci	2		0.21	0.15	0.36	1.26	128	NTC_vs_siRNA1_10uM
ci@14:24659014:24659586:-|14:24659585:24659586:-	chr14:24658914-24659686	ENSG00000259522	RP11-468E2.2	ci	2		0.21	0.09	0.3	1.74	92.2	NTC_vs_siRNA1_10uM
ci@12:122622137:122622741:+|12:122622137:122622138:+	chr12:122622037-122622841	ENSG00000175727	MLXIP	ci	2		0.21	0	0.21	#NUM!	5.28	NTC_vs_siRNA1_10uM
ci@14:21966513:21967169:-|14:21967168:21967169:-	chr14:21966413-21967269	ENSG00000165819	METTL3	ci	2		0.21	0.1	0.31	1.63	26.7	NTC_vs_siRNA1_10uM
ci@8:124822591:124824759:+|8:124822591:124822592:+	chr8:124822491-124824859	ENSG00000176853	FAM91A1	ci	2		0.21	0.09	0.3	1.74	5.9	NTC_vs_siRNA1_10uM
ci@9:139976516:139977089:+|9:139976516:139976517:+	chr9:139976416-139977189	ENSG00000197355	UAP1L1	ci	2		0.21	0	0.21	#NUM!	17.8	NTC_vs_siRNA1_10uM
ci@12:64178852:64195871:+|12:64178852:64178853:+	chr12:64178752-64195971	ENSG00000118600	TMEM5	ci	2		0.21	0	0.21	#NUM!	14.3	NTC_vs_siRNA1_10uM
ci@2:58431361:58449077:-|2:58449076:58449077:-	chr2:58431261-58449177	ENSG00000115392	FANCL	ci	2		0.21	0	0.21	#NUM!	7.93	NTC_vs_siRNA1_10uM
a3ss@4:69184471:69184544:-|4:69184447:69184544:-	chr4:69184347-69184644	ENSG00000083896	YTHDC1	a3ss	2		0.21	0.56	0.77	0.459	13	NTC_vs_siRNA1_10uM
a3ss@12:6675502:6675695:-|12:6675490:6675695:-	chr12:6675390-6675795	ENSG00000111641	NOP2	a3ss	1		0.21	0.51	0.72	0.497	29	NTC_vs_siRNA1_10uM
a3ss@17:56058165:56059234:-|17:56058147:56059234:-	chr17:56058047-56059334	ENSG00000136451	VEZF1	a3ss	2		0.21	0.73	0.94	0.365	32.6	NTC_vs_siRNA1_10uM
a5ss@19:16742535:16757907:-|19:16742535:16757931:-	chr19:16742435-16758031	ENSG00000214046	SMIM7	a5ss	1		0.21	0.76	0.97	0.352	6.32	NTC_vs_siRNA1_10uM
a5ss@6:31525626:31525799:+|6:31525581:31525799:+	chr6:31525481-31525899	ENSG00000204498	NFKBIL1	a5ss	1		0.21	0.77	0.98	0.348	7.95	NTC_vs_siRNA1_10uM
a5ss@17:4854519:4855123:+|17:4854509:4855123:+|17:4854477:4855123:+	chr17:4854377-4855223	ENSG00000108515	ENO3	a5ss	3		-0.21	0.71	0.5	-0.506	9.34	NTC_vs_siRNA1_10uM
a5ss@15:50593099:50593418:-|15:50593099:50593454:-	chr15:50592999-50593554	ENSG00000104064	GABPB1	a5ss	1		0.21	0.53	0.74	0.482	32	NTC_vs_siRNA1_10uM
mxe@16:57824978:57828911:-|16:57819578:57828911:-	chr16:57806100-57829011	ENSG00000140859	KIFC3	mxe	1		0.21	0.74	0.95	0.36	17.7	NTC_vs_siRNA1_10uM
mxe@13:73303231:73305419:+|13:73303231:73309098:+	chr13:73303131-73312200	ENSG00000136122	BORA	mxe	1	TRUE	0.21	0.54	0.75	0.474	6	NTC_vs_siRNA1_10uM
mxe@9:134381840:134382738:+|9:134381840:134384298:+	chr9:134381740-134385230	ENSG00000130714	POMT1	mxe	2		0.21	0.76	0.97	0.352	12.4	NTC_vs_siRNA1_10uM
ri@5:175956819:175957083:-|5:175957082:175957083:-	chr5:175956719-175957183	ENSG00000146083	RNF44	ri	1	FALSE	0.21	0.63	0.84	0.415	58.5	NTC_vs_siRNA1_10uM
se@1:242012329:242012411:+|1:242012329:242013711:+	chr1:242012229-242013811	ENSG00000174371	EXO1	se	2		0.21	0.64	0.85	0.409	60.1	NTC_vs_siRNA1_10uM
se@20:37054696:37055062:-|20:37049745:37055062:-	chr20:37049645-37055162	ENSG00000196756	RP4-564F22.2	se	2		0.21	0.64	0.85	0.409	297	NTC_vs_siRNA1_10uM
se@3:141122873:141157085:+|3:141122873:141161231:+	chr3:141122773-141161331	ENSG00000177311	ZBTB38	se	2		0.21	0.64	0.85	0.409	13	NTC_vs_siRNA1_10uM
se@8:1824900:1828214:+|8:1824900:1830801:+	chr8:1824800-1830901	ENSG00000104728	ARHGEF10	se	2		0.21	0.66	0.87	0.399	27.8	NTC_vs_siRNA1_10uM
tutr@18:12985251:12985719:+|18:12985251:12987530:+	chr18:12985151-12987630	ENSG00000085415	SEH1L	tutr	1		0.21	0.61	0.82	0.427	2.46e+17	NTC_vs_siRNA1_10uM
tutr@11:75852457:75853547:+|11:75852457:75853695:+	chr11:75852357-75853795	ENSG00000198382	UVRAG	tutr	2		0.21	0.53	0.74	0.482	201	NTC_vs_siRNA1_10uM
tutr@6:71570037:71570870:+|6:71570037:71571718:+	chr6:71569937-71571818	ENSG00000112305	SMAP1	tutr	1		0.21	0.54	0.75	0.474	228	NTC_vs_siRNA1_10uM
tutr@22:21304133:21307889:+|22:21304133:21308035:+	chr22:21304033-21308135	ENSG00000099942	CRKL	tutr	1		0.21	0.73	0.94	0.365	9.29e+38	NTC_vs_siRNA1_10uM
cj@17:55946554:55948647:-|17:other:55948647:-|17:55946554:other:-	chr17:55946454-55948747	ENSG00000180891	CUEDC1	cj	1		-0.21	0.97	0.76	-0.352	8.19	NTC_vs_siRNA1_10uM
cj@X:122757134:122757638:-|X:other:122757638:-|X:122757134:other:-	chrX:122757034-122757738	ENSG00000125676	THOC2	cj	1		0.21	0.68	0.89	0.388	365	NTC_vs_siRNA1_10uM
cj@2:86272483:86272740:-|2:other:86272740:-|2:86272483:other:-	chr2:86272383-86272840	ENSG00000068654	POLR1A	cj	1		-0.21	1	0.79	-0.34	92.2	NTC_vs_siRNA1_10uM
cj@12:88584399:88586381:+|12:88584399:other:+|12:other:88586381:+	chr12:88584299-88586481	ENSG00000139324	TMTC3	cj	1		0.21	0.79	1	0.34	119	NTC_vs_siRNA1_10uM
cj@1:156514264:156517865:-|1:other:156517865:-|1:156514264:other:-	chr1:156514164-156517965	ENSG00000183856	IQGAP3	cj	1		-0.21	0.94	0.73	-0.365	7.87	NTC_vs_siRNA1_10uM
cj@1:46746232:46746797:-|1:other:46746797:-|1:46746232:other:-	chr1:46746132-46746897	ENSG00000132128	LRRC41	cj	1		0.21	0.79	1	0.34	8.35	NTC_vs_siRNA1_10uM
cj@20:13782329:13789488:+|20:13782329:other:+|20:other:13789488:+	chr20:13782229-13789588	ENSG00000101247	NDUFAF5	cj	1		0.21	0.79	1	0.34	34	NTC_vs_siRNA1_10uM
cj@18:158714:163308:+|18:158714:other:+|18:other:163308:+	chr18:158614-163408	ENSG00000101557	USP14	cj	1		-0.21	0.94	0.73	-0.365	305	NTC_vs_siRNA1_10uM
cj@16:30762602:30762870:+|16:30762602:other:+|16:other:30762870:+	chr16:30762502-30762970	ENSG00000156873	PHKG2	cj	1		0.21	0.79	1	0.34	6.12	NTC_vs_siRNA1_10uM
cj@1:1653150:1654147:-|1:other:1654147:-|1:1653150:other:-	chr1:1653050-1654247	ENSG00000008128	CDK11A	cj	1		0.21	0.67	0.88	0.393	12.6	NTC_vs_siRNA1_10uM
ci@14:23777408:23778025:+|14:23777408:23777409:+	chr14:23777308-23778125	ENSG00000129473	BCL2L2	ci	1		0.21	0.79	1	0.34	47.8	NTC_vs_siRNA1_10uM
ci@20:62325841:62326094:+|20:62325841:62325842:+	chr20:62325741-62326194	ENSG00000258366	RTEL1	ci	1		0.21	0.79	1	0.34	6.27	NTC_vs_siRNA1_10uM
ci@2:208394858:208420352:+|2:208394858:208394859:+	chr2:208394758-208420452	ENSG00000118260	CREB1	ci	1		0.21	0.79	1	0.34	50.6	NTC_vs_siRNA1_10uM
ci@7:77398120:77402464:+|7:77398120:77398121:+	chr7:77398020-77402564	ENSG00000187257	RSBN1L	ci	1		0.21	0.79	1	0.34	114	NTC_vs_siRNA1_10uM
ci@9:140083230:140083518:+|9:140083230:140083231:+	chr9:140083130-140083618	ENSG00000176101	SSNA1	ci	2		0.21	0.14	0.35	1.32	642	NTC_vs_siRNA1_10uM
ci@16:2283991:2284172:+|16:2283991:2283992:+	chr16:2283891-2284272	ENSG00000167967	E4F1	ci	1		0.21	0.77	0.98	0.348	11.5	NTC_vs_siRNA1_10uM
ci@12:54680516:54680737:+|12:54680516:54680517:+	chr12:54680416-54680837	ENSG00000135486	HNRNPA1	ci	1		0.21	0.61	0.82	0.427	802	NTC_vs_siRNA1_10uM
mxe@16:81031034:81040339:-|16:81015482:81040339:-	chr16:81009976-81040439	ENSG00000103121	CMC2	mxe	1		0.2	0.59	0.79	0.421	5.94	NTC_vs_siRNA1_10uM
se@7:73969553:73969723:+|7:73969553:73971969:+	chr7:73969453-73972069	ENSG00000006704	GTF2IRD1	se	1		0.2	0.71	0.91	0.358	20.6	NTC_vs_siRNA1_10uM
tutr@11:63765018:63765174:+|11:63765018:63765884:+	chr11:63764918-63765984	ENSG00000167770	OTUB1	tutr	2		0.2	0.59	0.79	0.421	21.5	NTC_vs_siRNA1_10uM
cj@8:62496588:62531537:-|8:other:62531537:-|8:62496588:other:-	chr8:62496488-62531637	ENSG00000198363	ASPH	cj	1		-0.2	0.9	0.7	-0.363	192	NTC_vs_siRNA1_10uM
cj@8:23291991:23292905:-|8:other:23292905:-|8:23291991:other:-	chr8:23291891-23293005	ENSG00000197217	ENTPD4	cj	1		0.2	0.7	0.9	0.363	5.73	NTC_vs_siRNA1_10uM
cj@4:69184447:69184544:-|4:other:69184544:-|4:69184447:other:-	chr4:69184347-69184644	ENSG00000083896	YTHDC1	cj	1		0.2	0.61	0.81	0.409	22.1	NTC_vs_siRNA1_10uM
ci@9:35738371:35738523:-|9:35738522:35738523:-	chr9:35738271-35738623	ENSG00000070610	GBA2	ci	2		0.2	0.59	0.79	0.421	15.4	NTC_vs_siRNA1_10uM
ci@20:44472360:44472902:-|20:44472901:44472902:-	chr20:44472260-44473002	ENSG00000101473	ACOT8	ci	1		0.2	0.72	0.92	0.354	9.75	NTC_vs_siRNA1_10uM
a3ss@8:38853313:38853938:-|8:38853212:38853938:-|8:38852924:38853938:-	chr8:38852824-38854038	ENSG00000169490	TM2D2	a3ss	1		0.2	0.3	0.5	0.737	27.8	NTC_vs_siRNA1_10uM
a3ss@20:37054700:37055062:-|20:37054696:37055062:-|20:37050888:37055062:-|20:37049745:37055062:-	chr20:37049645-37055162	ENSG00000196756	RP4-564F22.2	a3ss	2		-0.2	0.26	0.06	-2.12	11	NTC_vs_siRNA1_10uM
ri@11:94230117:94231237:+|11:94230117:94230118:+	chr11:94230017-94231337	ENSG00000168876	ANKRD49	ri	2		0.2	0.29	0.49	0.757	101	NTC_vs_siRNA1_10uM
ri@17:8192732:8192821:+|17:8192732:8192733:+	chr17:8192632-8192921	ENSG00000108961	RANGRF	ri	2		0.2	0.08	0.28	1.81	6.82	NTC_vs_siRNA1_10uM
ri@6:43592799:43593100:-|6:43593099:43593100:-	chr6:43592699-43593200	ENSG00000172432	GTPBP2	ri	2	TRUE	0.2	0.26	0.46	0.823	20.8	NTC_vs_siRNA1_10uM
se@1:85724744:85725041:-|1:85724405:85725041:-	chr1:85724305-85725141	ENSG00000162642	C1orf52	se	2	FALSE	0.2	0.41	0.61	0.573	59.7	NTC_vs_siRNA1_10uM
se@22:43533304:43537168:-|22:43529492:43537168:-	chr22:43529392-43537268	ENSG00000100294	MCAT	se	2		0.2	0.13	0.33	1.34	26.8	NTC_vs_siRNA1_10uM
se@10:120101439:120101782:-|10:120095935:120101782:-	chr10:120095835-120101882	ENSG00000165669	FAM204A	se	2		0.2	0.31	0.51	0.718	5.6	NTC_vs_siRNA1_10uM
se@1:19467386:19467841:-|1:19465714:19467841:-	chr1:19465614-19467941	ENSG00000127481	UBR4	se	2		0.2	0.08	0.28	1.81	11.9	NTC_vs_siRNA1_10uM
se@5:150413353:150414563:-|5:150411944:150414563:-	chr5:150411844-150414663	ENSG00000145901	TNIP1	se	1		0.2	0.18	0.38	1.08	74.5	NTC_vs_siRNA1_10uM
tutr@19:34718293:34718520:+|19:34718293:34719001:+	chr19:34718193-34719101	ENSG00000257103	LSM14A	tutr	1		0.2	0.07	0.27	1.95	360000000	NTC_vs_siRNA1_10uM
tutr@10:69556639:69556872:-|10:69556425:69556872:-	chr10:69556325-69556972	ENSG00000108176	DNAJC12	tutr	2		0.2	0.18	0.38	1.08	13.8	NTC_vs_siRNA1_10uM
tutr@2:70165416:70167773:+|2:70165416:70170077:+	chr2:70165316-70170177	ENSG00000059728	MXD1	tutr	1		0.2	0.45	0.65	0.531	31.5	NTC_vs_siRNA1_10uM
tutr@18:22030811:22031560:+|18:22030811:22033495:+	chr18:22030711-22033595	ENSG00000154059	IMPACT	tutr	1		0.2	0.46	0.66	0.521	453	NTC_vs_siRNA1_10uM
cj@2:128605759:128608164:-|2:other:128608164:-|2:128605759:other:-	chr2:128605659-128608264	ENSG00000144231	POLR2D	cj	3		0.2	0.06	0.26	2.12	69.9	NTC_vs_siRNA1_10uM
cj@10:122650399:122659541:+|10:122650399:other:+|10:other:122659541:+	chr10:122650299-122659641	ENSG00000120008	WDR11	cj	3		0.2	0	0.2	#NUM!	10.7	NTC_vs_siRNA1_10uM
cj@16:19721908:19722694:-|16:other:19722694:-|16:19721908:other:-	chr16:19721808-19722794	ENSG00000103550	C16orf88	cj	3		0.2	0.08	0.28	1.81	7.63	NTC_vs_siRNA1_10uM
cj@22:21063667:21064196:-|22:other:21064196:-|22:21063667:other:-	chr22:21063567-21064296	ENSG00000241973	PI4KA	cj	3		0.2	0	0.2	#NUM!	12.2	NTC_vs_siRNA1_10uM
cj@19:18857924:18860591:+|19:18857924:other:+|19:other:18860591:+	chr19:18857824-18860691	ENSG00000105662	CRTC1	cj	3		0.2	0	0.2	#NUM!	5.04	NTC_vs_siRNA1_10uM
cj@3:194134568:194140608:-|3:other:194140608:-|3:194134568:other:-	chr3:194134468-194140708	ENSG00000133657	ATP13A3	cj	3		0.2	0	0.2	#NUM!	3540000	NTC_vs_siRNA1_10uM
cj@17:53027487:53037927:+|17:53027487:other:+|17:other:53037927:+	chr17:53027387-53038027	ENSG00000141198	TOM1L1	cj	3		0.2	0	0.2	#NUM!	31.1	NTC_vs_siRNA1_10uM
cj@6:17873668:17898399:-|6:other:17898399:-|6:17873668:other:-	chr6:17873568-17898499	ENSG00000137177	KIF13A	cj	3		0.2	0.02	0.22	3.46	14.1	NTC_vs_siRNA1_10uM
cj@4:39322994:39324960:-|4:other:39324960:-|4:39322994:other:-	chr4:39322894-39325060	ENSG00000035928	RFC1	cj	3		0.2	0	0.2	#NUM!	13.1	NTC_vs_siRNA1_10uM
cj@20:61591955:61593976:+|20:61591955:other:+|20:other:61593976:+	chr20:61591855-61594076	ENSG00000101194	SLC17A9	cj	2		0.2	0	0.2	#NUM!	9.02	NTC_vs_siRNA1_10uM
cj@1:46156782:46158876:+|1:46156782:other:+|1:other:46158876:+	chr1:46156682-46158976	ENSG00000159596	TMEM69	cj	3		0.2	0.05	0.25	2.32	743	NTC_vs_siRNA1_10uM
cj@5:89793523:89797723:+|5:89793523:other:+|5:other:89797723:+	chr5:89793423-89797823	ENSG00000113356	POLR3G	cj	2		-0.2	0.2	0	#NUM!	5.97	NTC_vs_siRNA1_10uM
cj@2:112582744:112583354:-|2:other:112583354:-|2:112582744:other:-	chr2:112582644-112583454	ENSG00000153107	ANAPC1	cj	2		0.2	0	0.2	#NUM!	112	NTC_vs_siRNA1_10uM
cj@2:170672038:170676071:-|2:other:170676071:-|2:170672038:other:-	chr2:170671938-170676171	ENSG00000138382	METTL5	cj	2		0.2	0.06	0.26	2.12	167	NTC_vs_siRNA1_10uM
cj@14:24707611:24707795:+|14:24707611:other:+|14:other:24707795:+	chr14:24707511-24707895	ENSG00000100938	GMPR2	cj	3		0.2	0.03	0.23	2.94	94	NTC_vs_siRNA1_10uM
cj@22:19394797:19396006:-|22:other:19396006:-|22:19394797:other:-	chr22:19394697-19396106	ENSG00000100084	HIRA	cj	3		-0.2	0.27	0.07	-1.95	5.75	NTC_vs_siRNA1_10uM
ci@6:17543191:17543292:+|6:17543191:17543192:+	chr6:17543091-17543392	ENSG00000112186	CAP2	ci	2		0.2	0	0.2	#NUM!	7.57	NTC_vs_siRNA1_10uM
ci@1:28906099:28906424:-|1:28906423:28906424:-	chr1:28905999-28906524	ENSG00000197989	SNHG12	ci	2		0.2	0.46	0.66	0.521	7.88	NTC_vs_siRNA1_10uM
ci@8:144696623:144696794:-|8:144696793:144696794:-	chr8:144696523-144696894	ENSG00000104522	TSTA3	ci	2		0.2	0.11	0.31	1.49	1180	NTC_vs_siRNA1_10uM
ci@9:15460311:15461629:+|9:15460311:15460312:+	chr9:15460211-15461729	ENSG00000164975	SNAPC3	ci	2		0.2	0.11	0.31	1.49	20.1	NTC_vs_siRNA1_10uM
ci@3:48500853:48501186:+|3:48500853:48500854:+	chr3:48500753-48501286	ENSG00000164053	ATRIP	ci	2		0.2	0	0.2	#NUM!	10.7	NTC_vs_siRNA1_10uM
ci@22:50957749:50959394:+|22:50957749:50957750:+	chr22:50957649-50959494	ENSG00000025770	NCAPH2	ci	2		0.2	0.26	0.46	0.823	5.62	NTC_vs_siRNA1_10uM
ci@10:62637816:62645870:-|10:62645869:62645870:-	chr10:62637716-62645970	ENSG00000072422	RHOBTB1	ci	2		0.2	0	0.2	#NUM!	8.03	NTC_vs_siRNA1_10uM
ci@3:138009481:138014701:+|3:138009481:138009482:+	chr3:138009381-138014801	ENSG00000114098	ARMC8	ci	2		0.2	0	0.2	#NUM!	57.2	NTC_vs_siRNA1_10uM
ci@15:75650685:75650803:-|15:75650802:75650803:-	chr15:75650585-75650903	ENSG00000140400	MAN2C1	ci	2		0.2	0.02	0.22	3.46	5.55	NTC_vs_siRNA1_10uM
ci@9:33354890:33364008:+|9:33354890:33354891:+	chr9:33354790-33364108	ENSG00000086102	NFX1	ci	2		0.2	0	0.2	#NUM!	6.21	NTC_vs_siRNA1_10uM
a5ss@2:159477633:159477743:+|2:159477627:159477743:+	chr2:159477527-159477843	ENSG00000144283	PKP4	a5ss	2		0.2	0.22	0.42	0.933	13.9	NTC_vs_siRNA1_10uM
ri@14:105685569:105686406:-|14:105686405:105686406:-	chr14:105685469-105686506	ENSG00000185024	BRF1	ri	2	TRUE	0.2	0.1	0.3	1.58	11	NTC_vs_siRNA1_10uM
se@3:51994039:51994205:-|3:51993667:51994205:-	chr3:51993567-51994305	ENSG00000090097	PCBP4	se	2		0.2	0.15	0.35	1.22	7.69	NTC_vs_siRNA1_10uM
tutr@7:100172281:100172728:-|7:100171656:100172728:-	chr7:100171556-100172828	ENSG00000077454	LRCH4	tutr	2		0.2	0.22	0.42	0.933	54.8	NTC_vs_siRNA1_10uM
tutr@2:70439300:70439849:-|2:70438812:70439849:-	chr2:70438712-70439949	ENSG00000116001	TIA1	tutr	1		0.2	0.23	0.43	0.903	1350	NTC_vs_siRNA1_10uM
tutr@8:26227929:26228372:+|8:26227929:26228646:+	chr8:26227829-26228746	ENSG00000221914	PPP2R2A	tutr	1		0.2	0.17	0.37	1.12	903000	NTC_vs_siRNA1_10uM
tutr@1:151314434:151314660:-|1:151313132:151314660:-	chr1:151313032-151314760	ENSG00000143390	RFX5	tutr	1		0.2	0.15	0.35	1.22	77.9	NTC_vs_siRNA1_10uM
cj@9:133573014:133573549:+|9:133573014:other:+|9:other:133573549:+	chr9:133572914-133573649	ENSG00000130713	EXOSC2	cj	2		0.2	0.15	0.35	1.22	45800	NTC_vs_siRNA1_10uM
cj@12:124472685:124495928:+|12:124472685:other:+|12:other:124495928:+	chr12:124472585-124496028	ENSG00000179195	ZNF664	cj	2		-0.2	0.24	0.04	-2.58	2010	NTC_vs_siRNA1_10uM
cj@15:52311573:52338027:+|15:52311573:other:+|15:other:52338027:+	chr15:52311473-52338127	ENSG00000069956	MAPK6	cj	3		-0.2	0.24	0.04	-2.58	73.6	NTC_vs_siRNA1_10uM
cj@9:131585112:131586026:-|9:other:131586026:-|9:131585112:other:-	chr9:131585012-131586126	ENSG00000198917	C9orf114	cj	3		0.2	0.15	0.35	1.22	34.7	NTC_vs_siRNA1_10uM
cj@9:102768929:102769860:-|9:other:102769860:-|9:102768929:other:-	chr9:102768829-102769960	ENSG00000023318	ERP44	cj	3		0.2	0.01	0.21	4.39	219	NTC_vs_siRNA1_10uM
cj@16:67968851:67969323:-|16:other:67969323:-|16:67968851:other:-	chr16:67968751-67969423	ENSG00000261884	CTC-479C5.12	cj	3		0.2	0.09	0.29	1.69	18.4	NTC_vs_siRNA1_10uM
ci@5:35875689:35876085:+|5:35875689:35875690:+	chr5:35875589-35876185	ENSG00000168685	IL7R	ci	2		0.2	0.16	0.36	1.17	15.2	NTC_vs_siRNA1_10uM
a3ss@17:16252647:16253245:-|17:16251999:16253245:-	chr17:16251899-16253345	ENSG00000166582	CENPV	a3ss	2	FALSE	0.2	0.54	0.74	0.455	433	NTC_vs_siRNA1_10uM
a5ss@3:49154040:49154154:-|3:49154040:49154160:-	chr3:49153940-49154260	ENSG00000172046	USP19	a5ss	2		0.2	0.75	0.95	0.341	40.7	NTC_vs_siRNA1_10uM
a5ss@12:57502082:57503724:-|12:57502082:57503826:-|12:57502082:57503860:-|12:57502082:57504893:-|12:57502082:57504912:-	chr12:57501982-57505012	ENSG00000166888	STAT6	a5ss	5		-0.2	0.94	0.74	-0.345	5.42	NTC_vs_siRNA1_10uM
mxe@17:48814387:48814648:+|17:48814387:48815502:+	chr17:48814287-48817767	ENSG00000108848	LUC7L3	mxe	2		0.2	0.74	0.94	0.345	37300	NTC_vs_siRNA1_10uM
ri@22:20077334:20077499:+|22:20077334:20077335:+	chr22:20077234-20077599	ENSG00000128191	DGCR8	ri	1	FALSE	0.2	0.63	0.83	0.398	38.3	NTC_vs_siRNA1_10uM
se@2:192265194:192267358:+|2:192265194:192272841:+	chr2:192265094-192272941	ENSG00000128641	MYO1B	se	2		0.2	0.56	0.76	0.441	12	NTC_vs_siRNA1_10uM
se@7:116398674:116399445:+|7:116398674:116403104:+	chr7:116398574-116403204	ENSG00000105976	MET	se	1	FALSE	0.2	0.76	0.96	0.337	478	NTC_vs_siRNA1_10uM
se@17:16342728:16342842:+|17:16342728:16343499:+	chr17:16342628-16343599	ENSG00000175061	C17orf76-AS1	se	2		0.2	0.55	0.75	0.447	3.19e+23	NTC_vs_siRNA1_10uM
tutr@1:154916915:154917498:-|1:154916554:154917498:-	chr1:154916454-154917598	ENSG00000163346	PBXIP1	tutr	2		0.2	0.65	0.85	0.387	8.15	NTC_vs_siRNA1_10uM
tutr@9:26840942:26842297:-|9:26840681:26842297:-	chr9:26840581-26842397	ENSG00000120159	CAAP1	tutr	1		0.2	0.75	0.95	0.341	3180000000	NTC_vs_siRNA1_10uM
tutr@2:220047351:220048214:+|2:220047351:220048448:+	chr2:220047251-220048548	ENSG00000144567	FAM134A	tutr	1		0.2	0.37	0.57	0.623	52900000	NTC_vs_siRNA1_10uM
tutr@2:32093002:32093428:-|2:32092893:32093428:-	chr2:32092793-32093528	ENSG00000162959	MEMO1	tutr	2		0.2	0.67	0.87	0.377	87900	NTC_vs_siRNA1_10uM
cj@1:245927451:246021798:-|1:other:246021798:-|1:245927451:other:-	chr1:245927351-246021898	ENSG00000185420	SMYD3	cj	1		-0.2	1	0.8	-0.322	9.97	NTC_vs_siRNA1_10uM
cj@6:125366590:125379088:+|6:125366590:other:+|6:other:125379088:+	chr6:125366490-125379188	ENSG00000146373	RNF217	cj	1		0.2	0.8	1	0.322	5.33	NTC_vs_siRNA1_10uM
cj@2:219206867:219208223:+|2:219206867:other:+|2:other:219208223:+	chr2:219206767-219208323	ENSG00000127838	PNKD	cj	1		0.2	0.76	0.96	0.337	12.5	NTC_vs_siRNA1_10uM
cj@4:129012667:129019341:+|4:129012667:other:+|4:other:129019341:+	chr4:129012567-129019441	ENSG00000138709	LARP1B	cj	1		0.2	0.8	1	0.322	18	NTC_vs_siRNA1_10uM
cj@18:46623885:46645114:-|18:other:46645114:-|18:46623885:other:-	chr18:46623785-46645214	ENSG00000141627	DYM	cj	1		0.2	0.8	1	0.322	9.7	NTC_vs_siRNA1_10uM
cj@6:42989522:42992723:+|6:42989522:other:+|6:other:42992723:+	chr6:42989422-42992823	ENSG00000124541	RRP36	cj	1		0.2	0.8	1	0.322	534	NTC_vs_siRNA1_10uM
ci@5:76355568:76357528:+|5:76355568:76355569:+	chr5:76355468-76357628	ENSG00000164252	AGGF1	ci	1		0.2	0.8	1	0.322	71.9	NTC_vs_siRNA1_10uM
ci@19:50432657:50433989:+|19:50432657:50432658:+	chr19:50432557-50434089	ENSG00000169136	ATF5	ci	1		0.2	0.28	0.48	0.778	69.5	NTC_vs_siRNA1_10uM
ci@1:110590491:110591734:+|1:110590491:110590492:+	chr1:110590391-110591834	ENSG00000143093	STRIP1	ci	1		0.2	0.8	1	0.322	25.1	NTC_vs_siRNA1_10uM
ci@8:95888717:95892346:+|8:95888717:95888718:+	chr8:95888617-95892446	ENSG00000164941	INTS8	ci	1		0.2	0.8	1	0.322	137	NTC_vs_siRNA1_10uM
ci@17:42157593:42157769:-|17:42157768:42157769:-	chr17:42157493-42157869	ENSG00000108840	HDAC5	ci	1		0.2	0.8	1	0.322	21.3	NTC_vs_siRNA1_10uM
ci@2:86709225:86709581:+|2:86709225:86709226:+	chr2:86709125-86709681	ENSG00000115548	KDM3A	ci	1		0.2	0.78	0.98	0.329	31.7	NTC_vs_siRNA1_10uM
ci@5:141318325:141319119:+|5:141318325:141318326:+	chr5:141318225-141319219	ENSG00000081791	KIAA0141	ci	2		0.2	0.8	1	0.322	7.56	NTC_vs_siRNA1_10uM
ci@11:61109384:61109933:+|11:61109384:61109385:+	chr11:61109284-61110033	ENSG00000149476	DAK	ci	1		-0.2	0.97	0.77	-0.333	5.37	NTC_vs_siRNA1_10uM
ci@1:155234091:155234259:-|1:155234258:155234259:-	chr1:155233991-155234359	ENSG00000176444	CLK2	ci	1		0.2	0.77	0.97	0.333	7.95	NTC_vs_siRNA1_10uM
a3ss@5:886882:887476:-|5:886822:887476:-	chr5:886722-887576	ENSG00000028310	BRD9	a3ss	2		0.19	0.6	0.79	0.397	28000	NTC_vs_siRNA1_10uM
mxe@9:140472055:140473077:-|9:140470854:140473077:-	chr9:140470519-140473177	ENSG00000148399	WDR85	mxe	1	FALSE	0.19	0.71	0.9	0.342	19.4	NTC_vs_siRNA1_10uM
se@2:219206867:219208223:+|2:219206867:219209178:+	chr2:219206767-219209278	ENSG00000127838	PNKD	se	1		0.19	0.73	0.92	0.334	13	NTC_vs_siRNA1_10uM
se@19:35502458:35504160:+|19:35502458:35504445:+	chr19:35502358-35504545	ENSG00000089351	GRAMD1A	se	1	FALSE	0.19	0.59	0.78	0.403	22.4	NTC_vs_siRNA1_10uM
se@9:134367647:134369792:+|9:134367647:134371127:+	chr9:134367547-134371227	ENSG00000130723	PRRC2B	se	2		0.19	0.59	0.78	0.403	201000	NTC_vs_siRNA1_10uM
se@1:53715228:53716362:-|1:53712728:53716362:-	chr1:53712628-53716462	ENSG00000157193	LRP8	se	2		0.19	0.62	0.81	0.386	40.4	NTC_vs_siRNA1_10uM
tutr@19:5917330:5917619:-|19:5916148:5917619:-	chr19:5916048-5917719	ENSG00000031823	RANBP3	tutr	2		0.19	0.72	0.91	0.338	12.6	NTC_vs_siRNA1_10uM
tutr@17:3909312:3910182:-|17:3907741:3910182:-	chr17:3907641-3910282	ENSG00000074755	ZZEF1	tutr	2		0.19	0.74	0.93	0.33	16.2	NTC_vs_siRNA1_10uM
tutr@17:41953528:41955173:-|17:41952726:41955173:-	chr17:41952626-41955273	ENSG00000108852	MPP2	tutr	2		0.19	0.36	0.55	0.611	7.64	NTC_vs_siRNA1_10uM
tutr@19:15465432:15465724:-|19:15464332:15465724:-	chr19:15464232-15465824	ENSG00000105127	AKAP8	tutr	1		0.19	0.36	0.55	0.611	8.16	NTC_vs_siRNA1_10uM
tutr@6:149730855:149732531:+|6:149730855:149732715:+	chr6:149730755-149732815	ENSG00000055208	TAB2	tutr	2		0.19	0.71	0.9	0.342	51000000000000	NTC_vs_siRNA1_10uM
tutr@20:62589729:62591239:-|20:62588055:62591239:-	chr20:62587955-62591339	ENSG00000196700	ZNF512B	tutr	2		0.19	0.6	0.79	0.397	13300	NTC_vs_siRNA1_10uM
cj@8:22423997:22424174:+|8:22423997:other:+|8:other:22424174:+	chr8:22423897-22424274	ENSG00000120896	SORBS3	cj	1		0.19	0.73	0.92	0.334	17.7	NTC_vs_siRNA1_10uM
cj@9:140007739:140007813:-|9:other:140007813:-|9:140007739:other:-	chr9:140007639-140007913	ENSG00000176978	DPP7	cj	1		0.19	0.6	0.79	0.397	45.5	NTC_vs_siRNA1_10uM
a3ss@1:100732180:100733630:+|1:100732180:100733693:+|1:100732180:100733708:+	chr1:100732080-100733808	ENSG00000137996	PNKP	a3ss	1	TRUE	0.16	0.03	0.19	2.66	26	NTC_vs_siRNA1_10uM
a5ss@15:40700011:40700138:+|15:40699926:40700138:+	chr15:40699826-40700238	ENSG00000128928	IVD	a5ss	1	TRUE	0.16	0.01	0.17	4.09	5.76	NTC_vs_siRNA1_10uM
a5ss@5:154238376:154242767:+|5:154238361:154242767:+|5:154238357:154242767:+|5:154238328:154242767:+	chr5:154238228-154242867	ENSG00000155508	CNOT8	a5ss	2		-0.16	0.19	0.03	-2.66	6.73	NTC_vs_siRNA1_10uM
mxe@14:65390844:65392728:+|14:65390844:65398856:+	chr14:65390744-65471067	ENSG00000257365	FNTB	mxe	2	TRUE	0.16	0.07	0.23	1.72	18.6	NTC_vs_siRNA1_10uM
mxe@4:2492229:2498734:+|4:2492229:2502386:+	chr4:2492129-2513783	ENSG00000063978	RNF4	mxe	2	TRUE	0.16	0.09	0.25	1.47	12.3	NTC_vs_siRNA1_10uM
ri@16:67864451:67865119:-|16:67865118:67865119:-	chr16:67864351-67865219	ENSG00000102901	CENPT	ri	2	TRUE	0.16	0.23	0.39	0.762	176	NTC_vs_siRNA1_10uM
ri@11:118962873:118963114:+|11:118962873:118962874:+	chr11:118962773-118963214	ENSG00000256269	HMBS	ri	2	TRUE	0.16	0.04	0.2	2.32	36.5	NTC_vs_siRNA1_10uM
ri@22:30189479:30189566:-|22:30189565:30189566:-	chr22:30189379-30189666	ENSG00000100325	ASCC2	ri	2	TRUE	0.16	0	0.16	#NUM!	7.91	NTC_vs_siRNA1_10uM
ri@12:132625565:132625820:-|12:132625819:132625820:-	chr12:132625465-132625920	ENSG00000185163	DDX51	ri	2	TRUE	0.16	0.07	0.23	1.72	7.68	NTC_vs_siRNA1_10uM
se@9:126554909:126641230:-|9:126531842:126641230:-	chr9:126531742-126641330	ENSG00000119522	DENND1A	se	2	TRUE	0.16	0.03	0.19	2.66	6.94	NTC_vs_siRNA1_10uM
se@8:22447254:22449064:+|8:22447254:22451246:+	chr8:22447154-22451346	ENSG00000120913	PDLIM2	se	2		0.16	0.09	0.25	1.47	61.4	NTC_vs_siRNA1_10uM
se@1:46153947:46156646:+|1:46153947:46158876:+	chr1:46153847-46158976	ENSG00000159596	TMEM69	se	2		0.16	0.04	0.2	2.32	122	NTC_vs_siRNA1_10uM
tutr@17:73316090:73316447:-|17:73314171:73316447:-	chr17:73314071-73316547	ENSG00000177885	GRB2	tutr	1		0.16	0.09	0.25	1.47	13.2	NTC_vs_siRNA1_10uM
tutr@12:57995389:57997031:+|12:57995389:57997192:+	chr12:57995289-57997292	ENSG00000166908	PIP4K2C	tutr	1		0.16	0.1	0.26	1.38	320000	NTC_vs_siRNA1_10uM
tutr@4:6304195:6304608:+|4:6304195:6304992:+	chr4:6304095-6305092	ENSG00000109501	WFS1	tutr	1		0.16	0.03	0.19	2.66	11.6	NTC_vs_siRNA1_10uM
cj@8:109488192:109489011:+|8:109488192:other:+|8:other:109489011:+	chr8:109488092-109489111	ENSG00000104412	EMC2	cj	3		0.16	0.01	0.17	4.09	290	NTC_vs_siRNA1_10uM
cj@13:25467005:25473557:-|13:other:25473557:-|13:25467005:other:-	chr13:25466905-25473657	ENSG00000151849	CENPJ	cj	3		0.16	0	0.16	#NUM!	5.11	NTC_vs_siRNA1_10uM
cj@8:125528271:125531059:-|8:other:125531059:-|8:125528271:other:-	chr8:125528171-125531159	ENSG00000147687	TATDN1	cj	3		0.16	0.07	0.23	1.72	30.2	NTC_vs_siRNA1_10uM
cj@11:18103050:18105082:-|11:other:18105082:-|11:18103050:other:-	chr11:18102950-18105182	ENSG00000166788	SAAL1	cj	3		0.16	0.02	0.18	3.17	9.62	NTC_vs_siRNA1_10uM
cj@19:901546:901976:-|19:other:901976:-|19:901546:other:-	chr19:901446-902076	ENSG00000198858	R3HDM4	cj	2		0.16	0.03	0.19	2.66	36.5	NTC_vs_siRNA1_10uM
cj@6:150141839:150147400:-|6:other:150147400:-|6:150141839:other:-	chr6:150141739-150147500	ENSG00000120256	LRP11	cj	3		0.16	0.07	0.23	1.72	13.1	NTC_vs_siRNA1_10uM
cj@12:58220185:58220779:-|12:other:58220779:-|12:58220185:other:-	chr12:58220085-58220879	ENSG00000175215	CTDSP2	cj	3		0.16	0.02	0.18	3.17	9.56	NTC_vs_siRNA1_10uM
cj@3:127294893:127295460:-|3:other:127295460:-|3:127294893:other:-	chr3:127294793-127295560	ENSG00000163870	TPRA1	cj	2		0.16	0.06	0.22	1.87	9.28	NTC_vs_siRNA1_10uM
cj@1:161142121:161143395:-|1:other:161143395:-|1:161142121:other:-	chr1:161142021-161143495	ENSG00000158850	B4GALT3	cj	3		0.16	0.01	0.17	4.09	37	NTC_vs_siRNA1_10uM
cj@5:41934410:41939543:+|5:41934410:other:+|5:other:41939543:+	chr5:41934310-41939643	ENSG00000151876	FBXO4	cj	2		0.16	0.04	0.2	2.32	6.2	NTC_vs_siRNA1_10uM
cj@6:170888058:170889090:-|6:other:170889090:-|6:170888058:other:-	chr6:170887958-170889190	ENSG00000071994	PDCD2	cj	3		0.16	0.04	0.2	2.32	32.5	NTC_vs_siRNA1_10uM
cj@19:42409413:42409912:+|19:42409413:other:+|19:other:42409912:+	chr19:42409313-42410012	ENSG00000076928	ARHGEF1	cj	3		0.16	0.1	0.26	1.38	5.06	NTC_vs_siRNA1_10uM
cj@7:38254706:38256626:+|7:38254706:other:+|7:other:38256626:+	chr7:38254606-38256726	ENSG00000010270	STARD3NL	cj	2		0.16	0	0.16	#NUM!	6.3	NTC_vs_siRNA1_10uM
cj@2:74177859:74184252:+|2:74177859:other:+|2:other:74184252:+	chr2:74177759-74184352	ENSG00000114956	DGUOK	cj	2		0.16	0.1	0.26	1.38	7.19	NTC_vs_siRNA1_10uM
ci@9:139006796:139007302:-|9:139007301:139007302:-	chr9:139006696-139007402	ENSG00000238227	C9orf69	ci	1		0.16	0.01	0.17	4.09	951	NTC_vs_siRNA1_10uM
ci@9:136910543:136913205:-|9:136913204:136913205:-	chr9:136910443-136913305	ENSG00000169925	BRD3	ci	2		0.16	0.04	0.2	2.32	8.58	NTC_vs_siRNA1_10uM
ci@2:86363685:86364105:+|2:86363685:86363686:+	chr2:86363585-86364205	ENSG00000132300	PTCD3	ci	2		0.16	0.02	0.18	3.17	260	NTC_vs_siRNA1_10uM
ci@10:3824406:3827105:-|10:3827104:3827105:-	chr10:3824306-3827205	ENSG00000067082	KLF6	ci	2		0.16	0	0.16	#NUM!	102	NTC_vs_siRNA1_10uM
ci@7:102112756:102112901:+|7:102112756:102112757:+	chr7:102112656-102113001	ENSG00000161036	LRWD1	ci	2		0.16	0	0.16	#NUM!	8.51	NTC_vs_siRNA1_10uM
ci@2:233656156:233659458:+|2:233656156:233656157:+	chr2:233656056-233659558	ENSG00000204120	GIGYF2	ci	2		0.16	0	0.16	#NUM!	14.1	NTC_vs_siRNA1_10uM
ci@19:41895810:41897746:-|19:41897745:41897746:-	chr19:41895710-41897846	ENSG00000077348	EXOSC5	ci	2		0.16	0	0.16	#NUM!	173	NTC_vs_siRNA1_10uM
ci@15:94884153:94888358:+|15:94884153:94884154:+	chr15:94884053-94888458	ENSG00000140563	MCTP2	ci	2		0.16	0.04	0.2	2.32	7.45	NTC_vs_siRNA1_10uM
ci@1:235590554:235594020:+|1:235590554:235590555:+	chr1:235590454-235594120	ENSG00000116957	TBCE	ci	2		0.16	0	0.16	#NUM!	7.72	NTC_vs_siRNA1_10uM
a3ss@1:155278756:155279834:+|1:155278756:155279836:+|1:155278756:155279855:+	chr1:155278656-155279955	ENSG00000160752	FDPS	a3ss	3		0.16	0.26	0.42	0.692	61.3	NTC_vs_siRNA1_10uM
a5ss@14:103590288:103592647:+|14:103589820:103592647:+	chr14:103589720-103592747	ENSG00000185215	TNFAIP2	a5ss	1		0.16	0.08	0.24	1.58	26.9	NTC_vs_siRNA1_10uM
mxe@1:160231148:160232239:-|1:160213824:160232239:-	chr1:160210060-160232339	ENSG00000132716	DCAF8	mxe	1		0.16	0.05	0.21	2.07	7.27	NTC_vs_siRNA1_10uM
mxe@9:131873910:131882792:+|9:131873910:131885331:+	chr9:131873810-131891364	ENSG00000119383	PPP2R4	mxe	2	TRUE	0.16	0.45	0.61	0.439	61.5	NTC_vs_siRNA1_10uM
mxe@5:112197114:112198205:+|5:112197114:112200154:+	chr5:112197014-112200418	ENSG00000153037	SRP19	mxe	1		0.16	0.34	0.5	0.556	7.6	NTC_vs_siRNA1_10uM
ri@6:99851758:99852479:-|6:99852478:99852479:-	chr6:99851658-99852579	ENSG00000132424	PNISR	ri	1	FALSE	0.16	0.45	0.61	0.439	9.35	NTC_vs_siRNA1_10uM
ri@3:42674315:42675072:+|3:42674315:42674316:+	chr3:42674215-42675172	ENSG00000114857	NKTR	ri	2	TRUE	0.16	0.13	0.29	1.16	111	NTC_vs_siRNA1_10uM
se@11:75112777:75113450:+|11:75112777:75115064:+	chr11:75112677-75115164	ENSG00000149273	RPS3	se	2	TRUE	0.16	0.34	0.5	0.556	186000	NTC_vs_siRNA1_10uM
se@15:60689537:60690142:-|15:60688626:60690142:-	chr15:60688526-60690242	ENSG00000182718	ANXA2	se	2		0.16	0.08	0.24	1.58	13.2	NTC_vs_siRNA1_10uM
se@X:102933501:102940099:-|X:102931979:102940099:-	chrX:102931879-102940199	ENSG00000123562	MORF4L2	se	2		0.16	0.27	0.43	0.671	393	NTC_vs_siRNA1_10uM
se@16:68345014:68345945:+|16:68345014:68349800:+	chr16:68344914-68349900	ENSG00000132600	PRMT7	se	2		0.16	0.44	0.6	0.447	12.2	NTC_vs_siRNA1_10uM
se@9:97767898:97822976:+|9:97767898:97842976:+	chr9:97767798-97843076	ENSG00000148120	C9orf3	se	2		0.16	0.05	0.21	2.07	7270	NTC_vs_siRNA1_10uM
tutr@3:124482008:124482468:-|3:124481810:124482468:-	chr3:124481710-124482568	ENSG00000082781	ITGB5	tutr	1		0.16	0.31	0.47	0.6	52300	NTC_vs_siRNA1_10uM
tutr@2:87000534:87001326:+|2:87000534:87002436:+	chr2:87000434-87002536	ENSG00000153561	RMND5A	tutr	1		0.16	0.13	0.29	1.16	1160	NTC_vs_siRNA1_10uM
tutr@X:123234447:123235348:+|X:123234447:123236347:+	chrX:123234347-123236447	ENSG00000101972	STAG2	tutr	1		0.16	0.27	0.43	0.671	1160	NTC_vs_siRNA1_10uM
cj@9:133573638:133574716:+|9:133573638:other:+|9:other:133574716:+	chr9:133573538-133574816	ENSG00000130713	EXOSC2	cj	3		0.16	0.14	0.3	1.1	3580	NTC_vs_siRNA1_10uM
ci@1:10521759:10523115:-|1:10523114:10523115:-	chr1:10521659-10523215	ENSG00000160049	DFFA	ci	2		0.16	0.34	0.5	0.556	5.84	NTC_vs_siRNA1_10uM
a5ss@6:153315811:153316271:-|6:153315811:153316379:-|6:153315811:153316398:-	chr6:153315711-153316498	ENSG00000112031	MTRF1L	a5ss	1	FALSE	0.16	0.78	0.94	0.269	8.52	NTC_vs_siRNA1_10uM
ri@11:64875199:64875275:+|11:64875199:64875200:+	chr11:64875099-64875375	ENSG00000149823	VPS51	ri	1		0.16	0.79	0.95	0.266	18.1	NTC_vs_siRNA1_10uM
ri@16:67226773:67226912:+|16:67226773:67226774:+	chr16:67226673-67227012	ENSG00000205250	E2F4	ri	1	FALSE	0.16	0.67	0.83	0.309	29.5	NTC_vs_siRNA1_10uM
se@1:62152567:62160369:-|1:62149218:62160369:-	chr1:62149118-62160469	ENSG00000162604	TM2D1	se	2	FALSE	0.16	0.8	0.96	0.263	150	NTC_vs_siRNA1_10uM
se@2:127808819:127816587:-|2:127808488:127816587:-	chr2:127808388-127816687	ENSG00000136717	BIN1	se	2		0.16	0.54	0.7	0.374	9.22	NTC_vs_siRNA1_10uM
se@17:21114540:21117404:-|17:21102153:21117404:-	chr17:21102053-21117504	ENSG00000178307	TMEM11	se	1	TRUE	0.16	0.55	0.71	0.368	9.1	NTC_vs_siRNA1_10uM
se@10:75160615:75173770:-|10:75158143:75173770:-	chr10:75158043-75173870	ENSG00000138279	ANXA7	se	1		0.16	0.8	0.96	0.263	45.7	NTC_vs_siRNA1_10uM
se@6:74189849:74190016:+|6:74189849:74190398:+	chr6:74189749-74190498	ENSG00000135297	MTO1	se	2		0.16	0.79	0.95	0.266	34.7	NTC_vs_siRNA1_10uM
tutr@18:211284:211875:+|18:211284:212048:+	chr18:211184-212148	ENSG00000101557	USP14	tutr	2		0.16	0.55	0.71	0.368	160000	NTC_vs_siRNA1_10uM
tutr@6:76624729:76625948:+|6:76624729:76629254:+	chr6:76624629-76629354	ENSG00000196586	MYO6	tutr	1		0.16	0.81	0.97	0.26	5650	NTC_vs_siRNA1_10uM
tutr@3:112723754:112724381:-|3:112721289:112724381:-	chr3:112721189-112724481	ENSG00000163608	C3orf17	tutr	1		0.16	0.78	0.94	0.269	4.52e+17	NTC_vs_siRNA1_10uM
cj@6:126320759:126329538:+|6:126320759:other:+|6:other:126329538:+	chr6:126320659-126329638	ENSG00000066651	TRMT11	cj	1		0.16	0.81	0.97	0.26	42.8	NTC_vs_siRNA1_10uM
cj@1:155234565:155235651:-|1:other:155235651:-|1:155234565:other:-	chr1:155234465-155235751	ENSG00000176444	CLK2	cj	1		0.16	0.81	0.97	0.26	5.77	NTC_vs_siRNA1_10uM
cj@15:89008107:89008818:-|15:other:89008818:-|15:89008107:other:-	chr15:89008007-89008918	ENSG00000259494	MRPL46	cj	1		0.16	0.81	0.97	0.26	1080	NTC_vs_siRNA1_10uM
ci@20:44984513:44985213:-|20:44985212:44985213:-	chr20:44984413-44985313	ENSG00000080189	SLC35C2	ci	1		-0.16	0.95	0.79	-0.266	6.59	NTC_vs_siRNA1_10uM
a3ss@5:65459750:65460436:+|5:65459750:65460611:+	chr5:65459650-65460711	ENSG00000153914	SREK1	a3ss	1	TRUE	0.15	0.18	0.33	0.874	9.31	NTC_vs_siRNA1_10uM
a3ss@5:36177394:36181920:+|5:36177394:36183942:+	chr5:36177294-36184042	ENSG00000145604	SKP2	a3ss	2		0.15	0.35	0.5	0.515	10.9	NTC_vs_siRNA1_10uM
a3ss@19:54619177:54621621:+|19:54619177:54621628:+|19:54619177:54621651:+	chr19:54619077-54621751	ENSG00000105618	PRPF31	a3ss	3		0.15	0.73	0.88	0.27	20.9	NTC_vs_siRNA1_10uM
a5ss@16:30015978:30016542:+|16:30012851:30016542:+	chr16:30012751-30016642	ENSG00000169592	INO80E	a5ss	2	FALSE	0.15	0.77	0.92	0.257	591	NTC_vs_siRNA1_10uM
a5ss@11:71822332:71822458:-|11:71822332:71822488:-	chr11:71822232-71822588	ENSG00000110200	ANAPC15	a5ss	1		0.15	0.72	0.87	0.273	5.83	NTC_vs_siRNA1_10uM
ri@19:46331176:46332228:-|19:46332227:46332228:-	chr19:46331076-46332328	ENSG00000125755	SYMPK	ri	2	TRUE	0.15	0.05	0.2	2	44600000000	NTC_vs_siRNA1_10uM
ri@9:130698934:130699713:-|9:130699712:130699713:-	chr9:130698834-130699813	ENSG00000136908	DPM2	ri	2	TRUE	0.15	0.24	0.39	0.7	351	NTC_vs_siRNA1_10uM
ri@20:62365064:62366057:+|20:62365064:62365065:+	chr20:62364964-62366157	ENSG00000197114	ZGPAT	ri	2	TRUE	0.15	0.31	0.46	0.569	5.19	NTC_vs_siRNA1_10uM
ri@8:145193716:145193912:+|8:145193716:145193717:+	chr8:145193616-145194012	ENSG00000235173	FAM203A	ri	2	TRUE	0.15	0.05	0.2	2	16.9	NTC_vs_siRNA1_10uM
ri@12:57909941:57910028:+|12:57909941:57909942:+	chr12:57909841-57910128	ENSG00000166986	MARS	ri	2		0.15	0.37	0.52	0.491	1200	NTC_vs_siRNA1_10uM
se@14:100841740:100842597:-|14:100835595:100842597:-	chr14:100835495-100842697	ENSG00000140105	WARS	se	1		0.15	0.05	0.2	2	394	NTC_vs_siRNA1_10uM
se@3:47122573:47125210:-|3:47108608:47125210:-	chr3:47108508-47125310	ENSG00000181555	SETD2	se	2	FALSE	0.15	0.83	0.98	0.24	93.8	NTC_vs_siRNA1_10uM
cj@1:220236296:220240644:-|1:other:220240644:-|1:220236296:other:-	chr1:220236196-220240744	ENSG00000162813	IMPDH1	cj	1		-0.14	0.97	0.83	-0.225	13.6	NTC_vs_siRNA1_10uM
cj@2:228401709:228416675:+|2:228401709:other:+|2:other:228416675:+	chr2:228401609-228416775	ENSG00000173744	AGFG1	cj	3		0.14	0	0.14	#NUM!	90300	NTC_vs_siRNA1_10uM
cj@17:26960419:26960567:-|17:other:26960567:-|17:26960419:other:-	chr17:26960319-26960667	ENSG00000007202	KIAA0100	cj	3		0.14	0.02	0.16	3	10.8	NTC_vs_siRNA1_10uM
cj@5:76734186:76736638:-|5:other:76736638:-|5:76734186:other:-	chr5:76734086-76736738	ENSG00000164253	WDR41	cj	2		0.14	0.03	0.17	2.5	14	NTC_vs_siRNA1_10uM
cj@12:120568557:120568989:-|12:other:120568989:-|12:120568557:other:-	chr12:120568457-120569089	ENSG00000089154	GCN1L1	cj	3		0.14	0	0.14	#NUM!	34500	NTC_vs_siRNA1_10uM
cj@3:25672430:25673937:-|3:other:25673937:-|3:25672430:other:-	chr3:25672330-25674037	ENSG00000077097	TOP2B	cj	3		0.14	0	0.14	#NUM!	92	NTC_vs_siRNA1_10uM
cj@19:1011662:1011740:-|19:other:1011740:-|19:1011662:other:-	chr19:1011562-1011840	ENSG00000182087	TMEM259	cj	1		0.14	0.71	0.85	0.26	18.4	NTC_vs_siRNA1_10uM
cj@4:39310652:39313065:-|4:other:39313065:-|4:39310652:other:-	chr4:39310552-39313165	ENSG00000035928	RFC1	cj	2		0.14	0	0.14	#NUM!	9.78	NTC_vs_siRNA1_10uM
cj@8:128996450:129001408:+|8:128996450:other:+|8:other:129001408:+	chr8:128996350-129001508	ENSG00000249859	PVT1	cj	3		0.14	0.83	0.97	0.225	5.81	NTC_vs_siRNA1_10uM
cj@1:235647831:235652473:-|1:other:235652473:-|1:235647831:other:-	chr1:235647731-235652573	ENSG00000162885	B3GALNT2	cj	3		0.14	0	0.14	#NUM!	13	NTC_vs_siRNA1_10uM
cj@11:65111540:65113137:+|11:65111540:other:+|11:other:65113137:+	chr11:65111440-65113237	ENSG00000133884	DPF2	cj	1		0.14	0.85	0.99	0.22	115	NTC_vs_siRNA1_10uM
cj@13:49772710:49775936:+|13:49772710:other:+|13:other:49775936:+	chr13:49772610-49776036	ENSG00000102531	FNDC3A	cj	3		0.14	0	0.14	#NUM!	18.7	NTC_vs_siRNA1_10uM
cj@7:91865856:91866981:-|7:other:91866981:-|7:91865856:other:-	chr7:91865756-91867081	ENSG00000001631	KRIT1	cj	1		0.14	0.86	1	0.218	7.44	NTC_vs_siRNA1_10uM
cj@13:111563117:111567072:-|13:other:111567072:-|13:111563117:other:-	chr13:111563017-111567172	ENSG00000088448	ANKRD10	cj	2		-0.14	0.14	0	#NUM!	40.9	NTC_vs_siRNA1_10uM
cj@3:122090647:122102021:-|3:other:122102021:-|3:122090647:other:-	chr3:122090547-122102121	ENSG00000160124	CCDC58	cj	1		-0.14	1	0.86	-0.218	13.8	NTC_vs_siRNA1_10uM
cj@22:50722642:50723002:-|22:other:50723002:-|22:50722642:other:-	chr22:50722542-50723102	ENSG00000196576	PLXNB2	cj	2		0.14	0	0.14	#NUM!	92.1	NTC_vs_siRNA1_10uM
cj@16:81031034:81040339:-|16:other:81040339:-|16:81031034:other:-	chr16:81030934-81040439	ENSG00000103121	CMC2	cj	2		0.14	0.09	0.23	1.35	65.3	NTC_vs_siRNA1_10uM
ci@13:48615252:48619796:+|13:48615252:48615253:+	chr13:48615152-48619896	ENSG00000136159	NUDT15	ci	1		0.14	0.84	0.98	0.222	16.5	NTC_vs_siRNA1_10uM
ci@9:140638542:140646783:+|9:140638542:140638543:+	chr9:140638442-140646883	ENSG00000181090	EHMT1	ci	1		0.14	0.86	1	0.218	12.3	NTC_vs_siRNA1_10uM
ci@14:20928457:20928814:-|14:20928813:20928814:-	chr14:20928357-20928914	ENSG00000165782	TMEM55B	ci	1		0.14	0.85	0.99	0.22	233	NTC_vs_siRNA1_10uM
tutr@17:40125942:40127192:+|17:40125942:40128721:+	chr17:40125842-40128821	ENSG00000173786	NT5E	tutr	2		0.13	0.09	0.22	1.29	2460000000000	NTC_vs_siRNA1_10uM
tutr@3:130735033:130735221:+|3:130735033:130735535:+	chr3:130734933-130735635	ENSG00000017260	ATP2C1	tutr	1		0.13	0.79	0.92	0.22	52	NTC_vs_siRNA1_10uM
tutr@1:223967788:223968553:-|1:223967599:223968553:-	chr1:223967499-223968653	ENSG00000143514	TP53BP2	tutr	2		0.13	0.08	0.21	1.39	2170	NTC_vs_siRNA1_10uM
tutr@18:44392058:44392394:-|18:44391937:44392394:-	chr18:44391837-44392494	ENSG00000078043	PIAS2	tutr	1		0.13	0.19	0.32	0.752	76.4	NTC_vs_siRNA1_10uM
tutr@16:9210769:9211389:+|16:9210769:9212934:+	chr16:9210669-9213034	ENSG00000182831	C16orf72	tutr	1		0.13	0.03	0.16	2.42	32.6	NTC_vs_siRNA1_10uM
tutr@5:90665439:90667215:-|5:90664542:90667215:-	chr5:90664442-90667315	ENSG00000113369	ARRDC3	tutr	1		0.13	0.07	0.2	1.51	120000	NTC_vs_siRNA1_10uM
tutr@3:25760764:25760949:-|3:25760433:25760949:-	chr3:25760333-25761049	ENSG00000151092	NGLY1	tutr	1		0.13	0.82	0.95	0.212	37.6	NTC_vs_siRNA1_10uM
tutr@22:41753433:41755328:+|22:41753433:41756115:+	chr22:41753333-41756215	ENSG00000100403	ZC3H7B	tutr	1		0.13	0.05	0.18	1.85	78900000000	NTC_vs_siRNA1_10uM
tutr@10:103922026:103922365:+|10:103922026:103923621:+	chr10:103921926-103923721	ENSG00000166197	NOLC1	tutr	1		0.13	0.18	0.31	0.784	915000000	NTC_vs_siRNA1_10uM
tutr@20:18467987:18470406:-|20:18467498:18470406:-	chr20:18467398-18470506	ENSG00000089050	RBBP9	tutr	1		0.13	0.18	0.31	0.784	21	NTC_vs_siRNA1_10uM
tutr@6:150140058:150141683:-|6:150139930:150141683:-	chr6:150139830-150141783	ENSG00000120256	LRP11	tutr	2		0.13	0.68	0.81	0.252	13400000	NTC_vs_siRNA1_10uM
tutr@21:15745158:15745936:-|21:15743434:15745936:-	chr21:15743334-15746036	ENSG00000155304	HSPA13	tutr	2		0.13	0.5	0.63	0.333	11.6	NTC_vs_siRNA1_10uM
tutr@1:6283549:6285138:-|1:6281251:6285138:-	chr1:6281151-6285238	ENSG00000116237	ICMT	tutr	2		0.13	0.29	0.42	0.534	41500000000	NTC_vs_siRNA1_10uM
tutr@X:13727471:13727783:+|X:13727471:13727944:+	chrX:13727371-13728044	ENSG00000123595	RAB9A	tutr	1		-0.13	0.77	0.64	-0.267	5.88	NTC_vs_siRNA1_10uM
tutr@10:118644448:118646064:-|10:118644306:118646064:-	chr10:118644206-118646164	ENSG00000187164	KIAA1598	tutr	2		0.13	0.78	0.91	0.222	1240000	NTC_vs_siRNA1_10uM
cj@8:8860681:8865480:+|8:8860681:other:+|8:other:8865480:+	chr8:8860581-8865580	ENSG00000104626	ERI1	cj	3		-0.13	0.13	0	#NUM!	15.8	NTC_vs_siRNA1_10uM
cj@17:60522304:60525062:+|17:60522304:other:+|17:other:60525062:+	chr17:60522204-60525162	ENSG00000087995	METTL2A	cj	3		0.13	0	0.13	#NUM!	19.5	NTC_vs_siRNA1_10uM
cj@1:6292179:6293534:-|1:other:6293534:-|1:6292179:other:-	chr1:6292079-6293634	ENSG00000116237	ICMT	cj	3		0.13	0.01	0.14	3.81	649	NTC_vs_siRNA1_10uM
cj@2:228401420:228401617:+|2:228401420:other:+|2:other:228401617:+	chr2:228401320-228401717	ENSG00000173744	AGFG1	cj	2		0.13	0	0.13	#NUM!	41400	NTC_vs_siRNA1_10uM
cj@6:42986903:42987026:+|6:42986903:other:+|6:other:42987026:+	chr6:42986803-42987126	ENSG00000124702	KLHDC3	cj	2		0.13	0.04	0.17	2.09	74.4	NTC_vs_siRNA1_10uM
cj@4:48896070:48899821:-|4:other:48899821:-|4:48896070:other:-	chr4:48895970-48899921	ENSG00000145247	OCIAD2	cj	3		0.13	0	0.13	#NUM!	5.05	NTC_vs_siRNA1_10uM
cj@17:40972859:40975766:-|17:other:40975766:-|17:40972859:other:-	chr17:40972759-40975866	ENSG00000126581	BECN1	cj	1		-0.13	1	0.87	-0.201	57.2	NTC_vs_siRNA1_10uM
cj@3:107770817:107776324:-|3:other:107776324:-|3:107770817:other:-	chr3:107770717-107776424	ENSG00000196776	CD47	cj	1		0.13	0.68	0.81	0.252	5.33	NTC_vs_siRNA1_10uM
cj@7:116859230:116861977:+|7:116859230:other:+|7:other:116861977:+	chr7:116859130-116862077	ENSG00000004866	ST7	cj	2		0.13	0	0.13	#NUM!	10.1	NTC_vs_siRNA1_10uM
cj@12:19436679:19440407:+|12:19436679:other:+|12:other:19440407:+	chr12:19436579-19440507	ENSG00000052126	PLEKHA5	cj	2		0.13	0.04	0.17	2.09	8.73	NTC_vs_siRNA1_10uM
cj@16:5133758:5134751:+|16:5133758:other:+|16:other:5134751:+	chr16:5133658-5134851	ENSG00000033011	ALG1	cj	3		0.13	0.01	0.14	3.81	1010	NTC_vs_siRNA1_10uM
cj@16:4384978:4385061:+|16:4384978:other:+|16:other:4385061:+	chr16:4384878-4385161	ENSG00000126603	GLIS2	cj	1		0.13	0.87	1	0.201	5.25	NTC_vs_siRNA1_10uM
cj@6:166579328:166580080:-|6:other:166580080:-|6:166579328:other:-	chr6:166579228-166580180	ENSG00000164458	T	cj	2		0.13	0.03	0.16	2.42	5.88	NTC_vs_siRNA1_10uM
cj@17:7760516:7760701:-|17:other:7760701:-|17:7760516:other:-	chr17:7760416-7760801	ENSG00000183011	LSMD1	cj	1		0.13	0.84	0.97	0.208	6.95	NTC_vs_siRNA1_10uM
cj@7:38256679:38256789:+|7:38256679:other:+|7:other:38256789:+	chr7:38256579-38256889	ENSG00000010270	STARD3NL	cj	3		0.13	0	0.13	#NUM!	19.1	NTC_vs_siRNA1_10uM
cj@3:50327059:50327143:-|3:other:50327143:-|3:50327059:other:-	chr3:50326959-50327243	ENSG00000214706	IFRD2	cj	2		0.13	0.12	0.25	1.06	7.2	NTC_vs_siRNA1_10uM
cj@19:49228217:49230042:-|19:other:49230042:-|19:49228217:other:-	chr19:49228117-49230142	ENSG00000105538	RASIP1	cj	3		0.13	0.25	0.38	0.604	106	NTC_vs_siRNA1_10uM
cj@5:99897892:99921885:+|5:99897892:other:+|5:other:99921885:+	chr5:99897792-99921985	ENSG00000174132	FAM174A	cj	2		-0.13	0.15	0.02	-2.91	5.42	NTC_vs_siRNA1_10uM
cj@7:100072063:100074900:-|7:other:100074900:-|7:100072063:other:-	chr7:100071963-100075000	ENSG00000166925	TSC22D4	cj	3		-0.13	0.14	0.01	-3.81	18.6	NTC_vs_siRNA1_10uM
cj@1:32650217:32653555:+|1:32650217:other:+|1:other:32653555:+	chr1:32650117-32653655	ENSG00000084652	TXLNA	cj	3		0.13	0	0.13	#NUM!	113	NTC_vs_siRNA1_10uM
cj@8:23386725:23423621:+|8:23386725:other:+|8:other:23423621:+	chr8:23386625-23423721	ENSG00000147454	SLC25A37	cj	1		0.13	0.77	0.9	0.225	5.73	NTC_vs_siRNA1_10uM
cj@19:10244983:10246412:-|19:other:10246412:-|19:10244983:other:-	chr19:10244883-10246512	ENSG00000130816	DNMT1	cj	2		0.13	0.08	0.21	1.39	22	NTC_vs_siRNA1_10uM
cj@5:154173560:154173660:+|5:154173560:other:+|5:other:154173660:+	chr5:154173460-154173760	ENSG00000155506	LARP1	cj	1		0.13	0.74	0.87	0.233	35.1	NTC_vs_siRNA1_10uM
cj@7:99950746:99950833:+|7:99950746:other:+|7:other:99950833:+	chr7:99950646-99950933	ENSG00000121716	PILRB	cj	1		0.13	0.85	0.98	0.205	13.9	NTC_vs_siRNA1_10uM
cj@6:167344606:167347579:-|6:other:167347579:-|6:167344606:other:-	chr6:167344506-167347679	ENSG00000026297	RNASET2	cj	2		0.13	0	0.13	#NUM!	6.08	NTC_vs_siRNA1_10uM
cj@5:151126010:151131265:-|5:other:151131265:-|5:151126010:other:-	chr5:151125910-151131365	ENSG00000177556	ATOX1	cj	3		0.13	0.05	0.18	1.85	2890	NTC_vs_siRNA1_10uM
cj@1:10500470:10511434:+|1:10500470:other:+|1:other:10511434:+	chr1:10500370-10511534	ENSG00000251503	APITD1-CORT	cj	3		0.13	0	0.13	#NUM!	12.3	NTC_vs_siRNA1_10uM
ci@17:73836911:73837038:-|17:73837037:73837038:-	chr17:73836811-73837138	ENSG00000092929	UNC13D	ci	1		0.13	0.87	1	0.201	8.78	NTC_vs_siRNA1_10uM
ci@17:79652719:79653342:+|17:79652719:79652720:+	chr17:79652619-79653442	ENSG00000185359	HGS	ci	2		0.13	0	0.13	#NUM!	549	NTC_vs_siRNA1_10uM
cj@3:52558897:52558979:-|3:other:52558979:-|3:52558897:other:-	chr3:52558797-52559079	ENSG00000168268	NT5C2	cj	2		0.06	0	0.06	#NUM!	12	NTC_vs_siRNA1_10uM
cj@12:53836517:53837175:+|12:53836517:other:+|12:other:53837175:+	chr12:53836417-53837275	ENSG00000197111	PCBP2	cj	2		-0.06	0.06	0	#NUM!	5.78	NTC_vs_siRNA1_10uM
ci@X:119664109:119666277:-|X:119666276:119666277:-	chrX:119664009-119666377	ENSG00000158290	CUL4B	ci	2		0.06	0	0.06	#NUM!	8.68	NTC_vs_siRNA1_10uM
ci@5:14758707:14769084:-|5:14769083:14769084:-	chr5:14758607-14769184	ENSG00000154122	ANKH	ci	2		0.06	0	0.06	#NUM!	5.87	NTC_vs_siRNA1_10uM
ci@X:47086102:47086211:+|X:47086102:47086103:+	chrX:47086002-47086311	ENSG00000102225	CDK16	ci	2		-0.06	0.06	0	#NUM!	23.5	NTC_vs_siRNA1_10uM
ci@12:6675988:6676982:-|12:6676981:6676982:-	chr12:6675888-6677082	ENSG00000111641	NOP2	ci	2		0.06	0	0.06	#NUM!	8.84	NTC_vs_siRNA1_10uM
ci@20:44525679:44526356:+|20:44525679:44525680:+	chr20:44525579-44526456	ENSG00000064601	CTSA	ci	2		0.06	0	0.06	#NUM!	11.4	NTC_vs_siRNA1_10uM
ci@1:179063352:179064103:+|1:179063352:179063353:+	chr1:179063252-179064203	ENSG00000186283	TOR3A	ci	2		-0.06	0.06	0	#NUM!	13.1	NTC_vs_siRNA1_10uM
ci@3:183960745:183961342:-|3:183961341:183961342:-	chr3:183960645-183961442	ENSG00000214160	ALG3	ci	2		0.06	0.03	0.09	1.58	6.59	NTC_vs_siRNA1_10uM
ci@9:139110654:139110876:-|9:139110875:139110876:-	chr9:139110554-139110976	ENSG00000165661	QSOX2	ci	2		-0.06	0.08	0.02	-2	8.93	NTC_vs_siRNA1_10uM
ci@1:86046730:86047048:+|1:86046730:86046731:+	chr1:86046630-86047148	ENSG00000142871	CYR61	ci	2		-0.06	0.09	0.03	-1.58	30.5	NTC_vs_siRNA1_10uM
ci@11:61557393:61557965:-|11:61557964:61557965:-	chr11:61557293-61558065	ENSG00000134825	TMEM258	ci	2		0.06	0.05	0.11	1.14	13.6	NTC_vs_siRNA1_10uM
ci@9:127631718:127635971:+|9:127631718:127631719:+	chr9:127631618-127636071	ENSG00000136950	ARPC5L	ci	2		0.06	0.02	0.08	2	8.07	NTC_vs_siRNA1_10uM
ci@1:150939960:150940140:-|1:150940139:150940140:-	chr1:150939860-150940240	ENSG00000143418	CERS2	ci	2		-0.06	0.06	0	#NUM!	3340	NTC_vs_siRNA1_10uM
ci@9:96233669:96238538:+|9:96233669:96233670:+	chr9:96233569-96238638	ENSG00000048828	FAM120A	ci	2		0.06	0	0.06	#NUM!	1890	NTC_vs_siRNA1_10uM
ci@22:41921352:41922266:+|22:41921352:41921353:+	chr22:41921252-41922366	ENSG00000100412	ACO2	ci	2		-0.06	0.06	0	#NUM!	20.1	NTC_vs_siRNA1_10uM
ci@3:33877758:33879696:+|3:33877758:33877759:+	chr3:33877658-33879796	ENSG00000170248	PDCD6IP	ci	2		-0.06	0.06	0	#NUM!	6.08	NTC_vs_siRNA1_10uM
ci@5:162943717:162944567:+|5:162943717:162943718:+	chr5:162943617-162944667	ENSG00000038274	MAT2B	ci	2		-0.06	0.06	0	#NUM!	18.6	NTC_vs_siRNA1_10uM
ci@14:62194373:62199136:+|14:62194373:62194374:+	chr14:62194273-62199236	ENSG00000100644	HIF1A	ci	2		0.06	0	0.06	#NUM!	8.7	NTC_vs_siRNA1_10uM
ci@5:126883613:126887399:+|5:126883613:126883614:+	chr5:126883513-126887499	ENSG00000164244	PRRC1	ci	2		-0.06	0.06	0	#NUM!	7.72	NTC_vs_siRNA1_10uM
ci@15:39882824:39883392:+|15:39882824:39882825:+	chr15:39882724-39883492	ENSG00000137801	THBS1	ci	2		0.06	0	0.06	#NUM!	23	NTC_vs_siRNA1_10uM
ci@17:80014426:80014505:+|17:80014426:80014427:+	chr17:80014326-80014605	ENSG00000169727	GPS1	ci	2		-0.06	0.06	0	#NUM!	8.87	NTC_vs_siRNA1_10uM
ci@5:458140:459474:+|5:458140:458141:+	chr5:458040-459574	ENSG00000180104	EXOC3	ci	2		0.06	0	0.06	#NUM!	20	NTC_vs_siRNA1_10uM
ci@4:56290810:56291543:+|4:56290810:56290811:+	chr4:56290710-56291643	ENSG00000134851	TMEM165	ci	2		-0.06	0.06	0	#NUM!	96.2	NTC_vs_siRNA1_10uM
ci@17:62496891:62498128:-|17:62498127:62498128:-	chr17:62496791-62498228	ENSG00000108654	DDX5	ci	2		-0.06	0.11	0.05	-1.14	277	NTC_vs_siRNA1_10uM
ci@11:47827864:47828622:-|11:47828621:47828622:-	chr11:47827764-47828722	ENSG00000030066	NUP160	ci	2		0.06	0.03	0.09	1.58	18.8	NTC_vs_siRNA1_10uM
a3ss@6:7595334:7599906:+|6:7595334:7601569:+	chr6:7595234-7601669	ENSG00000168566	SNRNP48	a3ss	1	TRUE	-0.05	0.08	0.03	-1.42	422	NTC_vs_siRNA1_10uM
a3ss@19:14520793:14521028:-|19:14520685:14521028:-	chr19:14520585-14521128	ENSG00000123136	DDX39A	a3ss	1	TRUE	0.05	0.05	0.1	1	32	NTC_vs_siRNA1_10uM
a3ss@5:96064913:96065294:+|5:96064913:96065316:+	chr5:96064813-96065416	ENSG00000153113	CAST	a3ss	1	TRUE	-0.05	0.07	0.02	-1.81	13.7	NTC_vs_siRNA1_10uM
a5ss@16:23700070:23700559:+|16:23700066:23700559:+	chr16:23699966-23700659	ENSG00000166851	PLK1	a5ss	1	TRUE	-0.05	0.07	0.02	-1.81	18.4	NTC_vs_siRNA1_10uM
a5ss@16:31193989:31195179:+|16:31193985:31195179:+	chr16:31193885-31195279	ENSG00000089280	FUS	a5ss	1	TRUE	-0.05	0.08	0.03	-1.42	1410	NTC_vs_siRNA1_10uM
a5ss@8:68027499:68028149:+|8:68026097:68028149:+	chr8:68025997-68028249	ENSG00000104218	CSPP1	a5ss	1	TRUE	0.05	0.02	0.07	1.81	117	NTC_vs_siRNA1_10uM
ri@6:43643008:43643231:-|6:43643230:43643231:-	chr6:43642908-43643331	ENSG00000096080	MRPS18A	ri	2		0.05	0.02	0.07	1.81	5.42	NTC_vs_siRNA1_10uM
ri@2:241402929:241404033:+|2:241402929:241402930:+	chr2:241402829-241404133	ENSG00000063660	GPC1	ri	2	TRUE	0.05	0.02	0.07	1.81	85.6	NTC_vs_siRNA1_10uM
ri@12:121765034:121766119:-|12:121766118:121766119:-	chr12:121764934-121766219	ENSG00000089053	ANAPC5	ri	2	TRUE	0.05	0.03	0.08	1.42	16800	NTC_vs_siRNA1_10uM
ri@9:95060618:95061166:-|9:95061165:95061166:-	chr9:95060518-95061266	ENSG00000198000	NOL8	ri	2	TRUE	-0.05	0.07	0.02	-1.81	20.7	NTC_vs_siRNA1_10uM
se@19:49311490:49314241:-|19:49310331:49314241:-	chr19:49310231-49314341	ENSG00000105552	BCAT2	se	1	TRUE	0.05	0.03	0.08	1.42	84.2	NTC_vs_siRNA1_10uM
se@7:22857667:22862296:-|7:22852804:22862296:-	chr7:22852704-22862396	ENSG00000196683	TOMM7	se	2		0.05	0.02	0.07	1.81	1620	NTC_vs_siRNA1_10uM
se@19:49311568:49314241:-|19:49310331:49314241:-	chr19:49310231-49314341	ENSG00000105552	BCAT2	se	1	TRUE	0.05	0.03	0.08	1.42	169	NTC_vs_siRNA1_10uM
se@20:47895745:47897022:+|20:47895745:47905582:+	chr20:47895645-47905682	ENSG00000177410	ZFAS1	se	2		-0.05	0.1	0.05	-1	6.82	NTC_vs_siRNA1_10uM
se@8:74872053:74884312:-|8:74868289:74884312:-	chr8:74868189-74884412	ENSG00000154582	TCEB1	se	2		0.05	0.02	0.07	1.81	5.91	NTC_vs_siRNA1_10uM
tutr@15:59931063:59931329:-|15:59930931:59931329:-	chr15:59930831-59931429	ENSG00000140307	GTF2A2	tutr	2		-0.05	0.08	0.03	-1.42	14.4	NTC_vs_siRNA1_10uM
tutr@7:87835605:87835791:-|7:87834428:87835791:-	chr7:87834328-87835891	ENSG00000075142	SRI	tutr	2		-0.05	0.1	0.05	-1	19000	NTC_vs_siRNA1_10uM
tutr@8:37718183:37720411:-|8:37716465:37720411:-	chr8:37716365-37720511	ENSG00000156675	RAB11FIP1	tutr	1		-0.05	0.08	0.03	-1.42	47.5	NTC_vs_siRNA1_10uM
tutr@2:75882411:75882857:+|2:75882411:75889333:+	chr2:75882311-75889433	ENSG00000115364	MRPL19	tutr	2		-0.05	0.08	0.03	-1.42	2.37e+18	NTC_vs_siRNA1_10uM
cj@X:100653934:100655654:-|X:other:100655654:-|X:100653934:other:-	chrX:100653834-100655754	ENSG00000102393	GLA	cj	3		-0.05	0.05	0	#NUM!	6.67	NTC_vs_siRNA1_10uM
cj@7:22857667:22862296:-|7:other:22862296:-|7:22857667:other:-	chr7:22857567-22862396	ENSG00000196683	TOMM7	cj	2		0.05	0.03	0.08	1.42	103000	NTC_vs_siRNA1_10uM
cj@16:57800897:57803507:-|16:other:57803507:-|16:57800897:other:-	chr16:57800797-57803607	ENSG00000140859	KIFC3	cj	2		-0.05	0.05	0	#NUM!	25.1	NTC_vs_siRNA1_10uM
cj@18:9126905:9134184:+|18:9126905:other:+|18:other:9134184:+	chr18:9126805-9134284	ENSG00000178127	NDUFV2	cj	3		0.05	0	0.05	#NUM!	9.09	NTC_vs_siRNA1_10uM
cj@19:18675831:18677942:+|19:18675831:other:+|19:other:18677942:+	chr19:18675731-18678042	ENSG00000105700	KXD1	cj	3		-0.05	0.05	0	#NUM!	9.8	NTC_vs_siRNA1_10uM
cj@1:11115983:11116068:-|1:other:11116068:-|1:11115983:other:-	chr1:11115883-11116168	ENSG00000116649	SRM	cj	2		-0.05	0.1	0.05	-1	9.15	NTC_vs_siRNA1_10uM
cj@3:33174192:33175674:+|3:33174192:other:+|3:other:33175674:+	chr3:33174092-33175774	ENSG00000170275	CRTAP	cj	2		0.05	0	0.05	#NUM!	35.8	NTC_vs_siRNA1_10uM
cj@1:156566270:156567827:-|1:other:156567827:-|1:156566270:other:-	chr1:156566170-156567927	ENSG00000160818	GPATCH4	cj	3		0.05	0	0.05	#NUM!	8.62	NTC_vs_siRNA1_10uM
cj@19:535923:536243:+|19:535923:other:+|19:other:536243:+	chr19:535823-536343	ENSG00000099804	CDC34	cj	3		-0.05	0.05	0	#NUM!	5.67	NTC_vs_siRNA1_10uM
cj@1:36923582:36926293:-|1:other:36926293:-|1:36923582:other:-	chr1:36923482-36926393	ENSG00000116898	MRPS15	cj	3		0.05	0.02	0.07	1.81	5.07	NTC_vs_siRNA1_10uM
cj@19:532108:535837:+|19:532108:other:+|19:other:535837:+	chr19:532008-535937	ENSG00000099804	CDC34	cj	2		-0.05	0.05	0	#NUM!	10	NTC_vs_siRNA1_10uM
cj@15:91524263:91524729:-|15:other:91524729:-|15:91524263:other:-	chr15:91524163-91524829	ENSG00000198901	PRC1	cj	3		0.05	0	0.05	#NUM!	19.8	NTC_vs_siRNA1_10uM
cj@6:79913347:79918264:-|6:other:79918264:-|6:79913347:other:-	chr6:79913247-79918364	ENSG00000118418	HMGN3	cj	3		0.05	0	0.05	#NUM!	156000	NTC_vs_siRNA1_10uM
cj@1:156567913:156568019:-|1:other:156568019:-|1:156567913:other:-	chr1:156567813-156568119	ENSG00000160818	GPATCH4	cj	2		0.05	0	0.05	#NUM!	11.8	NTC_vs_siRNA1_10uM
cj@7:22852804:22857619:-|7:other:22857619:-|7:22852804:other:-	chr7:22852704-22857719	ENSG00000196683	TOMM7	cj	3		0.05	0.03	0.08	1.42	68200	NTC_vs_siRNA1_10uM
cj@5:179227597:179227907:-|5:other:179227907:-|5:179227597:other:-	chr5:179227497-179228007	ENSG00000161013	MGAT4B	cj	2		-0.05	0.05	0	#NUM!	89.2	NTC_vs_siRNA1_10uM
ci@15:69072481:69072749:-|15:69072748:69072749:-	chr15:69072381-69072849	ENSG00000140350	ANP32A	ci	2		0.05	0	0.05	#NUM!	42.8	NTC_vs_siRNA1_10uM
ci@5:176917907:176918011:-|5:176918010:176918011:-	chr5:176917807-176918111	ENSG00000196923	PDLIM7	ci	2		-0.05	0.05	0	#NUM!	45.7	NTC_vs_siRNA1_10uM
ci@1:207956675:207958416:+|1:207956675:207956676:+	chr1:207956575-207958516	ENSG00000117335	CD46	ci	2		0.05	0	0.05	#NUM!	18.7	NTC_vs_siRNA1_10uM
ci@11:46784312:46784526:-|11:46784525:46784526:-	chr11:46784212-46784626	ENSG00000175216	CKAP5	ci	2		-0.05	0.05	0	#NUM!	13.6	NTC_vs_siRNA1_10uM
ci@1:154232505:154233368:+|1:154232505:154232506:+	chr1:154232405-154233468	ENSG00000143569	UBAP2L	ci	2		-0.05	0.05	0	#NUM!	7.37	NTC_vs_siRNA1_10uM
ci@12:7077758:7078661:-|12:7078660:7078661:-	chr12:7077658-7078761	ENSG00000215021	PHB2	ci	2		0.05	0.03	0.08	1.42	13.4	NTC_vs_siRNA1_10uM
ci@5:14293243:14297181:+|5:14293243:14293244:+	chr5:14293143-14297281	ENSG00000038382	TRIO	ci	2		-0.05	0.05	0	#NUM!	8.1	NTC_vs_siRNA1_10uM
ci@15:77239858:77240751:+|15:77239858:77239859:+	chr15:77239758-77240851	ENSG00000117906	RCN2	ci	2		0.05	0	0.05	#NUM!	6.06	NTC_vs_siRNA1_10uM
ci@9:33120604:33135187:-|9:33135186:33135187:-	chr9:33120504-33135287	ENSG00000086062	B4GALT1	ci	2		-0.05	0.05	0	#NUM!	6.06	NTC_vs_siRNA1_10uM
ci@2:190331308:190332194:+|2:190331308:190331309:+	chr2:190331208-190332294	ENSG00000115368	WDR75	ci	2		-0.05	0.05	0	#NUM!	22.9	NTC_vs_siRNA1_10uM
ci@13:45009019:45010180:-|13:45010179:45010180:-	chr13:45008919-45010280	ENSG00000102804	TSC22D1	ci	2		0.05	0	0.05	#NUM!	16.4	NTC_vs_siRNA1_10uM
ci@1:11129787:11130957:-|1:11130956:11130957:-	chr1:11129687-11131057	ENSG00000171824	EXOSC10	ci	2		0.05	0	0.05	#NUM!	7.48	NTC_vs_siRNA1_10uM
a5ss@11:67799990:67800390:+|11:67799807:67800390:+|11:67799803:67800390:+	chr11:67799703-67800490	ENSG00000110717	NDUFS8	a5ss	1	TRUE	0.05	0.01	0.06	2.58	4060	NTC_vs_siRNA1_10uM
a5ss@11:67799990:67800390:+|11:67799803:67800390:+	chr11:67799703-67800490	ENSG00000110717	NDUFS8	a5ss	1	TRUE	0.05	0.01	0.06	2.58	4160	NTC_vs_siRNA1_10uM
a3ss@9:111714774:111718070:-|9:111714771:111718070:-	chr9:111714671-111718170	ENSG00000119326	CTNNAL1	a3ss	2		-0.05	0.06	0.01	-2.58	10.7	NTC_vs_siRNA1_10uM
ri@15:75630474:75630987:+|15:75630474:75630475:+	chr15:75630374-75631087	ENSG00000140365	COMMD4	ri	2	TRUE	-0.05	0.06	0.01	-2.58	9.75	NTC_vs_siRNA1_10uM
ri@20:34326939:34328746:-|20:34328745:34328746:-	chr20:34326839-34328846	ENSG00000131051	RBM39	ri	2	TRUE	-0.05	0.09	0.04	-1.17	44	NTC_vs_siRNA1_10uM
ri@10:3185693:3186484:-|10:3186483:3186484:-	chr10:3185593-3186584	ENSG00000107959	PITRM1	ri	2	TRUE	-0.05	0.06	0.01	-2.58	1620	NTC_vs_siRNA1_10uM
se@6:79918293:79924689:-|6:79913347:79924689:-	chr6:79913247-79924789	ENSG00000118418	HMGN3	se	2		0.05	0.01	0.06	2.58	9770	NTC_vs_siRNA1_10uM
se@19:49311493:49314241:-|19:49310331:49314241:-	chr19:49310231-49314341	ENSG00000105552	BCAT2	se	1	TRUE	0.05	0.04	0.09	1.17	62.3	NTC_vs_siRNA1_10uM
se@17:40289896:40306911:-|17:40282608:40306911:-	chr17:40282508-40307011	ENSG00000108774	RAB5C	se	1		-0.05	0.06	0.01	-2.58	320	NTC_vs_siRNA1_10uM
se@7:2281891:2282560:+|7:2281891:2284198:+	chr7:2281791-2284298	ENSG00000106268	NUDT1	se	1		-0.05	0.06	0.01	-2.58	5.31	NTC_vs_siRNA1_10uM
se@5:69503572:69515745:-|5:69499792:69515745:-	chr5:69499692-69515845	ENSG00000254701	RP11-1415C14.4	se	2		0.05	0.01	0.06	2.58	5.63	NTC_vs_siRNA1_10uM
se@2:177498468:177502190:-|2:177497853:177502190:-	chr2:177497753-177502290	ENSG00000163364	AC017048.3	se	1		0.05	0.01	0.06	2.58	6.21	NTC_vs_siRNA1_10uM
tutr@7:77584195:77586542:+|7:77584195:77586819:+	chr7:77584095-77586919	ENSG00000006576	PHTF2	tutr	2		-0.05	0.09	0.04	-1.17	56.9	NTC_vs_siRNA1_10uM
tutr@8:59494299:59494834:+|8:59494299:59495417:+	chr8:59494199-59495517	ENSG00000137575	SDCBP	tutr	1		-0.05	0.06	0.01	-2.58	536000	NTC_vs_siRNA1_10uM
cj@8:42251796:42252602:+|8:42251796:other:+|8:other:42252602:+	chr8:42251696-42252702	ENSG00000078668	VDAC3	cj	2		0.05	0.01	0.06	2.58	773	NTC_vs_siRNA1_10uM
cj@3:160129872:160130114:+|3:160129872:other:+|3:other:160130114:+	chr3:160129772-160130214	ENSG00000113810	SMC4	cj	3		-0.05	0.06	0.01	-2.58	48.4	NTC_vs_siRNA1_10uM
cj@5:133509713:133512546:-|5:other:133512546:-|5:133509713:other:-	chr5:133509613-133512646	ENSG00000113558	SKP1	cj	3		0.05	0.04	0.09	1.17	308	NTC_vs_siRNA1_10uM
cj@11:93471665:93472403:-|11:other:93472403:-|11:93471665:other:-	chr11:93471565-93472503	ENSG00000166012	TAF1D	cj	2		0.05	0.01	0.06	2.58	5.47	NTC_vs_siRNA1_10uM
cj@8:57129090:57129890:+|8:57129090:other:+|8:other:57129890:+	chr8:57128990-57129990	ENSG00000170791	CHCHD7	cj	3		-0.05	0.06	0.01	-2.58	15.4	NTC_vs_siRNA1_10uM
ci@1:111984011:111984647:-|1:111984646:111984647:-	chr1:111983911-111984747	ENSG00000116455	WDR77	ci	2		-0.05	0.06	0.01	-2.58	32.2	NTC_vs_siRNA1_10uM
ci@12:49231176:49231307:-|12:49231306:49231307:-	chr12:49231076-49231407	ENSG00000174243	DDX23	ci	2		-0.05	0.06	0.01	-2.58	6.79	NTC_vs_siRNA1_10uM
ci@6:86387750:86387854:-|6:86387853:86387854:-	chr6:86387650-86387954	ENSG00000203875	SNHG5	ci	2		-0.05	0.06	0.01	-2.58	8.45	NTC_vs_siRNA1_10uM
ci@5:140039419:140039700:+|5:140039419:140039420:+	chr5:140039319-140039800	ENSG00000113141	IK	ci	2		-0.05	0.06	0.01	-2.58	62.9	NTC_vs_siRNA1_10uM
ci@X:102631541:102631956:+|X:102631541:102631542:+	chrX:102631441-102632056	ENSG00000166681	NGFRAP1	ci	2		0.05	0.01	0.06	2.58	10.9	NTC_vs_siRNA1_10uM
ci@6:41904433:41904973:-|6:41904972:41904973:-	chr6:41904333-41905073	ENSG00000112576	CCND3	ci	2		-0.05	0.06	0.01	-2.58	175	NTC_vs_siRNA1_10uM
ri@4:174254146:174254220:-|4:174254219:174254220:-	chr4:174254046-174254320	ENSG00000164104	HMGB2	ri	2	TRUE	-0.04	0.07	0.03	-1.22	857	NTC_vs_siRNA1_10uM
ri@2:189452676:189458667:+|2:189452676:189452677:+	chr2:189452576-189458767	ENSG00000144366	GULP1	ri	2		-0.04	0.07	0.03	-1.22	23.2	NTC_vs_siRNA1_10uM
ri@13:115009464:115010365:+|13:115009464:115009465:+	chr13:115009364-115010465	ENSG00000130177	CDC16	ri	2	TRUE	0.04	0.03	0.07	1.22	10.4	NTC_vs_siRNA1_10uM
ri@X:48435497:48435853:+|X:48435497:48435498:+	chrX:48435397-48435953	ENSG00000102317	RBM3	ri	2		0.04	0.03	0.07	1.22	405	NTC_vs_siRNA1_10uM
se@1:111992495:111996833:+|1:111992495:111998708:+	chr1:111992395-111998808	ENSG00000116459	ATP5F1	se	2	TRUE	0.04	0.03	0.07	1.22	1590000	NTC_vs_siRNA1_10uM
se@1:154148692:154155464:-|1:154145677:154155464:-	chr1:154145577-154155564	ENSG00000143549	TPM3	se	2		0.04	0.03	0.07	1.22	17.4	NTC_vs_siRNA1_10uM
cj@1:11115141:11115838:-|1:other:11115838:-|1:11115141:other:-	chr1:11115041-11115938	ENSG00000116649	SRM	cj	3		-0.04	0.07	0.03	-1.22	7.14	NTC_vs_siRNA1_10uM
ci@4:174254146:174254220:-|4:174254219:174254220:-	chr4:174254046-174254320	ENSG00000164104	HMGB2	ci	2		-0.04	0.07	0.03	-1.22	189	NTC_vs_siRNA1_10uM
ci@X:153579409:153579949:-|X:153579948:153579949:-	chrX:153579309-153580049	ENSG00000196924	FLNA	ci	2		0.04	0.03	0.07	1.22	4520	NTC_vs_siRNA1_10uM
a3ss@17:73258064:73258544:+|17:73258064:73258578:+	chr17:73257964-73258678	ENSG00000125445	MRPS7	a3ss	1	TRUE	0.04	0.01	0.05	2.32	26.6	NTC_vs_siRNA1_10uM
a5ss@1:33272212:33276188:-|1:33272212:33276192:-	chr1:33272112-33276292	ENSG00000134684	YARS	a5ss	1	TRUE	-0.04	0.05	0.01	-2.32	16	NTC_vs_siRNA1_10uM
a5ss@22:39713634:39714401:-|22:39713634:39714405:-	chr22:39713534-39714505	ENSG00000100316	RPL3	a5ss	1	TRUE	-0.04	0.04	0	#NUM!	2.4e+44	NTC_vs_siRNA1_10uM
mxe@11:67374547:67374770:+|11:67374547:67374837:+	chr11:67374447-67375967	ENSG00000167792	NDUFV1	mxe	2		0.04	0.04	0.08	1	9.2	NTC_vs_siRNA1_10uM
ri@22:19438267:19442272:-|22:19442271:19442272:-	chr22:19438167-19442372	ENSG00000070010	UFD1L	ri	2		-0.04	0.08	0.04	-1	90.5	NTC_vs_siRNA1_10uM
ri@5:304336:306717:+|5:304336:304337:+	chr5:304236-306817	ENSG00000249915	PDCD6	ri	2	TRUE	-0.04	0.05	0.01	-2.32	9.87e+27	NTC_vs_siRNA1_10uM
ri@6:31922669:31922836:-|6:31922835:31922836:-	chr6:31922569-31922936	ENSG00000204356	NELFE	ri	2	TRUE	0.04	0.01	0.05	2.32	10.9	NTC_vs_siRNA1_10uM
se@17:80224770:80231182:-|17:80223672:80231182:-	chr17:80223572-80231282	ENSG00000141551	CSNK1D	se	1	TRUE	-0.04	0.05	0.01	-2.32	12.6	NTC_vs_siRNA1_10uM
se@1:29495150:29508158:-|1:29487029:29508158:-	chr1:29486929-29508258	ENSG00000116350	SRSF4	se	1	TRUE	-0.04	0.04	0	#NUM!	6.81	NTC_vs_siRNA1_10uM
se@1:155033308:155034380:+|1:155033308:155034721:+	chr1:155033208-155034821	ENSG00000143537	ADAM15	se	1	TRUE	0.04	0.01	0.05	2.32	11.3	NTC_vs_siRNA1_10uM
se@7:127981273:127983730:-|7:127979845:127983730:-	chr7:127979745-127983830	ENSG00000106344	RBM28	se	1		-0.04	0.05	0.01	-2.32	8.82	NTC_vs_siRNA1_10uM
tutr@8:128753204:128753520:+|8:128753204:128753671:+	chr8:128753104-128753771	ENSG00000136997	MYC	tutr	2		-0.04	0.05	0.01	-2.32	8830000000	NTC_vs_siRNA1_10uM
cj@17:8285633:8286475:-|17:other:8286475:-|17:8285633:other:-	chr17:8285533-8286575	ENSG00000161970	RPL26	cj	3		0.04	0.04	0.08	1	2760000	NTC_vs_siRNA1_10uM
cj@20:47700699:47701820:+|20:47700699:other:+|20:other:47701820:+	chr20:47700599-47701920	ENSG00000124207	CSE1L	cj	2		0.04	0.01	0.05	2.32	159	NTC_vs_siRNA1_10uM
cj@20:30115385:30125982:+|20:30115385:other:+|20:other:30125982:+	chr20:30115285-30126082	ENSG00000101294	HM13	cj	2		-0.04	0.04	0	#NUM!	22.3	NTC_vs_siRNA1_10uM
cj@6:8097700:8102668:-|6:other:8102668:-|6:8097700:other:-	chr6:8097600-8102768	ENSG00000124802	EEF1E1	cj	3		0.04	0	0.04	#NUM!	5.33	NTC_vs_siRNA1_10uM
cj@14:70444682:70459134:+|14:70444682:other:+|14:other:70459134:+	chr14:70444582-70459234	ENSG00000198732	SMOC1	cj	2		0.04	0	0.04	#NUM!	26.8	NTC_vs_siRNA1_10uM
cj@19:13885521:13888866:+|19:13885521:other:+|19:other:13888866:+	chr19:13885421-13888966	ENSG00000104979	C19orf53	cj	3		0.04	0.01	0.05	2.32	6.57	NTC_vs_siRNA1_10uM
cj@11:4148063:4148265:+|11:4148063:other:+|11:other:4148265:+	chr11:4147963-4148365	ENSG00000167325	RRM1	cj	2		0.04	0	0.04	#NUM!	19.7	NTC_vs_siRNA1_10uM
cj@12:7077184:7077574:-|12:other:7077574:-|12:7077184:other:-	chr12:7077084-7077674	ENSG00000215021	PHB2	cj	3		0.04	0	0.04	#NUM!	71.7	NTC_vs_siRNA1_10uM
cj@7:99686689:99686913:+|7:99686689:other:+|7:other:99686913:+	chr7:99686589-99687013	ENSG00000168090	COPS6	cj	2		0.04	0	0.04	#NUM!	46.8	NTC_vs_siRNA1_10uM
cj@12:58144548:58144706:-|12:other:58144706:-|12:58144548:other:-	chr12:58144448-58144806	ENSG00000135446	CDK4	cj	3		0.04	0.01	0.05	2.32	23.3	NTC_vs_siRNA1_10uM
cj@15:91524899:91524978:-|15:other:91524978:-|15:91524899:other:-	chr15:91524799-91525078	ENSG00000198901	PRC1	cj	2		0.04	0	0.04	#NUM!	41.1	NTC_vs_siRNA1_10uM
cj@17:47018424:47021287:-|17:other:47021287:-|17:47018424:other:-	chr17:47018324-47021387	ENSG00000159210	SNF8	cj	2		0.04	0	0.04	#NUM!	15.4	NTC_vs_siRNA1_10uM
cj@18:9124981:9126829:+|18:9124981:other:+|18:other:9126829:+	chr18:9124881-9126929	ENSG00000178127	NDUFV2	cj	2		0.04	0	0.04	#NUM!	12.5	NTC_vs_siRNA1_10uM
cj@11:4148486:4150304:+|11:4148486:other:+|11:other:4150304:+	chr11:4148386-4150404	ENSG00000167325	RRM1	cj	3		0.04	0	0.04	#NUM!	56.2	NTC_vs_siRNA1_10uM
cj@3:58135729:58135832:+|3:58135729:other:+|3:other:58135832:+	chr3:58135629-58135932	ENSG00000136068	FLNB	cj	2		-0.04	0.04	0	#NUM!	8.92	NTC_vs_siRNA1_10uM
cj@5:179227259:179227484:-|5:other:179227484:-|5:179227259:other:-	chr5:179227159-179227584	ENSG00000161013	MGAT4B	cj	3		-0.04	0.04	0	#NUM!	37.4	NTC_vs_siRNA1_10uM
cj@20:55088484:55091991:+|20:55088484:other:+|20:other:55091991:+	chr20:55088384-55092091	ENSG00000022277	RTFDC1	cj	2		0.04	0.01	0.05	2.32	46.5	NTC_vs_siRNA1_10uM
cj@8:71499234:71499341:-|8:other:71499341:-|8:71499234:other:-	chr8:71499134-71499441	ENSG00000067167	TRAM1	cj	2		0.04	0	0.04	#NUM!	7.58	NTC_vs_siRNA1_10uM
cj@11:67379449:67379591:+|11:67379449:other:+|11:other:67379591:+	chr11:67379349-67379691	ENSG00000167792	NDUFV1	cj	3		-0.04	0.05	0.01	-2.32	6.35	NTC_vs_siRNA1_10uM
ci@X:153999154:154001406:+|X:153999154:153999155:+	chrX:153999054-154001506	ENSG00000130826	DKC1	ci	2		0.04	0	0.04	#NUM!	149	NTC_vs_siRNA1_10uM
ci@X:20146429:20148634:-|X:20148633:20148634:-	chrX:20146329-20148734	ENSG00000173674	EIF1AX	ci	2		-0.04	0.04	0	#NUM!	5190	NTC_vs_siRNA1_10uM
ci@11:47739064:47741481:-|11:47741480:47741481:-	chr11:47738964-47741581	ENSG00000109920	FNBP4	ci	2		-0.04	0.04	0	#NUM!	7.51	NTC_vs_siRNA1_10uM
ci@9:130929443:130931331:-|9:130931330:130931331:-	chr9:130929343-130931431	ENSG00000148337	CIZ1	ci	2		-0.04	0.04	0	#NUM!	6.62	NTC_vs_siRNA1_10uM
ci@11:71944788:71945325:+|11:71944788:71944789:+	chr11:71944688-71945425	ENSG00000165458	INPPL1	ci	2		0.04	0	0.04	#NUM!	5.57	NTC_vs_siRNA1_10uM
ci@19:48954065:48954291:+|19:48954065:48954066:+	chr19:48953965-48954391	ENSG00000105447	GRWD1	ci	2		-0.04	0.04	0	#NUM!	5.97	NTC_vs_siRNA1_10uM
ci@5:145506108:145508235:-|5:145508234:145508235:-	chr5:145506008-145508335	ENSG00000133706	LARS	ci	2		0.04	0	0.04	#NUM!	5.76	NTC_vs_siRNA1_10uM
ci@20:48558248:48561919:+|20:48558248:48558249:+	chr20:48558148-48562019	ENSG00000124226	RNF114	ci	2		-0.04	0.04	0	#NUM!	17.4	NTC_vs_siRNA1_10uM
ci@9:131767500:131767582:+|9:131767500:131767501:+	chr9:131767400-131767682	ENSG00000095319	NUP188	ci	2		0.04	0	0.04	#NUM!	8.77	NTC_vs_siRNA1_10uM
ci@11:61570583:61570835:-|11:61570834:61570835:-	chr11:61570483-61570935	ENSG00000149485	FADS1	ci	2		-0.04	0.04	0	#NUM!	17.8	NTC_vs_siRNA1_10uM
ci@10:98282087:98286970:-|10:98286969:98286970:-	chr10:98281987-98287070	ENSG00000077147	TM9SF3	ci	2		-0.04	0.04	0	#NUM!	5.05	NTC_vs_siRNA1_10uM
ci@16:67880888:67899005:+|16:67880888:67880889:+	chr16:67880788-67899105	ENSG00000102898	NUTF2	ci	2		0.04	0	0.04	#NUM!	5.4	NTC_vs_siRNA1_10uM
ci@1:173835032:173835315:-|1:173835314:173835315:-	chr1:173834932-173835415	ENSG00000234741	GAS5	ci	2		-0.04	0.08	0.04	-1	216	NTC_vs_siRNA1_10uM
ci@17:1565084:1565200:-|17:1565199:1565200:-	chr17:1564984-1565300	ENSG00000174231	PRPF8	ci	2		-0.04	0.04	0	#NUM!	11	NTC_vs_siRNA1_10uM
ci@19:12780047:12780168:-|19:12780167:12780168:-	chr19:12779947-12780268	ENSG00000105583	WDR83OS	ci	2		0.04	0	0.04	#NUM!	7.4	NTC_vs_siRNA1_10uM
a5ss@1:207510595:207510674:+|1:207510163:207510674:+	chr1:207510063-207510774	ENSG00000196352	CD55	a5ss	1	TRUE	0.04	0.02	0.06	1.58	499000000000000	NTC_vs_siRNA1_10uM
ri@17:80020849:80021344:-|17:80021343:80021344:-	chr17:80020749-80021444	ENSG00000169718	DUS1L	ri	2	TRUE	0.04	0.02	0.06	1.58	33	NTC_vs_siRNA1_10uM
ri@6:91260268:91261768:-|6:91261767:91261768:-	chr6:91260168-91261868	ENSG00000135341	MAP3K7	ri	2	TRUE	-0.04	0.06	0.02	-1.58	5.31	NTC_vs_siRNA1_10uM
se@7:128379486:128387607:+|7:128379486:128388627:+	chr7:128379386-128388727	ENSG00000128595	CALU	se	1		-0.04	0.06	0.02	-1.58	834	NTC_vs_siRNA1_10uM
se@X:53707647:53710819:-|X:53707139:53710819:-	chrX:53707039-53710919	ENSG00000086758	HUWE1	se	1		0.04	0.02	0.06	1.58	6	NTC_vs_siRNA1_10uM
se@20:47711500:47712713:+|20:47711500:47712886:+	chr20:47711400-47712986	ENSG00000124207	CSE1L	se	1		-0.04	0.06	0.02	-1.58	60.7	NTC_vs_siRNA1_10uM
se@8:42251796:42252602:+|8:42251796:42256230:+	chr8:42251696-42256330	ENSG00000078668	VDAC3	se	2	TRUE	0.04	0.02	0.06	1.58	9.26	NTC_vs_siRNA1_10uM
ci@3:186504434:186504916:+|3:186504434:186504435:+	chr3:186504334-186505016	ENSG00000156976	EIF4A2	ci	2		-0.04	0.06	0.02	-1.58	5.02	NTC_vs_siRNA1_10uM
ci@12:52636921:52639196:+|12:52636921:52636922:+	chr12:52636821-52639296	ENSG00000135480	KRT7	ci	2		0.04	0.02	0.06	1.58	224000000	NTC_vs_siRNA1_10uM
ci@22:39917676:39917778:+|22:39917676:39917677:+	chr22:39917576-39917878	ENSG00000128272	ATF4	ci	2		-0.04	0.06	0.02	-1.58	30.6	NTC_vs_siRNA1_10uM
ci@10:70101066:70101342:+|10:70101066:70101067:+	chr10:70100966-70101442	ENSG00000096746	HNRNPH3	ci	2		-0.04	0.06	0.02	-1.58	9.39	NTC_vs_siRNA1_10uM
a3ss@22:38073072:38074383:+|22:38073072:38074490:+	chr22:38072972-38074590	ENSG00000100097	LGALS1	a3ss	1	TRUE	0.03	0.02	0.05	1.32	952	NTC_vs_siRNA1_10uM
ri@10:99130838:99131830:-|10:99131829:99131830:-	chr10:99130738-99131930	ENSG00000052749	RRP12	ri	2	TRUE	0.03	0.02	0.05	1.32	12.8	NTC_vs_siRNA1_10uM
ri@1:207933069:207934594:+|1:207933069:207933070:+	chr1:207932969-207934694	ENSG00000117335	CD46	ri	2	TRUE	0.03	0.02	0.05	1.32	5190	NTC_vs_siRNA1_10uM
ri@9:34614765:34617882:-|9:34617881:34617882:-	chr9:34614665-34617982	ENSG00000137100	DCTN3	ri	2	TRUE	0.03	0.02	0.05	1.32	209	NTC_vs_siRNA1_10uM
ri@17:4578657:4579092:-|17:4579091:4579092:-	chr17:4578557-4579192	ENSG00000141456	PELP1	ri	2	TRUE	0.03	0.02	0.05	1.32	10.2	NTC_vs_siRNA1_10uM
ri@17:34934616:34935675:+|17:34934616:34934617:+	chr17:34934516-34935775	ENSG00000005955	GGNBP2	ri	2	TRUE	0.03	0.02	0.05	1.32	53.6	NTC_vs_siRNA1_10uM
ri@1:151373831:151374018:+|1:151373831:151373832:+	chr1:151373731-151374118	ENSG00000159377	PSMB4	ri	2	TRUE	0.03	0.02	0.05	1.32	648	NTC_vs_siRNA1_10uM
se@9:136231902:136232861:-|9:136230635:136232861:-	chr9:136230535-136232961	ENSG00000148248	SURF4	se	2		0.03	0.02	0.05	1.32	87.3	NTC_vs_siRNA1_10uM
se@1:207512762:207513736:+|1:207512762:207532891:+	chr1:207512662-207532991	ENSG00000196352	CD55	se	1		-0.03	0.05	0.02	-1.32	44.8	NTC_vs_siRNA1_10uM
a3ss@15:63349317:63351762:+|15:63349317:63351836:+	chr15:63349217-63351936	ENSG00000140416	TPM1	a3ss	2	TRUE	-0.03	0.03	0	#NUM!	5.94	NTC_vs_siRNA1_10uM
a3ss@2:242274627:242275374:+|2:242274627:242275390:+	chr2:242274527-242275490	ENSG00000168385	SEPT2	a3ss	1	TRUE	-0.03	0.04	0.01	-2	6.77	NTC_vs_siRNA1_10uM
a5ss@21:27102112:27107164:-|21:27102112:27107250:-|21:27102112:27107300:-|21:27102112:27107626:-|21:27102112:27107798:-	chr21:27102012-27107898	ENSG00000154723	ATP5J	a5ss	3		-0.03	0.04	0.01	-2	13.6	NTC_vs_siRNA1_10uM
a5ss@14:55609471:55611834:+|14:55609467:55611834:+	chr14:55609367-55611934	ENSG00000131981	LGALS3	a5ss	1		-0.03	0.04	0.01	-2	12.3	NTC_vs_siRNA1_10uM
a5ss@19:34884217:34884633:+|19:34884213:34884633:+	chr19:34884113-34884733	ENSG00000105220	GPI	a5ss	1	TRUE	-0.03	0.03	0	#NUM!	259000	NTC_vs_siRNA1_10uM
a5ss@19:35648520:35649247:+|19:35648404:35649247:+	chr19:35648304-35649347	ENSG00000089327	FXYD5	a5ss	1	TRUE	0.03	0.01	0.04	2	6.66	NTC_vs_siRNA1_10uM
a5ss@2:47389531:47389642:-|2:47389531:47389654:-|2:47389531:47389658:-	chr2:47389431-47389758	ENSG00000143933	CALM2	a5ss	1	TRUE	-0.03	0.03	0	#NUM!	241000	NTC_vs_siRNA1_10uM
ri@11:836442:836769:+|11:836442:836443:+	chr11:836342-836869	ENSG00000177697	CD151	ri	2	TRUE	0.03	0.03	0.06	1	7.8	NTC_vs_siRNA1_10uM
ri@9:84202743:84205720:-|9:84205719:84205720:-	chr9:84202643-84205820	ENSG00000196781	TLE1	ri	2	TRUE	0.03	0.01	0.04	2	19.3	NTC_vs_siRNA1_10uM
ri@22:31502032:31503363:-|22:31503362:31503363:-	chr22:31501932-31503463	ENSG00000198832	RP3-412A9.11	ri	2		0.03	0.01	0.04	2	2240	NTC_vs_siRNA1_10uM
ri@16:89627737:89628004:+|16:89627737:89627738:+	chr16:89627637-89628104	ENSG00000167526	RPL13	ri	1	FALSE	-0.03	0.04	0.01	-2	44.5	NTC_vs_siRNA1_10uM
ri@5:135382184:135382540:+|5:135382184:135382185:+	chr5:135382084-135382640	ENSG00000120708	TGFBI	ri	2	TRUE	-0.03	0.04	0.01	-2	53.8	NTC_vs_siRNA1_10uM
se@X:47053423:47057566:+|X:47053423:47058202:+	chrX:47053323-47058302	ENSG00000130985	UBA1	se	1		0.03	0.01	0.04	2	21.2	NTC_vs_siRNA1_10uM
se@12:57036615:57037187:-|12:57036364:57037187:-	chr12:57036264-57037287	ENSG00000110955	ATP5B	se	2		-0.03	0.03	0	#NUM!	103	NTC_vs_siRNA1_10uM
se@5:137893675:137894242:-|5:137893185:137894242:-	chr5:137893085-137894342	ENSG00000113013	HSPA9	se	2	TRUE	-0.03	0.03	0	#NUM!	69.1	NTC_vs_siRNA1_10uM
se@21:40178044:40178375:+|21:40178044:40181959:+	chr21:40177944-40182059	ENSG00000157557	ETS2	se	1		0.03	0.03	0.06	1	7.13	NTC_vs_siRNA1_10uM
se@4:122617779:122618018:-|4:122607527:122618018:-	chr4:122607427-122618118	ENSG00000164111	ANXA5	se	2		0.03	0	0.03	#NUM!	1350	NTC_vs_siRNA1_10uM
se@14:23497038:23502577:-|14:23495584:23502577:-	chr14:23495484-23502677	ENSG00000100804	PSMB5	se	1		-0.03	0.04	0.01	-2	18200	NTC_vs_siRNA1_10uM
se@12:50135394:50135740:+|12:50135394:50146247:+	chr12:50135294-50146347	ENSG00000139644	TMBIM6	se	1		0.03	0.01	0.04	2	15.3	NTC_vs_siRNA1_10uM
tutr@9:7798342:7798571:-|9:7796498:7798571:-	chr9:7796398-7798671	ENSG00000137038	C9orf123	tutr	2		-0.03	0.04	0.01	-2	275000000000	NTC_vs_siRNA1_10uM
tutr@17:76168017:76168801:+|17:76168017:76169009:+	chr17:76167917-76169109	ENSG00000108639	SYNGR2	tutr	2		-0.03	0.03	0	#NUM!	6350	NTC_vs_siRNA1_10uM
tutr@6:163991742:163994015:+|6:163991742:163994840:+	chr6:163991642-163994940	ENSG00000112531	QKI	tutr	1		-0.03	0.03	0	#NUM!	6980	NTC_vs_siRNA1_10uM
cj@20:57610181:57611526:-|20:other:57611526:-|20:57610181:other:-	chr20:57610081-57611626	ENSG00000101166	SLMO2	cj	3		-0.03	0.03	0	#NUM!	5.7	NTC_vs_siRNA1_10uM
cj@19:51850312:51853583:-|19:other:51853583:-|19:51850312:other:-	chr19:51850212-51853683	ENSG00000105379	ETFB	cj	2		0.03	0	0.03	#NUM!	10.5	NTC_vs_siRNA1_10uM
cj@14:70461197:70477471:+|14:70461197:other:+|14:other:70477471:+	chr14:70461097-70477571	ENSG00000198732	SMOC1	cj	3		0.03	0	0.03	#NUM!	8.58	NTC_vs_siRNA1_10uM
cj@17:38547892:38548320:-|17:other:38548320:-|17:38547892:other:-	chr17:38547792-38548420	ENSG00000131747	TOP2A	cj	3		0.03	0	0.03	#NUM!	17.3	NTC_vs_siRNA1_10uM
cj@5:172421825:172447241:+|5:172421825:other:+|5:other:172447241:+	chr5:172421725-172447341	ENSG00000113732	ATP6V0E1	cj	2		0.03	0.01	0.04	2	5.1	NTC_vs_siRNA1_10uM
cj@8:71496028:71499130:-|8:other:71499130:-|8:71496028:other:-	chr8:71495928-71499230	ENSG00000067167	TRAM1	cj	3		0.03	0	0.03	#NUM!	55.8	NTC_vs_siRNA1_10uM
cj@1:224378021:224380034:+|1:224378021:other:+|1:other:224380034:+	chr1:224377921-224380134	ENSG00000143753	DEGS1	cj	3		-0.03	0.04	0.01	-2	7.53	NTC_vs_siRNA1_10uM
cj@7:127714742:127721412:+|7:127714742:other:+|7:other:127721412:+	chr7:127714642-127721512	ENSG00000197157	SND1	cj	3		0.03	0.01	0.04	2	8.08	NTC_vs_siRNA1_10uM
cj@17:38548363:38548470:-|17:other:38548470:-|17:38548363:other:-	chr17:38548263-38548570	ENSG00000131747	TOP2A	cj	2		0.03	0	0.03	#NUM!	12.7	NTC_vs_siRNA1_10uM
cj@17:47014486:47018286:-|17:other:47018286:-|17:47014486:other:-	chr17:47014386-47018386	ENSG00000159210	SNF8	cj	3		0.03	0	0.03	#NUM!	21.5	NTC_vs_siRNA1_10uM
cj@19:13885388:13885466:+|19:13885388:other:+|19:other:13885466:+	chr19:13885288-13885566	ENSG00000104979	C19orf53	cj	2		0.03	0	0.03	#NUM!	1150	NTC_vs_siRNA1_10uM
cj@16:3722821:3724340:-|16:other:3724340:-|16:3722821:other:-	chr16:3722721-3724440	ENSG00000126602	TRAP1	cj	2		0.03	0	0.03	#NUM!	17.6	NTC_vs_siRNA1_10uM
cj@11:67351315:67351605:+|11:67351315:other:+|11:other:67351605:+	chr11:67351215-67351705	ENSG00000084207	GSTP1	cj	2		-0.03	0.04	0.01	-2	13	NTC_vs_siRNA1_10uM
ci@19:59061227:59061316:+|19:59061227:59061228:+	chr19:59061127-59061416	ENSG00000130726	TRIM28	ci	2		-0.03	0.03	0	#NUM!	61.9	NTC_vs_siRNA1_10uM
ci@20:42088535:42088673:+|20:42088535:42088536:+	chr20:42088435-42088773	ENSG00000124193	SRSF6	ci	2		-0.03	0.03	0	#NUM!	6.47	NTC_vs_siRNA1_10uM
ci@12:124069363:124071294:+|12:124069363:124069364:+	chr12:124069263-124071394	ENSG00000086598	TMED2	ci	2		-0.03	0.03	0	#NUM!	114	NTC_vs_siRNA1_10uM
ci@2:216981565:216982469:+|2:216981565:216981566:+	chr2:216981465-216982569	ENSG00000079246	XRCC5	ci	2		0.03	0.01	0.04	2	70	NTC_vs_siRNA1_10uM
ci@12:6858148:6859014:-|12:6859013:6859014:-	chr12:6858048-6859114	ENSG00000089693	MLF2	ci	2		-0.03	0.03	0	#NUM!	344	NTC_vs_siRNA1_10uM
ci@6:33169902:33170040:+|6:33169902:33169903:+	chr6:33169802-33170140	ENSG00000112473	SLC39A7	ci	2		-0.03	0.03	0	#NUM!	9.64	NTC_vs_siRNA1_10uM
ci@7:45140025:45140857:-|7:45140856:45140857:-	chr7:45139925-45140957	ENSG00000136270	TBRG4	ci	2		-0.03	0.03	0	#NUM!	58.4	NTC_vs_siRNA1_10uM
ci@5:304336:306717:+|5:304336:304337:+	chr5:304236-306817	ENSG00000249915	PDCD6	ci	2		-0.03	0.03	0	#NUM!	111	NTC_vs_siRNA1_10uM
ci@1:207510163:207510674:+|1:207510163:207510164:+	chr1:207510063-207510774	ENSG00000196352	CD55	ci	2		0.03	0.01	0.04	2	21900	NTC_vs_siRNA1_10uM
ci@20:60883526:60883711:+|20:60883526:60883527:+	chr20:60883426-60883811	ENSG00000130706	ADRM1	ci	2		-0.03	0.03	0	#NUM!	99.3	NTC_vs_siRNA1_10uM
ci@1:43826632:43826791:+|1:43826632:43826633:+	chr1:43826532-43826891	ENSG00000117399	CDC20	ci	2		-0.03	0.03	0	#NUM!	13.4	NTC_vs_siRNA1_10uM
ci@5:311517:314532:+|5:311517:311518:+	chr5:311417-314632	ENSG00000249915	PDCD6	ci	2		-0.03	0.04	0.01	-2	14.8	NTC_vs_siRNA1_10uM
ci@1:19583639:19583948:+|1:19583639:19583640:+	chr1:19583539-19584048	ENSG00000053372	MRTO4	ci	2		-0.03	0.03	0	#NUM!	6.03	NTC_vs_siRNA1_10uM
ci@1:153635271:153635495:-|1:153635494:153635495:-	chr1:153635171-153635595	ENSG00000143621	ILF2	ci	2		-0.03	0.04	0.01	-2	6.65	NTC_vs_siRNA1_10uM
ci@8:48689544:48690247:-|8:48690246:48690247:-	chr8:48689444-48690347	ENSG00000253729	PRKDC	ci	2		-0.03	0.03	0	#NUM!	14.5	NTC_vs_siRNA1_10uM
ci@16:3724495:3725325:-|16:3725324:3725325:-	chr16:3724395-3725425	ENSG00000126602	TRAP1	ci	2		0.03	0	0.03	#NUM!	8.15	NTC_vs_siRNA1_10uM
ci@X:153578575:153579277:-|X:153579276:153579277:-	chrX:153578475-153579377	ENSG00000196924	FLNA	ci	2		0.03	0.01	0.04	2	419	NTC_vs_siRNA1_10uM
ci@10:124920081:124921752:+|10:124920081:124920082:+	chr10:124919981-124921852	ENSG00000154473	BUB3	ci	2		-0.03	0.03	0	#NUM!	51.2	NTC_vs_siRNA1_10uM
ci@12:104337097:104337516:+|12:104337097:104337098:+	chr12:104336997-104337616	ENSG00000166598	HSP90B1	ci	2		-0.03	0.04	0.01	-2	49000	NTC_vs_siRNA1_10uM
ci@11:6631266:6631379:+|11:6631266:6631267:+	chr11:6631166-6631479	ENSG00000166333	ILK	ci	2		-0.03	0.03	0	#NUM!	62.5	NTC_vs_siRNA1_10uM
ci@4:122741920:122742134:-|4:122742133:122742134:-	chr4:122741820-122742234	ENSG00000145386	CCNA2	ci	2		-0.03	0.03	0	#NUM!	5.3	NTC_vs_siRNA1_10uM
ci@6:31503262:31504277:-|6:31504276:31504277:-	chr6:31503162-31504377	ENSG00000254870	ATP6V1G2-DDX39B	ci	2		-0.03	0.03	0	#NUM!	11.1	NTC_vs_siRNA1_10uM
a3ss@17:8285656:8286475:-|17:8285633:8286475:-	chr17:8285533-8286575	ENSG00000161970	RPL26	a3ss	1		0.02	0.02	0.04	1	499	NTC_vs_siRNA1_10uM
a3ss@11:8704812:8705410:+|11:8704812:8705553:+|11:8704812:8705558:+	chr11:8704712-8705658	ENSG00000166441	RPL27A	a3ss	1	TRUE	0.02	0	0.02	#NUM!	1960000000000	NTC_vs_siRNA1_10uM
a3ss@2:190313234:190313971:+|2:190313234:190315629:+	chr2:190313134-190315729	ENSG00000115368	WDR75	a3ss	1	TRUE	-0.02	0.04	0.02	-1	17.4	NTC_vs_siRNA1_10uM
a3ss@17:7477626:7477840:+|17:7477626:7477864:+|17:7477626:7477866:+	chr17:7477526-7477966	ENSG00000161960	EIF4A1	a3ss	1	TRUE	0.02	0	0.02	#NUM!	218	NTC_vs_siRNA1_10uM
a3ss@19:49993169:49993489:+|19:49993169:49993547:+	chr19:49993069-49993647	ENSG00000142541	RPL13A	a3ss	2		0.02	0.02	0.04	1	8.49	NTC_vs_siRNA1_10uM
a5ss@11:61732577:61732821:-|11:61732577:61732841:-	chr11:61732477-61732941	ENSG00000167996	FTH1	a5ss	1		0.02	0.02	0.04	1	7.69	NTC_vs_siRNA1_10uM
a5ss@7:56127337:56127962:+|7:56127333:56127962:+	chr7:56127233-56128062	ENSG00000146731	CCT6A	a5ss	1	TRUE	-0.02	0.02	0	#NUM!	641	NTC_vs_siRNA1_10uM
a5ss@7:42976840:42976921:+|7:42974735:42976921:+	chr7:42974635-42977021	ENSG00000106591	MRPL32	a5ss	1	TRUE	-0.02	0.04	0.02	-1	2650	NTC_vs_siRNA1_10uM
a5ss@11:122931506:122931824:-|11:122931506:122931828:-	chr11:122931406-122931928	ENSG00000109971	HSPA8	a5ss	1	TRUE	-0.02	0.02	0	#NUM!	33100000000	NTC_vs_siRNA1_10uM
a5ss@10:17272713:17275586:+|10:17272709:17275586:+	chr10:17272609-17275686	ENSG00000026025	VIM	a5ss	1	TRUE	-0.02	0.02	0	#NUM!	27500	NTC_vs_siRNA1_10uM
mxe@14:21730927:21731470:-|14:21722752:21731470:-	chr14:21702288-21731570	ENSG00000092199	HNRNPC	mxe	1		0.02	0.02	0.04	1	11500000	NTC_vs_siRNA1_10uM
ri@6:29912393:29912840:+|6:29912393:29912394:+	chr6:29912293-29912940	ENSG00000206503	HLA-A	ri	2		0.02	0.02	0.04	1	15.4	NTC_vs_siRNA1_10uM
ri@1:16775696:16778333:+|1:16775696:16775697:+	chr1:16775596-16778433	ENSG00000157191	NECAP2	ri	2	TRUE	-0.02	0.02	0	#NUM!	6820	NTC_vs_siRNA1_10uM
se@17:40139712:40139837:-|17:40135654:40139837:-	chr17:40135554-40139937	ENSG00000168259	DNAJC7	se	1	TRUE	-0.02	0.02	0	#NUM!	7.4	NTC_vs_siRNA1_10uM
se@19:52693427:52703527:+|19:52693427:52705197:+	chr19:52693327-52705297	ENSG00000105568	PPP2R1A	se	1	TRUE	-0.02	0.02	0	#NUM!	5.1	NTC_vs_siRNA1_10uM
se@12:104733051:104739820:+|12:104733051:104742131:+	chr12:104732951-104742231	ENSG00000198431	TXNRD1	se	1	TRUE	-0.02	0.02	0	#NUM!	89.1	NTC_vs_siRNA1_10uM
cj@5:68470236:68470704:+|5:68470236:other:+|5:other:68470704:+	chr5:68470136-68470804	ENSG00000134057	CCNB1	cj	3		0.02	0	0.02	#NUM!	31	NTC_vs_siRNA1_10uM
cj@3:184049152:184049260:+|3:184049152:other:+|3:other:184049260:+	chr3:184049052-184049360	ENSG00000114867	EIF4G1	cj	2		0.02	0	0.02	#NUM!	7.51	NTC_vs_siRNA1_10uM
cj@2:198274731:198281465:-|2:other:198281465:-|2:198274731:other:-	chr2:198274631-198281565	ENSG00000115524	SF3B1	cj	2		-0.02	0.02	0	#NUM!	10.8	NTC_vs_siRNA1_10uM
cj@2:198273305:198274494:-|2:other:198274494:-|2:198273305:other:-	chr2:198273205-198274594	ENSG00000115524	SF3B1	cj	3		-0.02	0.02	0	#NUM!	13.9	NTC_vs_siRNA1_10uM
cj@4:122617779:122618018:-|4:other:122618018:-|4:122617779:other:-	chr4:122617679-122618118	ENSG00000164111	ANXA5	cj	2		0.02	0	0.02	#NUM!	247	NTC_vs_siRNA1_10uM
cj@19:35648404:35649247:+|19:35648404:other:+|19:other:35649247:+	chr19:35648304-35649347	ENSG00000089327	FXYD5	cj	3		0.02	0	0.02	#NUM!	7.62	NTC_vs_siRNA1_10uM
cj@11:10828432:10828802:-|11:other:10828802:-|11:10828432:other:-	chr11:10828332-10828902	ENSG00000110321	EIF4G2	cj	3		0.02	0	0.02	#NUM!	65.5	NTC_vs_siRNA1_10uM
cj@17:45750927:45752004:+|17:45750927:other:+|17:other:45752004:+	chr17:45750827-45752104	ENSG00000108424	KPNB1	cj	3		0.02	0	0.02	#NUM!	30.7	NTC_vs_siRNA1_10uM
cj@5:68467279:68470078:+|5:68467279:other:+|5:other:68470078:+	chr5:68467179-68470178	ENSG00000134057	CCNB1	cj	2		0.02	0	0.02	#NUM!	22.8	NTC_vs_siRNA1_10uM
cj@17:49238633:49239089:+|17:49238633:other:+|17:other:49239089:+	chr17:49238533-49239189	ENSG00000239672	NME1	cj	2		0.02	0	0.02	#NUM!	10400	NTC_vs_siRNA1_10uM
cj@11:75112777:75113396:+|11:75112777:other:+|11:other:75113396:+	chr11:75112677-75113496	ENSG00000149273	RPS3	cj	2		0.02	0	0.02	#NUM!	61500000000	NTC_vs_siRNA1_10uM
cj@4:122607527:122617736:-|4:other:122617736:-|4:122607527:other:-	chr4:122607427-122617836	ENSG00000164111	ANXA5	cj	3		0.02	0	0.02	#NUM!	155	NTC_vs_siRNA1_10uM
ci@1:173835934:173836129:-|1:173836128:173836129:-	chr1:173835834-173836229	ENSG00000234741	GAS5	ci	2		-0.02	0.02	0	#NUM!	102	NTC_vs_siRNA1_10uM
ci@X:47063095:47065347:+|X:47063095:47063096:+	chrX:47062995-47065447	ENSG00000130985	UBA1	ci	2		-0.02	0.02	0	#NUM!	9.59	NTC_vs_siRNA1_10uM
ci@1:153635752:153636519:-|1:153636518:153636519:-	chr1:153635652-153636619	ENSG00000143621	ILF2	ci	2		-0.02	0.02	0	#NUM!	5.08	NTC_vs_siRNA1_10uM
ci@12:49663759:49666036:+|12:49663759:49663760:+	chr12:49663659-49666136	ENSG00000167553	TUBA1C	ci	2		-0.02	0.02	0	#NUM!	48.4	NTC_vs_siRNA1_10uM
ci@1:173834685:173834995:-|1:173834994:173834995:-	chr1:173834585-173835095	ENSG00000234741	GAS5	ci	2		-0.02	0.04	0.02	-1	53.2	NTC_vs_siRNA1_10uM
ci@16:2013257:2014277:-|16:2014276:2014277:-	chr16:2013157-2014377	ENSG00000140988	RPS2	ci	2		-0.02	0.02	0	#NUM!	36.5	NTC_vs_siRNA1_10uM
ci@X:153627737:153627828:+|X:153627737:153627738:+	chrX:153627637-153627928	ENSG00000147403	RPL10	ci	2		0.02	0.02	0.04	1	1710	NTC_vs_siRNA1_10uM
ci@1:116936345:116937732:+|1:116936345:116936346:+	chr1:116936245-116937832	ENSG00000163399	ATP1A1	ci	2		0.02	0	0.02	#NUM!	12.3	NTC_vs_siRNA1_10uM
a3ss@18:55283254:55287801:-|18:55283207:55287801:-	chr18:55283107-55287901	ENSG00000134440	NARS	a3ss	1	TRUE	-0.02	0.03	0.01	-1.58	5.37	NTC_vs_siRNA1_10uM
a3ss@12:57036615:57037187:-|12:57036468:57037187:-	chr12:57036368-57037287	ENSG00000110955	ATP5B	a3ss	2		-0.02	0.03	0.01	-1.58	5.98	NTC_vs_siRNA1_10uM
a3ss@1:8037798:8044924:+|1:8037798:8044954:+	chr1:8037698-8045054	ENSG00000116288	PARK7	a3ss	1		0.02	0.01	0.03	1.58	13	NTC_vs_siRNA1_10uM
a5ss@12:16048434:16050816:+|12:16048430:16050816:+	chr12:16048330-16050916	ENSG00000023734	STRAP	a5ss	1	TRUE	0.02	0.01	0.03	1.58	19.2	NTC_vs_siRNA1_10uM
mxe@20:44443109:44444029:+|20:44443109:44444180:+	chr20:44443009-44444593	ENSG00000175063	UBE2C	mxe	1		-0.02	0.03	0.01	-1.58	12.7	NTC_vs_siRNA1_10uM
ri@7:5568350:5568792:-|7:5568791:5568792:-	chr7:5568250-5568892	ENSG00000075624	ACTB	ri	2	TRUE	0.02	0.01	0.03	1.58	3.73e+46	NTC_vs_siRNA1_10uM
ri@19:49513323:49513745:+|19:49513323:49513324:+	chr19:49513223-49513845	ENSG00000183207	RUVBL2	ri	2		0.02	0.01	0.03	1.58	58.5	NTC_vs_siRNA1_10uM
ri@2:1667535:1668730:-|2:1668729:1668730:-	chr2:1667435-1668830	ENSG00000130508	PXDN	ri	2	TRUE	0.02	0.01	0.03	1.58	369	NTC_vs_siRNA1_10uM
ri@22:31502101:31503363:-|22:31503362:31503363:-	chr22:31502001-31503463	ENSG00000198832	RP3-412A9.11	ri	2		0.02	0.01	0.03	1.58	16.2	NTC_vs_siRNA1_10uM
se@12:56692475:56693944:-|12:56680429:56693944:-	chr12:56680329-56694044	ENSG00000062485	CS	se	1	TRUE	-0.02	0.03	0.01	-1.58	15.4	NTC_vs_siRNA1_10uM
se@1:154144580:154145384:-|1:154143964:154145384:-	chr1:154143864-154145484	ENSG00000143549	TPM3	se	2	FALSE	0.02	0.01	0.03	1.58	5.81	NTC_vs_siRNA1_10uM
se@20:30154098:30155881:+|20:30154098:30156923:+	chr20:30153998-30157023	ENSG00000101294	HM13	se	1	TRUE	-0.02	0.03	0.01	-1.58	29.6	NTC_vs_siRNA1_10uM
cj@7:26232993:26233195:-|7:other:26233195:-|7:26232993:other:-	chr7:26232893-26233295	ENSG00000122566	HNRNPA2B1	cj	3		0.02	0.01	0.03	1.58	13.4	NTC_vs_siRNA1_10uM
ci@12:52635420:52636796:+|12:52635420:52635421:+	chr12:52635320-52636896	ENSG00000135480	KRT7	ci	2		0.02	0.01	0.03	1.58	10300	NTC_vs_siRNA1_10uM
ci@9:127115988:127119043:-|9:127119042:127119043:-	chr9:127115888-127119143	ENSG00000136930	PSMB7	ci	2		-0.02	0.03	0.01	-1.58	15100000	NTC_vs_siRNA1_10uM
ci@16:29819149:29819551:+|16:29819149:29819150:+	chr16:29819049-29819651	ENSG00000103495	MAZ	ci	2		-0.02	0.03	0.01	-1.58	6.82	NTC_vs_siRNA1_10uM
ci@11:10821895:10821979:-|11:10821978:10821979:-	chr11:10821795-10822079	ENSG00000110321	EIF4G2	ci	2		0.02	0.01	0.03	1.58	239	NTC_vs_siRNA1_10uM
a3ss@9:136217174:136217428:+|9:136217174:136217452:+|9:136217174:136217512:+	chr9:136217074-136217612	ENSG00000148303	RPL7A	a3ss	1		0.01	0	0.01	#NUM!	7.52	NTC_vs_siRNA1_10uM
a3ss@7:5569364:5570155:-|7:5569294:5570155:-	chr7:5569194-5570255	ENSG00000075624	ACTB	a3ss	1		0.01	0.01	0.02	1	28.3	NTC_vs_siRNA1_10uM
a5ss@5:180666582:180668487:-|5:180666582:180668492:-|5:180666582:180668513:-	chr5:180666482-180668613	ENSG00000204628	GNB2L1	a5ss	1	TRUE	0.01	0.01	0.02	1	225	NTC_vs_siRNA1_10uM
a5ss@19:49993347:49993489:+|19:49993179:49993489:+|19:49993169:49993489:+	chr19:49993069-49993589	ENSG00000142541	RPL13A	a5ss	3	TRUE	0.01	0	0.01	#NUM!	18200	NTC_vs_siRNA1_10uM
a5ss@9:136217586:136217857:+|9:136217582:136217857:+|9:136217574:136217857:+	chr9:136217474-136217957	ENSG00000148303	RPL7A	a5ss	1	TRUE	0.01	0	0.01	#NUM!	1.16e+17	NTC_vs_siRNA1_10uM
a5ss@11:75111868:75112684:+|11:75111821:75112684:+	chr11:75111721-75112784	ENSG00000149273	RPS3	a5ss	2	TRUE	0.01	0	0.01	#NUM!	631000	NTC_vs_siRNA1_10uM
a5ss@7:157208223:157208710:+|7:157202695:157208710:+	chr7:157202595-157208810	ENSG00000105993	DNAJB6	a5ss	1	TRUE	-0.01	0.01	0	#NUM!	947	NTC_vs_siRNA1_10uM
a5ss@12:131359280:131360157:+|12:131359278:131360157:+	chr12:131359178-131360257	ENSG00000132341	RAN	a5ss	1		-0.01	0.01	0	#NUM!	7.78	NTC_vs_siRNA1_10uM
ri@3:149087667:149089474:-|3:149089473:149089474:-	chr3:149087567-149089574	ENSG00000169908	TM4SF1	ri	2		-0.01	0.02	0.01	-1	7.16	NTC_vs_siRNA1_10uM
ri@1:186310521:186312458:-|1:186312457:186312458:-	chr1:186310421-186312558	ENSG00000047410	TPR	ri	2	TRUE	0.01	0.01	0.02	1	32	NTC_vs_siRNA1_10uM
ri@8:67971680:67974089:-|8:67974088:67974089:-	chr8:67971580-67974189	ENSG00000121022	COPS5	ri	2	TRUE	-0.01	0.02	0.01	-1	61.3	NTC_vs_siRNA1_10uM
ri@5:31495479:31504662:-|5:31504661:31504662:-	chr5:31495379-31504762	ENSG00000113360	DROSHA	ri	2	TRUE	0.01	0	0.01	#NUM!	66	NTC_vs_siRNA1_10uM
ri@22:31502149:31503363:-|22:31503362:31503363:-	chr22:31502049-31503463	ENSG00000198832	RP3-412A9.11	ri	2		0.01	0.01	0.02	1	3440	NTC_vs_siRNA1_10uM
ri@19:39924401:39926247:-|19:39926246:39926247:-	chr19:39924301-39926347	ENSG00000105193	RPS16	ri	2	TRUE	-0.01	0.01	0	#NUM!	24100	NTC_vs_siRNA1_10uM
ri@1:223957611:223958149:+|1:223957611:223957612:+	chr1:223957511-223958249	ENSG00000162909	CAPN2	ri	2	TRUE	0.01	0.01	0.02	1	9.07	NTC_vs_siRNA1_10uM
ri@20:43530474:43532634:+|20:43530474:43530475:+	chr20:43530374-43532734	ENSG00000166913	YWHAB	ri	2	TRUE	-0.01	0.01	0	#NUM!	62.2	NTC_vs_siRNA1_10uM
ri@4:100870543:100870820:-|4:100870819:100870820:-	chr4:100870443-100870920	ENSG00000164032	H2AFZ	ri	2	TRUE	-0.01	0.01	0	#NUM!	17.1	NTC_vs_siRNA1_10uM
ri@19:49993169:49993489:+|19:49993169:49993170:+	chr19:49993069-49993589	ENSG00000142541	RPL13A	ri	2		-0.01	0.01	0	#NUM!	4410000	NTC_vs_siRNA1_10uM
ri@1:45242446:45243286:+|1:45242446:45242447:+	chr1:45242346-45243386	ENSG00000142937	RPS8	ri	2	TRUE	-0.01	0.01	0	#NUM!	14400	NTC_vs_siRNA1_10uM
ri@7:5569031:5569166:-|7:5569165:5569166:-	chr7:5568931-5569266	ENSG00000075624	ACTB	ri	2	TRUE	0.01	0.01	0.02	1	5.88	NTC_vs_siRNA1_10uM
se@15:69745359:69745986:+|15:69745359:69747509:+	chr15:69745259-69747609	ENSG00000137818	RPLP1	se	2		0.01	0.01	0.02	1	18600000	NTC_vs_siRNA1_10uM
se@5:130498170:130498265:-|5:130495304:130498265:-	chr5:130495204-130498365	ENSG00000169567	HINT1	se	1	TRUE	-0.01	0.01	0	#NUM!	1500	NTC_vs_siRNA1_10uM
se@4:57319927:57322279:+|4:57319927:57325538:+	chr4:57319827-57325638	ENSG00000128050	PAICS	se	1		-0.01	0.01	0	#NUM!	10.4	NTC_vs_siRNA1_10uM
se@9:113013159:113013638:-|9:113007123:113013638:-	chr9:113007023-113013738	ENSG00000136810	TXN	se	2		0.01	0	0.01	#NUM!	72.9	NTC_vs_siRNA1_10uM
se@2:217364754:217385437:+|2:217364754:217393993:+	chr2:217364654-217394093	ENSG00000197756	RPL37A	se	1		-0.01	0.01	0	#NUM!	6.59	NTC_vs_siRNA1_10uM
tutr@3:195777847:195778811:-|3:195776154:195778811:-	chr3:195776054-195778911	ENSG00000072274	TFRC	tutr	1		-0.01	0.01	0	#NUM!	24900	NTC_vs_siRNA1_10uM
tutr@17:7484829:7485291:+|17:7484829:7485429:+	chr17:7484729-7485529	ENSG00000161960	EIF4A1	tutr	2		-0.01	0.01	0	#NUM!	9.07e+44	NTC_vs_siRNA1_10uM
cj@11:61732987:61734784:-|11:other:61734784:-|11:61732987:other:-	chr11:61732887-61734884	ENSG00000167996	FTH1	cj	2		0.01	0.01	0.02	1	3.99e+18	NTC_vs_siRNA1_10uM
cj@20:60962730:60962899:+|20:60962730:other:+|20:other:60962899:+	chr20:60962630-60962999	ENSG00000171858	RPS21	cj	2		-0.01	0.01	0	#NUM!	795	NTC_vs_siRNA1_10uM
cj@17:49238633:49244188:+|17:49238633:other:+|17:other:49244188:+	chr17:49238533-49244288	ENSG00000011052	NME2	cj	1		0.01	0	0.01	#NUM!	73700	NTC_vs_siRNA1_10uM
cj@20:60962970:60963365:+|20:60962970:other:+|20:other:60963365:+	chr20:60962870-60963465	ENSG00000171858	RPS21	cj	3		-0.01	0.01	0	#NUM!	48.9	NTC_vs_siRNA1_10uM
cj@19:58904552:58904726:+|19:58904552:other:+|19:other:58904726:+	chr19:58904452-58904826	ENSG00000083845	RPS5	cj	3		0.01	0	0.01	#NUM!	11.5	NTC_vs_siRNA1_10uM
cj@11:75113490:75115064:+|11:75113490:other:+|11:other:75115064:+	chr11:75113390-75115164	ENSG00000149273	RPS3	cj	3		0.01	0	0.01	#NUM!	1070000	NTC_vs_siRNA1_10uM
cj@4:152024231:152025329:+|4:152024231:other:+|4:other:152025329:+	chr4:152024131-152025429	ENSG00000145425	RPS3A	cj	2		0.01	0	0.01	#NUM!	687	NTC_vs_siRNA1_10uM
cj@17:45750531:45750856:+|17:45750531:other:+|17:other:45750856:+	chr17:45750431-45750956	ENSG00000108424	KPNB1	cj	2		0.01	0	0.01	#NUM!	13.9	NTC_vs_siRNA1_10uM
cj@11:8705628:8706265:+|11:8705628:other:+|11:other:8706265:+	chr11:8705528-8706365	ENSG00000166441	RPL27A	cj	2		0.01	0.01	0.02	1	7.07	NTC_vs_siRNA1_10uM
cj@15:60674640:60678227:-|15:other:60678227:-|15:60674640:other:-	chr15:60674540-60678327	ENSG00000182718	ANXA2	cj	2		0.01	0	0.01	#NUM!	2540	NTC_vs_siRNA1_10uM
cj@11:75111868:75112684:+|11:75111868:other:+|11:other:75112684:+	chr11:75111768-75112784	ENSG00000149273	RPS3	cj	3		0.01	0	0.01	#NUM!	351	NTC_vs_siRNA1_10uM
ci@9:136216907:136217095:+|9:136216907:136216908:+	chr9:136216807-136217195	ENSG00000148303	RPL7A	ci	2		-0.01	0.01	0	#NUM!	17.8	NTC_vs_siRNA1_10uM
ci@11:10822382:10822509:-|11:10822508:10822509:-	chr11:10822282-10822609	ENSG00000110321	EIF4G2	ci	2		0.01	0	0.01	#NUM!	15.2	NTC_vs_siRNA1_10uM
ci@7:5567816:5567912:-|7:5567911:5567912:-	chr7:5567716-5568012	ENSG00000075624	ACTB	ci	2		0.01	0	0.01	#NUM!	236000	NTC_vs_siRNA1_10uM
ci@1:26799118:26799974:+|1:26799118:26799119:+	chr1:26799018-26800074	ENSG00000198830	HMGN2	ci	2		-0.01	0.01	0	#NUM!	15.7	NTC_vs_siRNA1_10uM
ci@19:49993554:49993732:+|19:49993554:49993555:+	chr19:49993454-49993832	ENSG00000142541	RPL13A	ci	2		-0.01	0.01	0	#NUM!	98.9	NTC_vs_siRNA1_10uM
ri@16:29474982:29475481:+|16:29474982:29474983:+	chr16:29474882-29475581	ENSG00000213648	SULT1A4	ri	2	TRUE	0.79	0.07	0.86	3.62	3670000000	NTC_vs_siRNA2_10uM
cj@2:99787892:99787973:-|2:other:99787973:-|2:99787892:other:-	chr2:99787792-99788073	ENSG00000158411	MITD1	cj	2		0.72	0.11	0.83	2.92	1.15e+17	NTC_vs_siRNA2_10uM
se@2:99787892:99787973:-|2:99787115:99787973:-	chr2:99787015-99788073	ENSG00000158411	MITD1	se	2		0.68	0.1	0.78	2.96	1.42e+17	NTC_vs_siRNA2_10uM
ci@3:47539922:47543140:-|3:47543139:47543140:-	chr3:47539822-47543240	ENSG00000163832	ELP6	ci	2		0.67	0.25	0.92	1.88	1780000000000	NTC_vs_siRNA2_10uM
ri@7:150937608:150938578:-|7:150938577:150938578:-	chr7:150937508-150938678	ENSG00000082014	SMARCD3	ri	2	TRUE	0.67	0.15	0.82	2.45	751	NTC_vs_siRNA2_10uM
ci@14:54947674:54948127:-|14:54948126:54948127:-	chr14:54947574-54948227	ENSG00000197045	GMFB	ci	2		0.65	0.06	0.71	3.56	168000000	NTC_vs_siRNA2_10uM
tutr@1:92978025:92979211:-|1:92974252:92979211:-	chr1:92974152-92979311	ENSG00000067208	EVI5	tutr	1		0.64	0.15	0.79	2.4	8690000000000	NTC_vs_siRNA2_10uM
cj@2:99787115:99787806:-|2:other:99787806:-|2:99787115:other:-	chr2:99787015-99787906	ENSG00000158411	MITD1	cj	3		0.64	0.1	0.74	2.89	561000000000000	NTC_vs_siRNA2_10uM
a3ss@6:163984751:163985699:+|6:163984751:163986978:+	chr6:163984651-163987078	ENSG00000112531	QKI	a3ss	1		0.62	0.15	0.77	2.36	34.7	NTC_vs_siRNA2_10uM
cj@3:9476169:9476508:+|3:9476169:other:+|3:other:9476508:+	chr3:9476069-9476608	ENSG00000168137	SETD5	cj	1		0.61	0.22	0.83	1.92	583000000000	NTC_vs_siRNA2_10uM
tutr@12:58174059:58176184:+|12:58174059:58176324:+	chr12:58173959-58176424	ENSG00000123427	METTL21B	tutr	1		0.6	0.27	0.87	1.69	125000000000	NTC_vs_siRNA2_10uM
tutr@9:34252524:34254376:-|9:34252376:34254376:-	chr9:34252276-34254476	ENSG00000186638	KIF24	tutr	2		0.59	0.17	0.76	2.16	1.99e+17	NTC_vs_siRNA2_10uM
tutr@11:124502134:124502333:+|11:124502134:124504609:+	chr11:124502034-124504709	ENSG00000154144	TBRG1	tutr	1		0.58	0.22	0.8	1.86	104000	NTC_vs_siRNA2_10uM
se@5:70361049:70363321:-|5:70358623:70363321:-	chr5:70358523-70363421	ENSG00000145736	GTF2H2	se	2		0.58	0.04	0.62	3.95	601000	NTC_vs_siRNA2_10uM
se@1:151341665:151342189:-|1:151340795:151342189:-	chr1:151340695-151342289	ENSG00000143416	SELENBP1	se	1		0.56	0.42	0.98	1.22	550	NTC_vs_siRNA2_10uM
cj@3:50141741:50142510:+|3:50141741:other:+|3:other:50142510:+	chr3:50141641-50142610	ENSG00000003756	RBM5	cj	3		0.56	0.08	0.64	3	28700	NTC_vs_siRNA2_10uM
cj@8:1791602:1806126:+|8:1791602:other:+|8:other:1806126:+	chr8:1791502-1806226	ENSG00000104728	ARHGEF10	cj	3		0.56	0.03	0.59	4.3	276000	NTC_vs_siRNA2_10uM
ri@17:79210871:79211187:-|17:79211186:79211187:-	chr17:79210771-79211287	ENSG00000167302	ENTHD2	ri	2	TRUE	0.55	0.22	0.77	1.81	170	NTC_vs_siRNA2_10uM
se@3:9476169:9476274:+|3:9476169:9476508:+	chr3:9476069-9476608	ENSG00000168137	SETD5	se	2	FALSE	0.55	0.36	0.91	1.34	27600000	NTC_vs_siRNA2_10uM
cj@1:85961964:86043667:-|1:other:86043667:-|1:85961964:other:-	chr1:85961864-86043767	ENSG00000153904	DDAH1	cj	2		0.55	0.19	0.74	1.96	4550	NTC_vs_siRNA2_10uM
cj@14:45578983:45579297:+|14:45578983:other:+|14:other:45579297:+	chr14:45578883-45579397	ENSG00000185246	PRPF39	cj	1		0.55	0.33	0.88	1.42	2330000	NTC_vs_siRNA2_10uM
ci@16:784347:784737:-|16:784736:784737:-	chr16:784247-784837	ENSG00000103245	NARFL	ci	1		0.55	0.27	0.82	1.6	8510	NTC_vs_siRNA2_10uM
a3ss@1:121116815:121124562:+|1:121116815:121124565:+	chr1:121116715-121124665	ENSG00000171943	SRGAP2C	a3ss	2		0.54	0.3	0.84	1.49	22500	NTC_vs_siRNA2_10uM
se@17:5329402:5329556:+|17:5329402:5335862:+	chr17:5329302-5335962	ENSG00000129197	RPAIN	se	2		0.54	0.14	0.68	2.28	5590	NTC_vs_siRNA2_10uM
se@8:130916831:130951854:-|8:130915596:130951854:-	chr8:130915496-130951954	ENSG00000153310	FAM49B	se	1		0.54	0.14	0.68	2.28	485	NTC_vs_siRNA2_10uM
se@4:56750094:56755054:+|4:56750094:56756389:+	chr4:56749994-56756489	ENSG00000090989	EXOC1	se	1		0.54	0.29	0.83	1.52	300	NTC_vs_siRNA2_10uM
tutr@X:133905662:133906167:-|X:133903597:133906167:-	chrX:133903497-133906267	ENSG00000156504	FAM122B	tutr	1		0.54	0.06	0.6	3.32	1.92e+18	NTC_vs_siRNA2_10uM
cj@8:144351690:144356874:+|8:144351690:other:+|8:other:144356874:+	chr8:144351590-144356974	ENSG00000250571	GLI4	cj	2		0.54	0.1	0.64	2.68	2350	NTC_vs_siRNA2_10uM
se@7:116398674:116399391:+|7:116398674:116403104:+	chr7:116398574-116403204	ENSG00000105976	MET	se	1	FALSE	0.53	0.27	0.8	1.57	92200	NTC_vs_siRNA2_10uM
tutr@6:170881353:170881777:+|6:170881353:170881947:+	chr6:170881253-170882047	ENSG00000112592	TBP	tutr	1		0.53	0.11	0.64	2.54	24900000	NTC_vs_siRNA2_10uM
cj@17:58150640:58151107:-|17:other:58151107:-|17:58150640:other:-	chr17:58150540-58151207	ENSG00000068097	HEATR6	cj	3		0.53	0.12	0.65	2.44	1620	NTC_vs_siRNA2_10uM
ci@12:123076000:123078823:+|12:123076000:123076001:+	chr12:123075900-123078923	ENSG00000184445	KNTC1	ci	2		0.53	0.18	0.71	1.98	2030	NTC_vs_siRNA2_10uM
ri@6:163984751:163986978:+|6:163984751:163984752:+	chr6:163984651-163987078	ENSG00000112531	QKI	ri	2		0.53	0.16	0.69	2.11	15.9	NTC_vs_siRNA2_10uM
ci@17:53014587:53016285:+|17:53014587:53014588:+	chr17:53014487-53016385	ENSG00000141198	TOM1L1	ci	2		0.53	0.04	0.57	3.83	26300000	NTC_vs_siRNA2_10uM
se@12:102576405:102589090:+|12:102576405:102589729:+	chr12:102576305-102589829	ENSG00000185480	PARPBP	se	2		0.52	0.29	0.81	1.48	58	NTC_vs_siRNA2_10uM
se@3:57908750:57911572:+|3:57908750:57913023:+	chr3:57908650-57913123	ENSG00000163681	SLMAP	se	2		0.52	0.12	0.64	2.42	22500	NTC_vs_siRNA2_10uM
tutr@9:95375431:95376909:+|9:95375431:95377053:+	chr9:95375331-95377153	ENSG00000188312	CENPP	tutr	2		0.52	0.45	0.97	1.11	3800000000000000	NTC_vs_siRNA2_10uM
tutr@16:28975184:28975991:+|16:28975184:28976249:+	chr16:28975084-28976349	ENSG00000176953	NFATC2IP	tutr	1		0.52	0.27	0.79	1.55	3.24e+37	NTC_vs_siRNA2_10uM
tutr@5:64020097:64020209:-|5:64019949:64020209:-	chr5:64019849-64020309	ENSG00000153006	SREK1IP1	tutr	1		0.52	0.14	0.66	2.24	2130	NTC_vs_siRNA2_10uM
cj@3:52018174:52019223:+|3:52018174:other:+|3:other:52019223:+	chr3:52018074-52019323	ENSG00000114786	ABHD14A-ACY1	cj	2		0.52	0.27	0.79	1.55	626	NTC_vs_siRNA2_10uM
cj@3:57616250:57616442:-|3:other:57616442:-|3:57616250:other:-	chr3:57616150-57616542	ENSG00000174839	DENND6A	cj	2		0.52	0.02	0.54	4.75	2210000	NTC_vs_siRNA2_10uM
ci@13:115047602:115048312:+|13:115047602:115047603:+	chr13:115047502-115048412	ENSG00000169062	UPF3A	ci	2		0.52	0.07	0.59	3.08	302000	NTC_vs_siRNA2_10uM
ci@19:45854005:45854212:+|19:45854005:45854006:+	chr19:45853905-45854312	ENSG00000104892	KLC3	ci	1		0.52	0.05	0.57	3.51	79000	NTC_vs_siRNA2_10uM
se@17:33759276:33759924:-|17:33750087:33759924:-	chr17:33749987-33760024	ENSG00000172123	SLFN12	se	2		0.51	0.09	0.6	2.74	470	NTC_vs_siRNA2_10uM
se@17:58151520:58153491:-|17:58150640:58153491:-	chr17:58150540-58153591	ENSG00000068097	HEATR6	se	2		0.51	0.25	0.76	1.6	365	NTC_vs_siRNA2_10uM
se@8:107726213:107749748:+|8:107726213:107751686:+	chr8:107726113-107751786	ENSG00000164830	OXR1	se	2		0.51	0.36	0.87	1.27	121000	NTC_vs_siRNA2_10uM
tutr@17:61775174:61775910:-|17:61773261:61775910:-	chr17:61773161-61776010	ENSG00000266173	STRADA	tutr	2		0.51	0.25	0.76	1.6	4.01e+17	NTC_vs_siRNA2_10uM
tutr@11:62557519:62557718:+|11:62557519:62557872:+	chr11:62557419-62557972	ENSG00000162227	TAF6L	tutr	1		0.51	0.18	0.69	1.94	1.61e+29	NTC_vs_siRNA2_10uM
cj@2:61408540:61411847:+|2:61408540:other:+|2:other:61411847:+	chr2:61408440-61411947	ENSG00000173209	AHSA2	cj	1		0.51	0.35	0.86	1.3	1280000000	NTC_vs_siRNA2_10uM
cj@8:6303068:6312664:+|8:6303068:other:+|8:other:6312664:+	chr8:6302968-6312764	ENSG00000147316	MCPH1	cj	3		0.51	0.13	0.64	2.3	544	NTC_vs_siRNA2_10uM
ci@13:20221431:20222562:+|13:20221431:20221432:+	chr13:20221331-20222662	ENSG00000196199	MPHOSPH8	ci	2		0.51	0	0.51	#NUM!	2620	NTC_vs_siRNA2_10uM
a5ss@9:131831254:131831355:+|9:131830615:131831355:+|9:131830611:131831355:+	chr9:131830511-131831455	ENSG00000148343	FAM73B	a5ss	1	TRUE	0.5	0.21	0.71	1.76	525000000	NTC_vs_siRNA2_10uM
se@12:45610174:45695797:+|12:45610174:45725078:+	chr12:45610074-45725178	ENSG00000177119	ANO6	se	2	TRUE	0.5	0.09	0.59	2.71	2810	NTC_vs_siRNA2_10uM
tutr@4:147110808:147111066:+|4:147110808:147111198:+	chr4:147110708-147111298	ENSG00000164167	LSM6	tutr	1		0.5	0.26	0.76	1.55	51200	NTC_vs_siRNA2_10uM
tutr@4:78087077:78088179:+|4:78087077:78088359:+	chr4:78086977-78088459	ENSG00000138764	CCNG2	tutr	1		0.5	0.31	0.81	1.39	873000000000	NTC_vs_siRNA2_10uM
tutr@8:28047242:28047609:+|8:28047242:28048666:+	chr8:28047142-28048766	ENSG00000134014	ELP3	tutr	1		0.5	0.4	0.9	1.17	2.5e+26	NTC_vs_siRNA2_10uM
cj@2:15319240:15326866:-|2:other:15326866:-|2:15319240:other:-	chr2:15319140-15326966	ENSG00000151779	NBAS	cj	2		0.5	0	0.5	#NUM!	1320	NTC_vs_siRNA2_10uM
cj@9:20448264:20456702:-|9:other:20456702:-|9:20448264:other:-	chr9:20448164-20456802	ENSG00000171843	MLLT3	cj	1		0.5	0.5	1	1	365000	NTC_vs_siRNA2_10uM
cj@5:130515860:130517922:+|5:130515860:other:+|5:other:130517922:+	chr5:130515760-130518022	ENSG00000186687	LYRM7	cj	2		0.5	0.02	0.52	4.7	2690000	NTC_vs_siRNA2_10uM
cj@1:118413238:118420631:-|1:other:118420631:-|1:118413238:other:-	chr1:118413138-118420731	ENSG00000196505	GDAP2	cj	1		0.5	0.41	0.91	1.15	305	NTC_vs_siRNA2_10uM
ci@8:145666494:145667420:-|8:145667419:145667420:-	chr8:145666394-145667520	ENSG00000160949	TONSL	ci	2		0.5	0.17	0.67	1.98	7060	NTC_vs_siRNA2_10uM
se@3:52130728:52156395:-|3:52110001:52156395:-	chr3:52109901-52156495	ENSG00000164087	POC1A	se	2		0.5	0.2	0.7	1.81	2590000	NTC_vs_siRNA2_10uM
tutr@10:71912181:71912230:-|10:71911867:71912230:-	chr10:71911767-71912330	ENSG00000079332	SAR1A	tutr	1		0.49	0.05	0.54	3.43	9650000	NTC_vs_siRNA2_10uM
cj@X:102072010:102081897:+|X:102072010:other:+|X:other:102081897:+	chrX:102071910-102081997	ENSG00000223546	LINC00630	cj	2		0.49	0.19	0.68	1.84	162	NTC_vs_siRNA2_10uM
ci@4:129783380:129789011:+|4:129783380:129783381:+	chr4:129783280-129789111	ENSG00000077684	PHF17	ci	2		0.49	0.3	0.79	1.4	96.4	NTC_vs_siRNA2_10uM
a5ss@9:131831254:131831355:+|9:131830611:131831355:+	chr9:131830511-131831455	ENSG00000148343	FAM73B	a5ss	1	TRUE	0.49	0.23	0.72	1.65	9840000000	NTC_vs_siRNA2_10uM
a3ss@8:97243849:97244002:-|8:97243846:97244002:-	chr8:97243746-97244102	ENSG00000156467	UQCRB	a3ss	2		0.49	0.12	0.61	2.35	19.1	NTC_vs_siRNA2_10uM
tutr@6:167453466:167453805:+|6:167453466:167454066:+	chr6:167453366-167454166	ENSG00000213066	FGFR1OP	tutr	1		0.49	0.35	0.84	1.26	73700000	NTC_vs_siRNA2_10uM
cj@16:24807260:24808811:+|16:24807260:other:+|16:other:24808811:+	chr16:24807160-24808911	ENSG00000090905	TNRC6A	cj	3		0.49	0	0.49	#NUM!	36300	NTC_vs_siRNA2_10uM
ci@3:9787393:9787496:+|3:9787393:9787394:+	chr3:9787293-9787596	ENSG00000156983	BRPF1	ci	1		0.49	0.39	0.88	1.17	2040	NTC_vs_siRNA2_10uM
ci@9:66553803:66554528:+|9:66553803:66553804:+	chr9:66553703-66554628	ENSG00000170161	RP11-262H14.4	ci	2		0.49	0.1	0.59	2.56	4020	NTC_vs_siRNA2_10uM
ci@1:45797521:45797695:-|1:45797694:45797695:-	chr1:45797421-45797795	ENSG00000132781	MUTYH	ci	2		0.48	0.19	0.67	1.82	97.8	NTC_vs_siRNA2_10uM
ci@9:35663071:35663319:-|9:35663318:35663319:-	chr9:35662971-35663419	ENSG00000137135	ARHGEF39	ci	2		0.48	0.31	0.79	1.35	216	NTC_vs_siRNA2_10uM
ci@1:44422648:44422867:+|1:44422648:44422649:+	chr1:44422548-44422967	ENSG00000117408	IPO13	ci	2		0.48	0.04	0.52	3.7	651	NTC_vs_siRNA2_10uM
ci@5:86676412:86679530:+|5:86676412:86676413:+	chr5:86676312-86679630	ENSG00000145715	RASA1	ci	1		0.48	0.32	0.8	1.32	1110	NTC_vs_siRNA2_10uM
ci@3:9801259:9801356:-|3:9801355:9801356:-	chr3:9801159-9801456	ENSG00000134072	CAMK1	ci	1		0.48	0.45	0.93	1.05	380	NTC_vs_siRNA2_10uM
se@22:18171908:18178907:+|22:18171908:18209443:+	chr22:18171808-18209543	ENSG00000099968	BCL2L13	se	2		0.48	0.13	0.61	2.23	5.34	NTC_vs_siRNA2_10uM
tutr@2:87000534:87001326:+|2:87000534:87002436:+	chr2:87000434-87002536	ENSG00000153561	RMND5A	tutr	1		0.48	0.13	0.61	2.23	1.7e+29	NTC_vs_siRNA2_10uM
cj@3:50140599:50141681:+|3:50140599:other:+|3:other:50141681:+	chr3:50140499-50141781	ENSG00000003756	RBM5	cj	2		0.48	0.11	0.59	2.42	661	NTC_vs_siRNA2_10uM
cj@6:112167832:112194171:-|6:other:112194171:-|6:112167832:other:-	chr6:112167732-112194271	ENSG00000010810	FYN	cj	2		0.48	0.16	0.64	2	266000	NTC_vs_siRNA2_10uM
cj@X:154292308:154298969:-|X:other:154298969:-|X:154292308:other:-	chrX:154292208-154299069	ENSG00000182712	CMC4	cj	2		0.48	0.09	0.57	2.66	196	NTC_vs_siRNA2_10uM
ci@3:196664502:196666264:-|3:196666263:196666264:-	chr3:196664402-196666364	ENSG00000114503	NCBP2	ci	1		0.48	0.1	0.58	2.54	2.49e+16	NTC_vs_siRNA2_10uM
a3ss@12:980514:987378:+|12:980514:987381:+	chr12:980414-987481	ENSG00000060237	WNK1	a3ss	1		0.47	0.42	0.89	1.08	1040	NTC_vs_siRNA2_10uM
tutr@17:40850928:40851832:+|17:40850928:40852011:+	chr17:40850828-40852111	ENSG00000108797	CNTNAP1	tutr	2		0.47	0.29	0.76	1.39	21800000000	NTC_vs_siRNA2_10uM
tutr@17:57058392:57062403:+|17:57058392:57062537:+	chr17:57058292-57062637	ENSG00000175175	PPM1E	tutr	2		0.47	0.29	0.76	1.39	191	NTC_vs_siRNA2_10uM
ci@5:86675667:86676326:+|5:86675667:86675668:+	chr5:86675567-86676426	ENSG00000145715	RASA1	ci	1		0.47	0.46	0.93	1.02	3960	NTC_vs_siRNA2_10uM
ci@11:9310082:9316806:-|11:9316805:9316806:-	chr11:9309982-9316906	ENSG00000166471	TMEM41B	ci	2		0.47	0.05	0.52	3.38	4250	NTC_vs_siRNA2_10uM
ci@5:43583668:43602880:-|5:43602879:43602880:-	chr5:43583568-43602980	ENSG00000248092	RP11-159F24.1	ci	2		0.47	0.44	0.91	1.05	282000	NTC_vs_siRNA2_10uM
a5ss@1:1274033:1274667:-|1:1274033:1274742:-	chr1:1273933-1274842	ENSG00000107404	DVL1	a5ss	1		0.47	0.4	0.87	1.12	579000	NTC_vs_siRNA2_10uM
ri@6:109772903:109773449:-|6:109773448:109773449:-	chr6:109772803-109773549	ENSG00000135596	MICAL1	ri	2	TRUE	0.47	0.26	0.73	1.49	878	NTC_vs_siRNA2_10uM
tutr@4:122738011:122738064:+|4:122738011:122738176:+	chr4:122737911-122738276	ENSG00000123737	EXOSC9	tutr	1		0.47	0.03	0.5	4.06	253000	NTC_vs_siRNA2_10uM
se@11:82639980:82641199:+|11:82639980:82642774:+	chr11:82639880-82642874	ENSG00000165490	C11orf82	se	2		0.46	0.06	0.52	3.12	327	NTC_vs_siRNA2_10uM
tutr@20:60963919:60966025:-|20:60963686:60966025:-	chr20:60963586-60966125	ENSG00000149679	CABLES2	tutr	1		0.46	0.42	0.88	1.07	9520000	NTC_vs_siRNA2_10uM
tutr@10:89312235:89312846:+|10:89312235:89313145:+	chr10:89312135-89313245	ENSG00000107789	MINPP1	tutr	1		0.46	0.2	0.66	1.72	3630000000000	NTC_vs_siRNA2_10uM
cj@12:10366786:10367268:+|12:10366786:other:+|12:other:10367268:+	chr12:10366686-10367368	ENSG00000139112	GABARAPL1	cj	2		0.46	0.33	0.79	1.26	378	NTC_vs_siRNA2_10uM
ci@1:156531793:156532379:-|1:156532378:156532379:-	chr1:156531693-156532479	ENSG00000183856	IQGAP3	ci	2		0.46	0	0.46	#NUM!	6150	NTC_vs_siRNA2_10uM
ri@19:45322983:45323962:+|19:45322983:45322984:+	chr19:45322883-45324062	ENSG00000187244	BCAM	ri	1	FALSE	0.46	0.23	0.69	1.58	21.8	NTC_vs_siRNA2_10uM
cj@1:176145143:176153769:-|1:other:176153769:-|1:176145143:other:-	chr1:176145043-176153869	ENSG00000143207	RFWD2	cj	2		0.45	0.1	0.55	2.46	4190	NTC_vs_siRNA2_10uM
se@21:34954552:34956896:-|21:34954361:34956896:-	chr21:34954261-34956996	ENSG00000159147	DONSON	se	2		0.45	0.08	0.53	2.73	276	NTC_vs_siRNA2_10uM
tutr@10:124813281:124814656:+|10:124813281:124817806:+	chr10:124813181-124817906	ENSG00000196177	ACADSB	tutr	1		0.45	0.29	0.74	1.35	5100000000	NTC_vs_siRNA2_10uM
tutr@3:93776947:93779790:-|3:93776764:93779790:-	chr3:93776664-93779890	ENSG00000178700	DHFRL1	tutr	1		0.45	0.46	0.91	0.984	55400	NTC_vs_siRNA2_10uM
tutr@2:67637170:67637327:+|2:67637170:67637533:+	chr2:67637070-67637633	ENSG00000143971	ETAA1	tutr	1		0.45	0.33	0.78	1.24	1790	NTC_vs_siRNA2_10uM
a5ss@21:34123529:34127524:-|21:34123529:34127541:-	chr21:34123429-34127641	ENSG00000159086	PAXBP1	a5ss	2	FALSE	0.45	0.51	0.96	0.913	300	NTC_vs_siRNA2_10uM
a5ss@1:1274033:1274663:-|1:1274033:1274667:-|1:1274033:1274742:-	chr1:1273933-1274842	ENSG00000107404	DVL1	a5ss	2	FALSE	0.45	0.39	0.84	1.11	1000000	NTC_vs_siRNA2_10uM
se@1:32193682:32193783:-|1:32193206:32193783:-	chr1:32193106-32193883	ENSG00000121753	BAI2	se	1		0.45	0.27	0.72	1.42	86.7	NTC_vs_siRNA2_10uM
se@5:64824876:64824944:-|5:64824405:64824944:-	chr5:64824305-64825044	ENSG00000123219	CENPK	se	2	FALSE	0.45	0.28	0.73	1.38	704000	NTC_vs_siRNA2_10uM
tutr@11:8123166:8127654:+|11:8123166:8127790:+	chr11:8123066-8127890	ENSG00000166402	TUB	tutr	1		0.45	0.14	0.59	2.08	1.4e+64	NTC_vs_siRNA2_10uM
tutr@2:47132374:47132600:-|2:47129011:47132600:-	chr2:47128911-47132700	ENSG00000180398	MCFD2	tutr	2		0.45	0.53	0.98	0.887	8.31e+19	NTC_vs_siRNA2_10uM
cj@18:44662820:44676749:-|18:other:44676749:-|18:44662820:other:-	chr18:44662720-44676849	ENSG00000167220	HDHD2	cj	1		0.45	0.52	0.97	0.899	717	NTC_vs_siRNA2_10uM
ci@17:48762236:48764897:+|17:48762236:48762237:+	chr17:48762136-48764997	ENSG00000108846	ABCC3	ci	1		0.45	0.52	0.97	0.899	14700	NTC_vs_siRNA2_10uM
se@3:37292975:37315027:+|3:37292975:37323449:+	chr3:37292875-37323549	ENSG00000144674	GOLGA4	se	2		0.44	0.23	0.67	1.54	12600	NTC_vs_siRNA2_10uM
se@2:173362828:173366500:+|2:173362828:173368819:+	chr2:173362728-173368919	ENSG00000091409	ITGA6	se	2		0.44	0.32	0.76	1.25	38300000000	NTC_vs_siRNA2_10uM
se@2:3606588:3606994:+|2:3606588:3608907:+	chr2:3606488-3609007	ENSG00000234171	AC108488.3	se	2		0.44	0.18	0.62	1.78	90.1	NTC_vs_siRNA2_10uM
tutr@5:125828648:125829604:+|5:125828648:125829853:+	chr5:125828548-125829953	ENSG00000155324	GRAMD3	tutr	2		0.44	0.44	0.88	1	387000	NTC_vs_siRNA2_10uM
tutr@11:33094222:33094391:+|11:33094222:33095109:+	chr11:33094122-33095209	ENSG00000176148	TCP11L1	tutr	1		0.44	0.06	0.5	3.06	1930	NTC_vs_siRNA2_10uM
cj@22:39064137:39066889:+|22:39064137:other:+|22:other:39066889:+	chr22:39064037-39066989	ENSG00000100211	CBY1	cj	2		0.44	0.04	0.48	3.58	199	NTC_vs_siRNA2_10uM
cj@16:24806040:24807228:+|16:24806040:other:+|16:other:24807228:+	chr16:24805940-24807328	ENSG00000090905	TNRC6A	cj	2		0.44	0	0.44	#NUM!	61300	NTC_vs_siRNA2_10uM
cj@1:148566880:148568736:+|1:148566880:other:+|1:other:148568736:+	chr1:148566780-148568836	ENSG00000243452	NBPF15	cj	3		0.44	0.08	0.52	2.7	181	NTC_vs_siRNA2_10uM
ci@10:100187021:100189330:-|10:100189329:100189330:-	chr10:100186921-100189430	ENSG00000107521	HPS1	ci	2		0.44	0.2	0.64	1.68	408	NTC_vs_siRNA2_10uM
ci@7:150936832:150937198:-|7:150937197:150937198:-	chr7:150936732-150937298	ENSG00000082014	SMARCD3	ci	2		0.44	0.06	0.5	3.06	1440	NTC_vs_siRNA2_10uM
mxe@10:35468204:35477128:+|10:35468204:35490379:+	chr10:35468104-35495923	ENSG00000095794	CREM	mxe	2		0.44	0.39	0.83	1.09	5.39	NTC_vs_siRNA2_10uM
se@2:61408540:61410682:+|2:61408540:61411847:+	chr2:61408440-61411947	ENSG00000173209	AHSA2	se	2		0.44	0.5	0.94	0.911	20900000	NTC_vs_siRNA2_10uM
cj@1:121116815:121124565:+|1:121116815:other:+|1:other:121124565:+	chr1:121116715-121124665	ENSG00000171943	SRGAP2C	cj	1		0.44	0.38	0.82	1.11	218	NTC_vs_siRNA2_10uM
se@8:1772279:1791519:+|8:1772279:1806126:+	chr8:1772179-1806226	ENSG00000104728	ARHGEF10	se	2		0.43	0.23	0.66	1.52	112	NTC_vs_siRNA2_10uM
cj@9:97767898:97822976:+|9:97767898:other:+|9:other:97822976:+	chr9:97767798-97823076	ENSG00000148120	C9orf3	cj	2		0.43	0.13	0.56	2.11	3.2e+17	NTC_vs_siRNA2_10uM
ci@16:2142593:2142955:-|16:2142954:2142955:-	chr16:2142493-2143055	ENSG00000008710	PKD1	ci	2		0.43	0.21	0.64	1.61	124	NTC_vs_siRNA2_10uM
ci@1:156779282:156779453:-|1:156779452:156779453:-	chr1:156779182-156779553	ENSG00000027869	SH2D2A	ci	1		0.43	0.48	0.91	0.923	461	NTC_vs_siRNA2_10uM
ci@16:779088:779288:+|16:779088:779089:+	chr16:778988-779388	ENSG00000103253	HAGHL	ci	1		0.43	0.36	0.79	1.13	802	NTC_vs_siRNA2_10uM
a5ss@7:24870524:24873706:-|7:24870524:24874105:-	chr7:24870424-24874205	ENSG00000070882	OSBPL3	a5ss	1	TRUE	0.43	0.31	0.74	1.26	5350	NTC_vs_siRNA2_10uM
mxe@20:36662500:36668837:+|20:36662500:36676750:+	chr20:36662400-36686034	ENSG00000101413	RPRD1B	mxe	2		0.43	0.31	0.74	1.26	473	NTC_vs_siRNA2_10uM
tutr@11:3108586:3109433:-|11:3108348:3109433:-	chr11:3108248-3109533	ENSG00000021762	OSBPL5	tutr	2		0.43	0.29	0.72	1.31	5190	NTC_vs_siRNA2_10uM
cj@1:156779282:156779453:-|1:other:156779453:-|1:156779282:other:-	chr1:156779182-156779553	ENSG00000027869	SH2D2A	cj	1		0.43	0.45	0.88	0.968	215	NTC_vs_siRNA2_10uM
cj@6:157454341:157469758:+|6:157454341:other:+|6:other:157469758:+	chr6:157454241-157469858	ENSG00000049618	ARID1B	cj	3		0.43	0.06	0.49	3.03	1580	NTC_vs_siRNA2_10uM
cj@6:131913600:131914146:-|6:other:131914146:-|6:131913600:other:-	chr6:131913500-131914246	ENSG00000112282	MED23	cj	2		0.43	0	0.43	#NUM!	108	NTC_vs_siRNA2_10uM
cj@12:122967242:122967826:-|12:other:122967826:-|12:122967242:other:-	chr12:122967142-122967926	ENSG00000033030	ZCCHC8	cj	3		0.43	0.04	0.47	3.55	293	NTC_vs_siRNA2_10uM
ci@19:21301688:21307764:+|19:21301688:21301689:+	chr19:21301588-21307864	ENSG00000160352	ZNF714	ci	1		0.43	0.05	0.48	3.26	64.5	NTC_vs_siRNA2_10uM
ci@3:101384652:101389974:-|3:101389973:101389974:-	chr3:101384552-101390074	ENSG00000066422	ZBTB11	ci	2		0.43	0.05	0.48	3.26	124	NTC_vs_siRNA2_10uM
se@4:103950040:103952857:-|4:103947748:103952857:-	chr4:103947648-103952957	ENSG00000164038	SLC9B2	se	2		0.43	0.16	0.59	1.88	8.05	NTC_vs_siRNA2_10uM
tutr@4:120417554:120419754:-|4:120415556:120419754:-	chr4:120415456-120419854	ENSG00000138735	PDE5A	tutr	1		0.43	0.16	0.59	1.88	304000	NTC_vs_siRNA2_10uM
ci@12:76441498:76442173:-|12:76442172:76442173:-	chr12:76441398-76442273	ENSG00000187109	NAP1L1	ci	1		0.43	0.4	0.83	1.05	4.09e+26	NTC_vs_siRNA2_10uM
ri@16:30767841:30767911:+|16:30767841:30767842:+	chr16:30767741-30768011	ENSG00000156873	PHKG2	ri	1	FALSE	0.42	0.38	0.8	1.07	2670	NTC_vs_siRNA2_10uM
se@3:37133029:37136283:-|3:37125297:37136283:-	chr3:37125197-37136383	ENSG00000093167	LRRFIP2	se	2		0.42	0.22	0.64	1.54	17100	NTC_vs_siRNA2_10uM
tutr@20:30783419:30784253:-|20:30780309:30784253:-	chr20:30780209-30784353	ENSG00000126003	PLAGL2	tutr	1		0.42	0.09	0.51	2.5	22100000000000	NTC_vs_siRNA2_10uM
tutr@15:78790485:78790794:+|15:78790485:78791490:+	chr15:78790385-78791590	ENSG00000136381	IREB2	tutr	1		0.42	0.11	0.53	2.27	16000000	NTC_vs_siRNA2_10uM
cj@3:57614612:57616148:-|3:other:57616148:-|3:57614612:other:-	chr3:57614512-57616248	ENSG00000174839	DENND6A	cj	3		0.42	0.03	0.45	3.91	6990	NTC_vs_siRNA2_10uM
cj@12:111890644:111891481:-|12:other:111891481:-|12:111890644:other:-	chr12:111890544-111891581	ENSG00000204842	ATXN2	cj	3		0.42	0.24	0.66	1.46	381	NTC_vs_siRNA2_10uM
cj@2:71351673:71357310:-|2:other:71357310:-|2:71351673:other:-	chr2:71351573-71357410	ENSG00000124370	MCEE	cj	1		0.42	0.25	0.67	1.42	15.1	NTC_vs_siRNA2_10uM
ci@15:59752405:59784470:+|15:59752405:59752406:+	chr15:59752305-59784570	ENSG00000157470	FAM81A	ci	2		0.42	0.04	0.46	3.52	196	NTC_vs_siRNA2_10uM
ci@19:19291570:19293382:-|19:19293381:19293382:-	chr19:19291470-19293482	ENSG00000213999	MEF2B	ci	2		0.42	0.35	0.77	1.14	110000	NTC_vs_siRNA2_10uM
ri@19:41211086:41211230:-|19:41211229:41211230:-	chr19:41210986-41211330	ENSG00000123815	ADCK4	ri	1	FALSE	0.42	0.42	0.84	1	12.9	NTC_vs_siRNA2_10uM
se@11:3829545:3845113:+|11:3829545:3845500:+	chr11:3829445-3845600	ENSG00000148985	PGAP2	se	1		0.42	0.41	0.83	1.02	26.7	NTC_vs_siRNA2_10uM
tutr@18:44392058:44392394:-|18:44391937:44392394:-	chr18:44391837-44392494	ENSG00000078043	PIAS2	tutr	1		0.42	0.19	0.61	1.68	7.14e+20	NTC_vs_siRNA2_10uM
tutr@1:33764647:33766098:+|1:33764647:33766320:+	chr1:33764547-33766420	ENSG00000160094	ZNF362	tutr	1		0.42	0.08	0.5	2.64	34500000	NTC_vs_siRNA2_10uM
cj@19:42797011:42797108:+|19:42797011:other:+|19:other:42797108:+	chr19:42796911-42797208	ENSG00000079432	CIC	cj	2		0.42	0.32	0.74	1.21	130	NTC_vs_siRNA2_10uM
ci@4:13615285:13615820:-|4:13615819:13615820:-	chr4:13615185-13615920	ENSG00000038219	BOD1L1	ci	2		0.42	0	0.42	#NUM!	568	NTC_vs_siRNA2_10uM
ci@10:24834032:24834756:+|10:24834032:24834033:+	chr10:24833932-24834856	ENSG00000120549	KIAA1217	ci	2		0.42	0.06	0.48	3	3780	NTC_vs_siRNA2_10uM
ci@3:155544608:155545971:-|3:155545970:155545971:-	chr3:155544508-155546071	ENSG00000169359	SLC33A1	ci	1		0.42	0.2	0.62	1.63	453	NTC_vs_siRNA2_10uM
se@11:62623853:62638217:+|11:62623853:62639049:+	chr11:62623753-62639149	ENSG00000168003	SLC3A2	se	2		0.42	0.16	0.58	1.86	15.5	NTC_vs_siRNA2_10uM
se@11:12883861:12886233:+|11:12883861:12886385:+	chr11:12883761-12886485	ENSG00000187079	TEAD1	se	1		0.42	0.27	0.69	1.35	120000	NTC_vs_siRNA2_10uM
se@9:130496843:130497399:-|9:130495839:130497399:-	chr9:130495739-130497499	ENSG00000160404	TOR2A	se	1	FALSE	0.42	0.27	0.69	1.35	80.9	NTC_vs_siRNA2_10uM
ci@19:45853689:45853772:+|19:45853689:45853690:+	chr19:45853589-45853872	ENSG00000104892	KLC3	ci	1		0.42	0.16	0.58	1.86	58.9	NTC_vs_siRNA2_10uM
a5ss@3:4716932:4718298:+|3:4716905:4718298:+	chr3:4716805-4718398	ENSG00000150995	ITPR1	a5ss	1		0.41	0.26	0.67	1.37	22600	NTC_vs_siRNA2_10uM
a3ss@2:121010556:121036191:+|2:121010556:121036194:+	chr2:121010456-121036294	ENSG00000144118	RALB	a3ss	2		0.41	0.36	0.77	1.1	68	NTC_vs_siRNA2_10uM
a3ss@1:227079062:227079444:+|1:227079062:227079447:+	chr1:227078962-227079547	ENSG00000143801	PSEN2	a3ss	2		0.41	0.12	0.53	2.14	48	NTC_vs_siRNA2_10uM
ri@2:86357864:86358201:+|2:86357864:86357865:+	chr2:86357764-86358301	ENSG00000132300	PTCD3	ri	2	TRUE	0.41	0.13	0.54	2.05	3960	NTC_vs_siRNA2_10uM
se@19:58331313:58331862:+|19:58331313:58350391:+	chr19:58331213-58350491	ENSG00000198466	ZNF587	se	2		0.41	0.25	0.66	1.4	16.6	NTC_vs_siRNA2_10uM
se@10:35468204:35477128:+|10:35468204:35495823:+	chr10:35468104-35495923	ENSG00000095794	CREM	se	2		0.41	0.47	0.88	0.905	35.1	NTC_vs_siRNA2_10uM
se@9:132251578:132255757:+|9:132251578:132265602:+	chr9:132251478-132265702	ENSG00000204054	RP11-492E3.1	se	2		0.41	0.15	0.56	1.9	695	NTC_vs_siRNA2_10uM
se@1:245133745:245180544:+|1:245133745:245222688:+	chr1:245133645-245222788	ENSG00000203666	EFCAB2	se	2	TRUE	0.41	0.11	0.52	2.24	38.4	NTC_vs_siRNA2_10uM
ci@4:123814380:123818779:-|4:123818778:123818779:-	chr4:123814280-123818879	ENSG00000170917	NUDT6	ci	1		0.41	0.23	0.64	1.48	431	NTC_vs_siRNA2_10uM
ci@9:133576322:133577521:+|9:133576322:133576323:+	chr9:133576222-133577621	ENSG00000130713	EXOSC2	ci	2		0.41	0.15	0.56	1.9	1.33e+20	NTC_vs_siRNA2_10uM
a3ss@19:44669295:44669741:+|19:44669295:44669910:+	chr19:44669195-44670010	ENSG00000167380	ZNF226	a3ss	2		0.41	0.29	0.7	1.27	11.1	NTC_vs_siRNA2_10uM
a3ss@6:31588635:31590467:+|6:31588635:31590504:+	chr6:31588535-31590604	ENSG00000204469	PRRC2A	a3ss	2		0.41	0.33	0.74	1.17	118000000	NTC_vs_siRNA2_10uM
se@17:73284542:73285435:-|17:73282883:73285435:-	chr17:73282783-73285535	ENSG00000125454	SLC25A19	se	2		0.41	0.33	0.74	1.17	228	NTC_vs_siRNA2_10uM
se@8:42196203:42196530:+|8:42196203:42202471:+	chr8:42196103-42202571	ENSG00000070501	POLB	se	2	TRUE	0.41	0.31	0.72	1.22	58200	NTC_vs_siRNA2_10uM
se@2:74692114:74692441:-|2:74691849:74692441:-	chr2:74691749-74692541	ENSG00000115275	MOGS	se	1		0.41	0.46	0.87	0.919	6.2	NTC_vs_siRNA2_10uM
tutr@5:146772933:146773596:-|5:146770372:146773596:-	chr5:146770272-146773696	ENSG00000113657	DPYSL3	tutr	1		0.41	0.06	0.47	2.97	5.25	NTC_vs_siRNA2_10uM
cj@17:8110252:8110636:-|17:other:8110636:-|17:8110252:other:-	chr17:8110152-8110736	ENSG00000178999	AURKB	cj	2		0.41	0.43	0.84	0.966	62.3	NTC_vs_siRNA2_10uM
cj@22:29141996:29147229:+|22:29141996:other:+|22:other:29147229:+	chr22:29141896-29147329	ENSG00000100209	HSCB	cj	3		0.41	0.19	0.6	1.66	356	NTC_vs_siRNA2_10uM
cj@7:30174914:30185793:+|7:30174914:other:+|7:other:30185793:+	chr7:30174814-30185893	ENSG00000180354	C7orf41	cj	2		0.41	0.2	0.61	1.61	24200	NTC_vs_siRNA2_10uM
cj@16:68298479:68300496:+|16:68298479:other:+|16:other:68300496:+	chr16:68298379-68300596	ENSG00000103064	SLC7A6	cj	1		-0.41	0.87	0.46	-0.919	59.7	NTC_vs_siRNA2_10uM
cj@6:170052104:170058372:-|6:other:170058372:-|6:170052104:other:-	chr6:170052004-170058472	ENSG00000184465	WDR27	cj	2		0.41	0.3	0.71	1.24	12.9	NTC_vs_siRNA2_10uM
cj@16:837744:838256:-|16:other:838256:-|16:837744:other:-	chr16:837644-838356	ENSG00000007376	RPUSD1	cj	1		0.41	0.45	0.86	0.934	19.6	NTC_vs_siRNA2_10uM
ci@2:183053787:183066166:-|2:183066165:183066166:-	chr2:183053687-183066266	ENSG00000115252	PDE1A	ci	2		0.41	0.2	0.61	1.61	481000	NTC_vs_siRNA2_10uM
ci@1:22828177:22828792:+|1:22828177:22828178:+	chr1:22828077-22828892	ENSG00000184677	ZBTB40	ci	1		0.4	0.41	0.81	0.982	26.3	NTC_vs_siRNA2_10uM
a3ss@1:113248874:113249700:-|1:113247823:113249700:-|1:113247790:113249700:-|1:113247745:113249700:-	chr1:113247645-113249800	ENSG00000155366	RHOC	a3ss	3		-0.4	0.68	0.28	-1.28	7.13	NTC_vs_siRNA2_10uM
mxe@7:91874909:91875220:-|7:91874485:91875220:-	chr7:91871351-91875320	ENSG00000001631	KRIT1	mxe	2		0.4	0.5	0.9	0.848	73.1	NTC_vs_siRNA2_10uM
ri@2:61412753:61413581:+|2:61412753:61412754:+	chr2:61412653-61413681	ENSG00000173209	AHSA2	ri	1	FALSE	0.4	0.24	0.64	1.42	7230	NTC_vs_siRNA2_10uM
ri@2:89100822:89103894:+|2:89100822:89100823:+	chr2:89100722-89103994	ENSG00000230006	ANKRD36BP2	ri	2		0.4	0.26	0.66	1.34	33	NTC_vs_siRNA2_10uM
ri@17:79974745:79974817:+|17:79974745:79974746:+	chr17:79974645-79974917	ENSG00000169696	ASPSCR1	ri	1	FALSE	0.4	0.38	0.78	1.04	22.6	NTC_vs_siRNA2_10uM
se@2:150294340:150305563:+|2:150294340:150325159:+	chr2:150294240-150325259	ENSG00000187123	LYPD6	se	2		0.4	0.04	0.44	3.46	206	NTC_vs_siRNA2_10uM
se@12:111891649:111893833:-|12:111890644:111893833:-	chr12:111890544-111893933	ENSG00000204842	ATXN2	se	2		0.4	0.25	0.65	1.38	466	NTC_vs_siRNA2_10uM
se@13:76410593:76412276:+|13:76410593:76414221:+	chr13:76410493-76414321	ENSG00000136153	LMO7	se	2		0.4	0.1	0.5	2.32	125	NTC_vs_siRNA2_10uM
tutr@2:235402566:235404650:-|2:235401683:235404650:-	chr2:235401583-235404750	ENSG00000188042	ARL4C	tutr	1		0.4	0.13	0.53	2.03	29800000	NTC_vs_siRNA2_10uM
tutr@19:48714043:48714965:-|19:48712909:48714965:-	chr19:48712809-48715065	ENSG00000105483	CARD8	tutr	2		0.4	0.4	0.8	1	22900	NTC_vs_siRNA2_10uM
cj@10:15889942:15902205:-|10:other:15902205:-|10:15889942:other:-	chr10:15889842-15902305	ENSG00000148481	FAM188A	cj	2		0.4	0	0.4	#NUM!	3700	NTC_vs_siRNA2_10uM
cj@X:15706981:15711086:+|X:15706981:other:+|X:other:15711086:+	chrX:15706881-15711186	ENSG00000186312	CA5BP1	cj	2		0.4	0.35	0.75	1.1	150	NTC_vs_siRNA2_10uM
ci@9:35607669:35607925:+|9:35607669:35607670:+	chr9:35607569-35608025	ENSG00000107140	TESK1	ci	1		0.4	0.6	1	0.737	40700	NTC_vs_siRNA2_10uM
ci@6:36466263:36467650:-|6:36467649:36467650:-	chr6:36466163-36467750	ENSG00000112079	STK38	ci	2		0.4	0.1	0.5	2.32	133	NTC_vs_siRNA2_10uM
ci@17:17127457:17129490:-|17:17129489:17129490:-	chr17:17127357-17129590	ENSG00000154803	FLCN	ci	1		0.4	0.52	0.92	0.823	81.3	NTC_vs_siRNA2_10uM
ci@8:144351690:144356874:+|8:144351690:144351691:+	chr8:144351590-144356974	ENSG00000250571	GLI4	ci	2		0.4	0.27	0.67	1.31	41.9	NTC_vs_siRNA2_10uM
a3ss@19:42797011:42797108:+|19:42797011:42797111:+	chr19:42796911-42797211	ENSG00000079432	CIC	a3ss	2		0.4	0.32	0.72	1.17	114	NTC_vs_siRNA2_10uM
ri@5:58334798:58334885:-|5:58334884:58334885:-	chr5:58334698-58334985	ENSG00000113448	PDE4D	ri	1		0.4	0.46	0.86	0.903	339	NTC_vs_siRNA2_10uM
se@19:50312832:50314620:-|19:50312515:50314620:-	chr19:50312415-50314720	ENSG00000010361	FUZ	se	1		0.4	0.45	0.85	0.918	14	NTC_vs_siRNA2_10uM
se@7:128040945:128041069:-|7:128040593:128041069:-	chr7:128040493-128041169	ENSG00000106348	NT5C2	se	1		0.19	0.76	0.95	0.322	139000000000	NTC_vs_siRNA2_10uM
se@11:57529518:57558857:+|11:57529518:57563049:+	chr11:57529418-57563149	ENSG00000198561	CTNND1	se	2		0.19	0.67	0.86	0.36	13.6	NTC_vs_siRNA2_10uM
se@3:42605472:42610357:-|3:42605178:42610357:-	chr3:42605078-42610457	ENSG00000093183	SEC22C	se	2	FALSE	0.19	0.77	0.96	0.318	10.4	NTC_vs_siRNA2_10uM
tutr@19:33870598:33870898:+|19:33870598:33873592:+	chr19:33870498-33873692	ENSG00000153879	CEBPG	tutr	1		0.19	0.5	0.69	0.465	123	NTC_vs_siRNA2_10uM
tutr@11:68028929:68029111:-|11:68028804:68029111:-	chr11:68028704-68029211	ENSG00000171067	C11orf24	tutr	1		0.19	0.64	0.83	0.375	1420	NTC_vs_siRNA2_10uM
cj@17:41103911:41105741:-|17:other:41105741:-|17:41103911:other:-	chr17:41103811-41105841	ENSG00000108825	PTGES3L-AARSD1	cj	1		-0.19	0.84	0.65	-0.37	9.81	NTC_vs_siRNA2_10uM
cj@1:150476911:150477108:+|1:150476911:other:+|1:other:150477108:+	chr1:150476811-150477208	ENSG00000143374	TARS2	cj	1		0.19	0.75	0.94	0.326	5.74	NTC_vs_siRNA2_10uM
cj@7:100279394:100279487:-|7:other:100279487:-|7:100279394:other:-	chr7:100279294-100279587	ENSG00000146830	GIGYF1	cj	1		0.19	0.81	1	0.304	223	NTC_vs_siRNA2_10uM
cj@19:1997462:2015296:-|19:other:2015296:-|19:1997462:other:-	chr19:1997362-2015396	ENSG00000133243	BTBD2	cj	1		0.19	0.78	0.97	0.315	69.1	NTC_vs_siRNA2_10uM
cj@7:73969824:73971969:+|7:73969824:other:+|7:other:73971969:+	chr7:73969724-73972069	ENSG00000006704	GTF2IRD1	cj	1		0.19	0.8	0.99	0.307	719	NTC_vs_siRNA2_10uM
cj@3:122835145:122842913:+|3:122835145:other:+|3:other:122842913:+	chr3:122835045-122843013	ENSG00000065485	PDIA5	cj	1		0.19	0.79	0.98	0.311	5.6	NTC_vs_siRNA2_10uM
ci@17:43003554:43003782:-|17:43003781:43003782:-	chr17:43003454-43003882	ENSG00000186185	KIF18B	ci	2		0.19	0.76	0.95	0.322	42.4	NTC_vs_siRNA2_10uM
ci@4:521019:524225:+|4:521019:521020:+	chr4:520919-524325	ENSG00000174227	PIGG	ci	1		0.19	0.79	0.98	0.311	5.98	NTC_vs_siRNA2_10uM
ci@19:33697268:33697507:+|19:33697268:33697269:+	chr19:33697168-33697607	ENSG00000130881	LRP3	ci	1		0.19	0.81	1	0.304	28	NTC_vs_siRNA2_10uM
ci@17:79864422:79864636:-|17:79864635:79864636:-	chr17:79864322-79864736	ENSG00000185813	PCYT2	ci	1		0.19	0.81	1	0.304	5.77	NTC_vs_siRNA2_10uM
ci@16:31487506:31487802:+|16:31487506:31487507:+	chr16:31487406-31487902	ENSG00000140682	TGFB1I1	ci	1		0.19	0.79	0.98	0.311	22.6	NTC_vs_siRNA2_10uM
ci@7:152549336:152550579:+|7:152549336:152549337:+	chr7:152549236-152550679	ENSG00000133627	ACTR3B	ci	1		0.19	0.81	1	0.304	17.8	NTC_vs_siRNA2_10uM
ci@11:62373452:62373535:-|11:62373534:62373535:-	chr11:62373352-62373635	ENSG00000149499	EML3	ci	1		0.19	0.81	1	0.304	9.3	NTC_vs_siRNA2_10uM
ci@21:33694254:33694788:-|21:33694787:33694788:-	chr21:33694154-33694888	ENSG00000142207	URB1	ci	1		0.19	0.79	0.98	0.311	9.25	NTC_vs_siRNA2_10uM
ci@1:150667326:150669468:-|1:150669467:150669468:-	chr1:150667226-150669568	ENSG00000143457	GOLPH3L	ci	1		0.19	0.79	0.98	0.311	5.98	NTC_vs_siRNA2_10uM
a3ss@15:49429655:49431725:-|15:49429634:49431725:-	chr15:49429534-49431825	ENSG00000166200	COPS2	a3ss	1		0.18	0.38	0.56	0.559	55.1	NTC_vs_siRNA2_10uM
a3ss@20:37054700:37055062:-|20:37054696:37055062:-|20:37050888:37055062:-|20:37049745:37055062:-	chr20:37049645-37055162	ENSG00000196756	RP4-564F22.2	a3ss	4		0.18	0.47	0.65	0.468	8.24	NTC_vs_siRNA2_10uM
a5ss@10:74094375:74095361:-|10:74094375:74095538:-|10:74094375:74095592:-	chr10:74094275-74095692	ENSG00000148719	DNAJB12	a5ss	2	FALSE	0.18	0.48	0.66	0.459	17.8	NTC_vs_siRNA2_10uM
mxe@2:188394212:188418927:-|2:188378373:188418927:-	chr2:188368397-188419027	ENSG00000003436	TFPI	mxe	2		0.18	0.75	0.93	0.31	358	NTC_vs_siRNA2_10uM
mxe@11:102953568:102953985:-|11:102937296:102953985:-	chr11:102937002-102954085	ENSG00000137692	DCUN1D5	mxe	2		0.18	0.5	0.68	0.444	54.3	NTC_vs_siRNA2_10uM
mxe@17:79892621:79892802:-|17:79892365:79892802:-	chr17:79891152-79892902	ENSG00000183010	PYCR1	mxe	1		0.18	0.37	0.55	0.572	293	NTC_vs_siRNA2_10uM
mxe@17:48814387:48814648:+|17:48814387:48815502:+	chr17:48814287-48817767	ENSG00000108848	LUC7L3	mxe	2		0.18	0.74	0.92	0.314	54.2	NTC_vs_siRNA2_10uM
mxe@3:57902804:57908616:+|3:57902804:57911572:+	chr3:57902704-57913123	ENSG00000163681	SLMAP	mxe	1		0.18	0.73	0.91	0.318	5.93	NTC_vs_siRNA2_10uM
a3ss@10:121432168:121435976:+|10:121432168:121435979:+	chr10:121432068-121436079	ENSG00000151929	BAG3	a3ss	1		0.18	0.74	0.92	0.314	38.3	NTC_vs_siRNA2_10uM
ri@1:173835705:173835899:-|1:173835898:173835899:-	chr1:173835605-173835999	ENSG00000234741	GAS5	ri	1		0.18	0.75	0.93	0.31	40700000000000	NTC_vs_siRNA2_10uM
ri@15:75194404:75194945:-|15:75194944:75194945:-	chr15:75194304-75195045	ENSG00000178761	FAM219B	ri	2		0.18	0.75	0.93	0.31	35.8	NTC_vs_siRNA2_10uM
ri@3:9787393:9787496:+|3:9787393:9787394:+	chr3:9787293-9787596	ENSG00000156983	BRPF1	ri	1		0.18	0.6	0.78	0.379	5.48	NTC_vs_siRNA2_10uM
se@1:1685647:1685723:-|1:1685088:1685723:-	chr1:1684988-1685823	ENSG00000008130	NADK	se	1	FALSE	0.18	0.7	0.88	0.33	9.09	NTC_vs_siRNA2_10uM
se@7:74301260:74303804:-|7:74300638:74303804:-	chr7:74300538-74303904	ENSG00000160828	AC004166.7	se	2		0.18	0.74	0.92	0.314	48.4	NTC_vs_siRNA2_10uM
se@X:13707407:13721854:+|X:13707407:13726840:+	chrX:13707307-13726940	ENSG00000123595	RAB9A	se	2		0.18	0.6	0.78	0.379	8.99	NTC_vs_siRNA2_10uM
se@14:56139730:56139890:+|14:56139730:56142553:+	chr14:56139630-56142653	ENSG00000126777	KTN1	se	2		0.18	0.5	0.68	0.444	133000000	NTC_vs_siRNA2_10uM
se@10:100195171:100195392:-|10:100193848:100195392:-	chr10:100193748-100195492	ENSG00000107521	HPS1	se	1	FALSE	0.18	0.75	0.93	0.31	74.4	NTC_vs_siRNA2_10uM
tutr@3:56656886:56657063:-|3:56654158:56657063:-	chr3:56654058-56657163	ENSG00000163946	FAM208A	tutr	1		0.18	0.75	0.93	0.31	686000	NTC_vs_siRNA2_10uM
tutr@17:62541472:62541964:-|17:62540491:62541964:-	chr17:62540391-62542064	ENSG00000108854	SMURF2	tutr	1		0.18	0.7	0.88	0.33	583	NTC_vs_siRNA2_10uM
tutr@9:26840942:26842297:-|9:26840681:26842297:-	chr9:26840581-26842397	ENSG00000120159	CAAP1	tutr	1		0.18	0.75	0.93	0.31	155000000	NTC_vs_siRNA2_10uM
tutr@19:1474169:1474812:-|19:1473199:1474812:-	chr19:1473099-1474912	ENSG00000119559	C19orf25	tutr	1		0.18	0.49	0.67	0.451	88.2	NTC_vs_siRNA2_10uM
tutr@17:80559375:80560266:+|17:80559375:80562478:+	chr17:80559275-80562578	ENSG00000141568	FOXK2	tutr	1		0.18	0.49	0.67	0.451	274000	NTC_vs_siRNA2_10uM
tutr@8:22874982:22875953:+|8:22874982:22877709:+	chr8:22874882-22877809	ENSG00000008853	RHOBTB2	tutr	2		0.18	0.63	0.81	0.363	18000	NTC_vs_siRNA2_10uM
cj@10:135170517:135170691:-|10:other:135170691:-|10:135170517:other:-	chr10:135170417-135170791	ENSG00000148803	FUOM	cj	1		0.18	0.82	1	0.286	6.21	NTC_vs_siRNA2_10uM
cj@2:97751935:97755846:-|2:other:97755846:-|2:97751935:other:-	chr2:97751835-97755946	ENSG00000144199	FAHD2B	cj	1		0.18	0.82	1	0.286	178	NTC_vs_siRNA2_10uM
cj@6:99828217:99831574:-|6:other:99831574:-|6:99828217:other:-	chr6:99828117-99831674	ENSG00000132423	COQ3	cj	1		0.18	0.74	0.92	0.314	8.84	NTC_vs_siRNA2_10uM
cj@9:130672337:130674547:-|9:other:130674547:-|9:130672337:other:-	chr9:130672237-130674647	ENSG00000136840	ST6GALNAC4	cj	1		0.18	0.62	0.8	0.368	287	NTC_vs_siRNA2_10uM
cj@12:64174954:64178750:+|12:64174954:other:+|12:other:64178750:+	chr12:64174854-64178850	ENSG00000118600	TMEM5	cj	1		0.18	0.82	1	0.286	7.57	NTC_vs_siRNA2_10uM
cj@14:105963780:105964135:+|14:105963780:other:+|14:other:105964135:+	chr14:105963680-105964235	ENSG00000185347	C14orf80	cj	1		0.18	0.82	1	0.286	48.9	NTC_vs_siRNA2_10uM
cj@9:125613715:125616231:-|9:other:125616231:-|9:125613715:other:-	chr9:125613615-125616331	ENSG00000056586	RC3H2	cj	1		0.18	0.72	0.9	0.322	6.72	NTC_vs_siRNA2_10uM
cj@16:69363082:69364716:-|16:other:69364716:-|16:69363082:other:-	chr16:69362982-69364816	ENSG00000213380	COG8	cj	3		0.18	0.73	0.91	0.318	6.49	NTC_vs_siRNA2_10uM
cj@17:40630607:40632685:+|17:40630607:other:+|17:other:40632685:+	chr17:40630507-40632785	ENSG00000033627	ATP6V0A1	cj	1		0.18	0.82	1	0.286	56	NTC_vs_siRNA2_10uM
cj@13:111563117:111567072:-|13:other:111567072:-|13:111563117:other:-	chr13:111563017-111567172	ENSG00000088448	ANKRD10	cj	1		0.18	0.82	1	0.286	1150	NTC_vs_siRNA2_10uM
cj@17:80542064:80543780:+|17:80542064:other:+|17:other:80543780:+	chr17:80541964-80543880	ENSG00000141568	FOXK2	cj	1		-0.18	1	0.82	-0.286	24.3	NTC_vs_siRNA2_10uM
cj@16:69363082:69363900:-|16:other:69363900:-|16:69363082:other:-	chr16:69362982-69364000	ENSG00000258429	PDF	cj	1		0.18	0.73	0.91	0.318	6.49	NTC_vs_siRNA2_10uM
ci@19:41822744:41825479:+|19:41822744:41822745:+	chr19:41822644-41825579	ENSG00000142039	CCDC97	ci	1		0.18	0.82	1	0.286	15.3	NTC_vs_siRNA2_10uM
ci@2:98275106:98275342:-|2:98275341:98275342:-	chr2:98275006-98275442	ENSG00000115073	ACTR1B	ci	1		0.18	0.74	0.92	0.314	7.15	NTC_vs_siRNA2_10uM
ci@5:70343940:70344589:-|5:70344588:70344589:-	chr5:70343840-70344689	ENSG00000145736	GTF2H2	ci	1		-0.18	1	0.82	-0.286	7.87	NTC_vs_siRNA2_10uM
ci@11:3716836:3720312:-|11:3720311:3720312:-	chr11:3716736-3720412	ENSG00000110713	NUP98	ci	1		0.18	0.72	0.9	0.322	10.1	NTC_vs_siRNA2_10uM
ci@9:140007739:140007813:-|9:140007812:140007813:-	chr9:140007639-140007913	ENSG00000176978	DPP7	ci	1		0.18	0.73	0.91	0.318	1150	NTC_vs_siRNA2_10uM
ci@3:48609971:48610104:-|3:48610103:48610104:-	chr3:48609871-48610204	ENSG00000114270	COL7A1	ci	1		0.18	0.62	0.8	0.368	61.7	NTC_vs_siRNA2_10uM
ci@11:61109967:61110046:+|11:61109967:61109968:+	chr11:61109867-61110146	ENSG00000149476	DAK	ci	1		0.18	0.82	1	0.286	5.72	NTC_vs_siRNA2_10uM
ci@6:167417299:167417752:+|6:167417299:167417300:+	chr6:167417199-167417852	ENSG00000213066	FGFR1OP	ci	1		0.18	0.82	1	0.286	5.26	NTC_vs_siRNA2_10uM
a3ss@19:10426229:10426381:-|19:10426168:10426381:-	chr19:10426068-10426481	ENSG00000267673	FDX1L	a3ss	1	TRUE	0.18	0.02	0.2	3.32	113	NTC_vs_siRNA2_10uM
ri@19:14520793:14521028:-|19:14521027:14521028:-	chr19:14520693-14521128	ENSG00000123136	DDX39A	ri	2		0.18	0.15	0.33	1.14	133000	NTC_vs_siRNA2_10uM
ri@2:160075872:160076203:+|2:160075872:160075873:+	chr2:160075772-160076303	ENSG00000115183	TANC1	ri	2	TRUE	0.18	0.1	0.28	1.49	31.4	NTC_vs_siRNA2_10uM
se@8:54723777:54727222:-|8:54714456:54727222:-	chr8:54714356-54727322	ENSG00000047249	ATP6V1H	se	2		0.18	0.1	0.28	1.49	14.9	NTC_vs_siRNA2_10uM
se@3:152165562:152173331:+|3:152165562:152174056:+	chr3:152165462-152174156	ENSG00000152601	MBNL1	se	2		0.18	0.16	0.34	1.09	8.04	NTC_vs_siRNA2_10uM
se@15:45884474:45893432:+|15:45884474:45895298:+	chr15:45884374-45895398	ENSG00000104164	BLOC1S6	se	1	TRUE	0.18	0.02	0.2	3.32	7.46	NTC_vs_siRNA2_10uM
tutr@3:128198989:128199860:-|3:128198268:128199860:-	chr3:128198168-128199960	ENSG00000179348	GATA2	tutr	1		0.18	0.02	0.2	3.32	78200000000000	NTC_vs_siRNA2_10uM
cj@16:22270016:22271783:+|16:22270016:other:+|16:other:22271783:+	chr16:22269916-22271883	ENSG00000103319	EEF2K	cj	3		0.18	0.02	0.2	3.32	5.21	NTC_vs_siRNA2_10uM
cj@5:14497126:14497956:+|5:14497126:other:+|5:other:14497956:+	chr5:14497026-14498056	ENSG00000038382	TRIO	cj	3		0.18	0.22	0.4	0.862	927	NTC_vs_siRNA2_10uM
cj@1:63955889:63974199:-|1:other:63974199:-|1:63955889:other:-	chr1:63955789-63974299	ENSG00000142856	ITGB3BP	cj	2		0.18	0.1	0.28	1.49	11.8	NTC_vs_siRNA2_10uM
cj@22:43289619:43308027:-|22:other:43308027:-|22:43289619:other:-	chr22:43289519-43308127	ENSG00000100266	PACSIN2	cj	3		0.18	0.02	0.2	3.32	25.2	NTC_vs_siRNA2_10uM
cj@19:13876943:13879375:+|19:13876943:other:+|19:other:13879375:+	chr19:13876843-13879475	ENSG00000037757	MRI1	cj	2		0.18	0.02	0.2	3.32	8.38	NTC_vs_siRNA2_10uM
cj@16:58220760:58230637:-|16:other:58230637:-|16:58220760:other:-	chr16:58220660-58230737	ENSG00000070770	CSNK2A2	cj	2		0.18	0.02	0.2	3.32	74	NTC_vs_siRNA2_10uM
ci@6:79668317:79671407:-|6:79671406:79671407:-	chr6:79668217-79671507	ENSG00000146247	PHIP	ci	2		0.18	0.02	0.2	3.32	29	NTC_vs_siRNA2_10uM
a3ss@1:101467143:101479266:-|1:101467100:101479266:-	chr1:101467000-101479366	ENSG00000117543	DPH5	a3ss	2	TRUE	0.18	0.08	0.26	1.7	7.2	NTC_vs_siRNA2_10uM
mxe@11:85339732:85340176:+|11:85339732:85342189:+	chr11:85339632-85342831	ENSG00000171204	TMEM126B	mxe	1		0.18	0.13	0.31	1.25	20.8	NTC_vs_siRNA2_10uM
se@17:57208728:57232492:-|17:57189706:57232492:-	chr17:57189606-57232592	ENSG00000182628	SKA2	se	2		0.18	0.05	0.23	2.2	9270	NTC_vs_siRNA2_10uM
se@2:189393922:189405908:+|2:189393922:189433966:+	chr2:189393822-189434066	ENSG00000144366	GULP1	se	2		0.18	0.18	0.36	1	21.2	NTC_vs_siRNA2_10uM
se@10:73975830:73983646:+|10:73975830:73990124:+	chr10:73975730-73990224	ENSG00000166295	ANAPC16	se	2		0.18	0.03	0.21	2.81	289	NTC_vs_siRNA2_10uM
se@2:175111543:175113180:-|2:175094179:175113180:-	chr2:175094079-175113280	ENSG00000138430	OLA1	se	2		0.18	0.03	0.21	2.81	32700000	NTC_vs_siRNA2_10uM
se@4:84378111:84379499:+|4:84378111:84380893:+	chr4:84378011-84380993	ENSG00000163319	MRPS18C	se	2		0.18	0.13	0.31	1.25	11200	NTC_vs_siRNA2_10uM
se@1:167742605:167745301:+|1:167742605:167757057:+	chr1:167742505-167757157	ENSG00000197965	MPZL1	se	2		0.18	0.34	0.52	0.613	55.3	NTC_vs_siRNA2_10uM
se@19:42409188:42409327:+|19:42409188:42409912:+	chr19:42409088-42410012	ENSG00000076928	ARHGEF1	se	2		0.18	0.08	0.26	1.7	8.5	NTC_vs_siRNA2_10uM
se@14:65390844:65392728:+|14:65390844:65398856:+	chr14:65390744-65398956	ENSG00000258289	CHURC1	se	2		0.18	0.04	0.22	2.46	28300	NTC_vs_siRNA2_10uM
se@7:102727211:102737724:+|7:102727211:102738746:+	chr7:102727111-102738846	ENSG00000170632	ARMC10	se	2		0.18	0.14	0.32	1.19	44.6	NTC_vs_siRNA2_10uM
tutr@17:26688274:26689089:+|17:26688274:26689279:+	chr17:26688174-26689379	ENSG00000244045	TMEM199	tutr	2		0.18	0.32	0.5	0.644	182	NTC_vs_siRNA2_10uM
tutr@2:46987280:46988753:+|2:46987280:46989805:+	chr2:46987180-46989905	ENSG00000171150	SOCS5	tutr	1		0.18	0.28	0.46	0.716	7210	NTC_vs_siRNA2_10uM
tutr@20:62374343:62374855:+|20:62374343:62375403:+	chr20:62374243-62375503	ENSG00000197114	ZGPAT	tutr	1		0.18	0.12	0.3	1.32	6.67e+22	NTC_vs_siRNA2_10uM
tutr@14:105477041:105477539:-|14:105476271:105477539:-	chr14:105476171-105477639	ENSG00000170779	CDCA4	tutr	1		0.18	0.2	0.38	0.926	37800	NTC_vs_siRNA2_10uM
cj@X:107865122:107865906:+|X:107865122:other:+|X:other:107865906:+	chrX:107865022-107866006	ENSG00000188153	COL4A5	cj	3		0.18	0	0.18	#NUM!	11.3	NTC_vs_siRNA2_10uM
cj@1:109200201:109202486:-|1:other:109202486:-|1:109200201:other:-	chr1:109200101-109202586	ENSG00000162639	HENMT1	cj	3		0.18	0.03	0.21	2.81	19.1	NTC_vs_siRNA2_10uM
cj@12:39703568:39705219:-|12:other:39705219:-|12:39703568:other:-	chr12:39703468-39705319	ENSG00000139116	KIF21A	cj	3		0.18	0	0.18	#NUM!	10.7	NTC_vs_siRNA2_10uM
cj@12:4614546:4626227:-|12:other:4626227:-|12:4614546:other:-	chr12:4614446-4626327	ENSG00000047621	C12orf4	cj	3		0.18	0	0.18	#NUM!	39.1	NTC_vs_siRNA2_10uM
cj@16:53878210:53907698:+|16:53878210:other:+|16:other:53907698:+	chr16:53878110-53907798	ENSG00000140718	FTO	cj	3		0.18	0	0.18	#NUM!	10.8	NTC_vs_siRNA2_10uM
cj@1:229779440:229781606:+|1:229779440:other:+|1:other:229781606:+	chr1:229779340-229781706	ENSG00000135763	URB2	cj	2		0.18	0.06	0.24	2	6.11	NTC_vs_siRNA2_10uM
cj@10:119078485:119100491:-|10:other:119100491:-|10:119078485:other:-	chr10:119078385-119100591	ENSG00000165650	PDZD8	cj	3		0.18	0	0.18	#NUM!	14.8	NTC_vs_siRNA2_10uM
cj@3:48666147:48667075:-|3:other:48667075:-|3:48666147:other:-	chr3:48666047-48667175	ENSG00000008300	CELSR3	cj	2		0.18	0	0.18	#NUM!	9.51	NTC_vs_siRNA2_10uM
cj@5:38919164:38921717:+|5:38919164:other:+|5:other:38921717:+	chr5:38919064-38921817	ENSG00000145623	OSMR	cj	2		0.18	0.03	0.21	2.81	1020	NTC_vs_siRNA2_10uM
cj@12:31238060:31240872:+|12:31238060:other:+|12:other:31240872:+	chr12:31237960-31240972	ENSG00000013573	DDX11	cj	3		0.18	0.03	0.21	2.81	23.2	NTC_vs_siRNA2_10uM
cj@14:75587283:75587822:-|14:other:75587822:-|14:75587283:other:-	chr14:75587183-75587922	ENSG00000119638	NEK9	cj	3		0.18	0	0.18	#NUM!	6.16	NTC_vs_siRNA2_10uM
cj@17:60613698:60629663:+|17:60613698:other:+|17:other:60629663:+	chr17:60613598-60629763	ENSG00000146872	TLK2	cj	2		0.18	0.05	0.23	2.2	5.02	NTC_vs_siRNA2_10uM
cj@8:22479081:22481428:-|8:other:22481428:-|8:22479081:other:-	chr8:22478981-22481528	ENSG00000147439	BIN3	cj	3		0.18	0	0.18	#NUM!	15.6	NTC_vs_siRNA2_10uM
cj@8:19192368:19214714:+|8:19192368:other:+|8:other:19214714:+	chr8:19192268-19214814	ENSG00000104611	SH2D4A	cj	2		0.18	0.26	0.44	0.759	6.38	NTC_vs_siRNA2_10uM
cj@11:93886796:93911535:+|11:93886796:other:+|11:other:93911535:+	chr11:93886696-93911635	ENSG00000110218	PANX1	cj	3		0.18	0	0.18	#NUM!	6.05	NTC_vs_siRNA2_10uM
cj@5:65319192:65320134:+|5:65319192:other:+|5:other:65320134:+	chr5:65319092-65320234	ENSG00000112851	ERBB2IP	cj	2		0.18	0	0.18	#NUM!	10.3	NTC_vs_siRNA2_10uM
cj@19:55752447:55752607:-|19:other:55752607:-|19:55752447:other:-	chr19:55752347-55752707	ENSG00000105063	PPP6R1	cj	3		0.18	0.03	0.21	2.81	1010	NTC_vs_siRNA2_10uM
cj@2:71297716:71297871:+|2:71297716:other:+|2:other:71297871:+	chr2:71297616-71297971	ENSG00000124357	NAGK	cj	3		0.18	0	0.18	#NUM!	52.7	NTC_vs_siRNA2_10uM
cj@17:37599881:37604051:-|17:other:37604051:-|17:37599881:other:-	chr17:37599781-37604151	ENSG00000125686	MED1	cj	3		0.18	0	0.18	#NUM!	6.11	NTC_vs_siRNA2_10uM
cj@11:78189521:78189631:-|11:other:78189631:-|11:78189521:other:-	chr11:78189421-78189731	ENSG00000137513	NARS2	cj	2		0.18	0	0.18	#NUM!	7.27	NTC_vs_siRNA2_10uM
ci@6:43494485:43495372:-|6:43495371:43495372:-	chr6:43494385-43495472	ENSG00000124571	XPO5	ci	2		0.18	0.01	0.19	4.25	223	NTC_vs_siRNA2_10uM
ci@8:145619375:145619449:-|8:145619448:145619449:-	chr8:145619275-145619549	ENSG00000071894	CPSF1	ci	2		0.18	0.18	0.36	1	5.71	NTC_vs_siRNA2_10uM
ci@18:674406:675321:-|18:675320:675321:-	chr18:674306-675421	ENSG00000132199	ENOSF1	ci	2		0.18	0.01	0.19	4.25	36.5	NTC_vs_siRNA2_10uM
ci@17:78350763:78351562:+|17:78350763:78350764:+	chr17:78350663-78351662	ENSG00000173821	RNF213	ci	2		0.18	0	0.18	#NUM!	6.69	NTC_vs_siRNA2_10uM
ci@19:46331176:46332228:-|19:46332227:46332228:-	chr19:46331076-46332328	ENSG00000125755	SYMPK	ci	2		0.18	0.05	0.23	2.2	53.8	NTC_vs_siRNA2_10uM
ci@2:86360379:86360469:+|2:86360379:86360380:+	chr2:86360279-86360569	ENSG00000132300	PTCD3	ci	2		0.18	0.03	0.21	2.81	560	NTC_vs_siRNA2_10uM
ci@1:171502100:171504567:+|1:171502100:171502101:+	chr1:171502000-171504667	ENSG00000117523	PRRC2C	ci	2		0.18	0.01	0.19	4.25	156	NTC_vs_siRNA2_10uM
ci@17:41105795:41106893:-|17:41106892:41106893:-	chr17:41105695-41106993	ENSG00000108825	PTGES3L-AARSD1	ci	2		0.18	0	0.18	#NUM!	383	NTC_vs_siRNA2_10uM
ci@6:33374652:33377423:+|6:33374652:33374653:+	chr6:33374552-33377523	ENSG00000237649	KIFC1	ci	2		0.18	0.05	0.23	2.2	2940	NTC_vs_siRNA2_10uM
ci@8:145140041:145140192:+|8:145140041:145140042:+	chr8:145139941-145140292	ENSG00000197858	GPAA1	ci	2		0.18	0.34	0.52	0.613	9.48	NTC_vs_siRNA2_10uM
ci@19:45854275:45854544:+|19:45854275:45854276:+	chr19:45854175-45854644	ENSG00000104892	KLC3	ci	1		0.18	0.04	0.22	2.46	11.1	NTC_vs_siRNA2_10uM
ci@1:202935728:202935877:-|1:202935876:202935877:-	chr1:202935628-202935977	ENSG00000159348	CYB5R1	ci	2		0.18	0	0.18	#NUM!	5.03	NTC_vs_siRNA2_10uM
ci@8:67485741:67488242:-|8:67488241:67488242:-	chr8:67485641-67488342	ENSG00000185697	MYBL1	ci	2		0.18	0	0.18	#NUM!	7.57	NTC_vs_siRNA2_10uM
tutr@20:44978583:44979031:-|20:44978373:44979031:-	chr20:44978273-44979131	ENSG00000080189	SLC35C2	tutr	1		0.18	0.23	0.41	0.834	290	NTC_vs_siRNA2_10uM
tutr@2:150426398:150426486:-|2:150426149:150426486:-	chr2:150426049-150426586	ENSG00000168288	MMADHC	tutr	1		0.18	0.17	0.35	1.04	15	NTC_vs_siRNA2_10uM
cj@11:47746330:47752926:-|11:other:47752926:-|11:47746330:other:-	chr11:47746230-47753026	ENSG00000109920	FNBP4	cj	2		0.18	0.23	0.41	0.834	15.4	NTC_vs_siRNA2_10uM
a5ss@4:48833513:48834637:+|4:48833450:48834637:+|4:48833415:48834637:+|4:48833266:48834637:+	chr4:48833166-48834737	ENSG00000109180	OCIAD1	a5ss	4		0.18	0.52	0.7	0.429	17.4	NTC_vs_siRNA2_10uM
a5ss@19:18544742:18545027:+|19:18544627:18545027:+	chr19:18544527-18545127	ENSG00000130511	SSBP4	a5ss	2		0.18	0.78	0.96	0.3	6.62	NTC_vs_siRNA2_10uM
a5ss@16:58589812:58590751:-|16:58589812:58590766:-	chr16:58589712-58590866	ENSG00000125107	CNOT1	a5ss	1		0.18	0.65	0.83	0.353	8.04	NTC_vs_siRNA2_10uM
mxe@2:86398468:86400773:-|2:86397964:86400773:-	chr2:86393667-86400873	ENSG00000132305	IMMT	mxe	2		0.18	0.53	0.71	0.422	7.5	NTC_vs_siRNA2_10uM
mxe@4:166150065:166159930:+|4:166150065:166184349:+	chr4:166149965-166215611	ENSG00000109466	KLHL2	mxe	2	FALSE	0.18	0.65	0.83	0.353	6.36	NTC_vs_siRNA2_10uM
se@3:141122873:141157110:+|3:141122873:141161231:+	chr3:141122773-141161331	ENSG00000177311	ZBTB38	se	2		0.18	0.67	0.85	0.343	5.88	NTC_vs_siRNA2_10uM
se@7:73604248:73604577:+|7:73604248:73609071:+	chr7:73604148-73609171	ENSG00000106682	EIF4H	se	2		0.18	0.66	0.84	0.348	4.37e+17	NTC_vs_siRNA2_10uM
se@14:94563311:94563841:+|14:94563311:94567085:+	chr14:94563211-94567185	ENSG00000165948	IFI27L1	se	2	FALSE	0.18	0.76	0.94	0.307	12.5	NTC_vs_siRNA2_10uM
se@12:32890876:32891198:+|12:32890876:32892998:+	chr12:32890776-32893098	ENSG00000087470	DNM1L	se	2		0.18	0.55	0.73	0.408	6	NTC_vs_siRNA2_10uM
se@3:139104042:139108311:-|3:139102277:139108311:-	chr3:139102177-139108411	ENSG00000184432	COPB2	se	2		0.18	0.78	0.96	0.3	66.4	NTC_vs_siRNA2_10uM
se@2:228190143:228193394:+|2:228190143:228195342:+	chr2:228190043-228195442	ENSG00000168958	MFF	se	1		0.18	0.8	0.98	0.293	3480000000	NTC_vs_siRNA2_10uM
se@1:155233499:155233741:-|1:155233191:155233741:-	chr1:155233091-155233841	ENSG00000176444	CLK2	se	2	FALSE	0.18	0.8	0.98	0.293	246	NTC_vs_siRNA2_10uM
se@19:15539319:15540397:-|19:15538344:15540397:-	chr19:15538244-15540497	ENSG00000011451	WIZ	se	1		0.18	0.55	0.73	0.408	6.54	NTC_vs_siRNA2_10uM
tutr@1:236713968:236714200:-|1:236713641:236714200:-	chr1:236713541-236714300	ENSG00000119285	HEATR1	tutr	1		0.18	0.54	0.72	0.415	305	NTC_vs_siRNA2_10uM
tutr@18:61056536:61058206:-|18:61056425:61058206:-	chr18:61056325-61058306	ENSG00000119541	VPS4B	tutr	1		0.18	0.55	0.73	0.408	41700	NTC_vs_siRNA2_10uM
tutr@10:93038073:93040741:+|10:93038073:93044019:+	chr10:93037973-93044119	ENSG00000180628	PCGF5	tutr	1		0.18	0.56	0.74	0.402	300000	NTC_vs_siRNA2_10uM
tutr@2:139326650:139329880:+|2:139326650:139330800:+	chr2:139326550-139330900	ENSG00000144228	SPOPL	tutr	1		0.18	0.52	0.7	0.429	46600	NTC_vs_siRNA2_10uM
tutr@14:70496975:70497355:+|14:70496975:70499083:+	chr14:70496875-70499183	ENSG00000198732	SMOC1	tutr	1		0.18	0.64	0.82	0.358	5.2e+31	NTC_vs_siRNA2_10uM
tutr@15:41672384:41672992:+|15:41672384:41673244:+	chr15:41672284-41673344	ENSG00000137804	NUSAP1	tutr	2		0.18	0.68	0.86	0.339	1860000000000	NTC_vs_siRNA2_10uM
tutr@19:39980460:39980562:+|19:39980460:39980755:+	chr19:39980360-39980855	ENSG00000105197	TIMM50	tutr	1		0.18	0.39	0.57	0.547	5.11	NTC_vs_siRNA2_10uM
tutr@5:14711171:14711304:-|5:14709924:14711304:-	chr5:14709824-14711404	ENSG00000154122	ANKH	tutr	2		0.18	0.8	0.98	0.293	4810	NTC_vs_siRNA2_10uM
cj@2:32157204:32168371:-|2:other:32168371:-|2:32157204:other:-	chr2:32157104-32168471	ENSG00000162961	DPY30	cj	1		0.18	0.81	0.99	0.29	88	NTC_vs_siRNA2_10uM
cj@17:79943483:79952697:+|17:79943483:other:+|17:other:79952697:+	chr17:79943383-79952797	ENSG00000169696	ASPSCR1	cj	1		0.18	0.8	0.98	0.293	6.2	NTC_vs_siRNA2_10uM
cj@5:154173283:154173360:+|5:154173283:other:+|5:other:154173360:+	chr5:154173183-154173460	ENSG00000155506	LARP1	cj	1		0.18	0.8	0.98	0.293	6470000	NTC_vs_siRNA2_10uM
cj@1:226438620:226453234:-|1:other:226453234:-|1:226438620:other:-	chr1:226438520-226453334	ENSG00000183814	LIN9	cj	1		0.18	0.78	0.96	0.3	7.78	NTC_vs_siRNA2_10uM
cj@1:46746232:46746797:-|1:other:46746797:-|1:46746232:other:-	chr1:46746132-46746897	ENSG00000132128	LRRC41	cj	1		0.18	0.79	0.97	0.296	20.4	NTC_vs_siRNA2_10uM
ci@1:243289436:243289915:-|1:243289914:243289915:-	chr1:243289336-243290015	ENSG00000143702	CEP170	ci	2		0.18	0.8	0.98	0.293	320	NTC_vs_siRNA2_10uM
ci@20:62227120:62229110:-|20:62229109:62229110:-	chr20:62227020-62229210	ENSG00000101216	GMEB2	ci	1		0.18	0.8	0.98	0.293	10.7	NTC_vs_siRNA2_10uM
ci@17:42157593:42157769:-|17:42157768:42157769:-	chr17:42157493-42157869	ENSG00000108840	HDAC5	ci	1		0.18	0.8	0.98	0.293	19.2	NTC_vs_siRNA2_10uM
ci@2:220073208:220073294:+|2:220073208:220073209:+	chr2:220073108-220073394	ENSG00000158552	ZFAND2B	ci	1		0.18	0.79	0.97	0.296	6.73	NTC_vs_siRNA2_10uM
ci@6:86217777:86223518:-|6:86223517:86223518:-	chr6:86217677-86223618	ENSG00000135317	SNX14	ci	1		0.18	0.81	0.99	0.29	166	NTC_vs_siRNA2_10uM
ci@9:140069606:140069689:-|9:140069688:140069689:-	chr9:140069506-140069789	ENSG00000176248	ANAPC2	ci	1		0.18	0.79	0.97	0.296	1930	NTC_vs_siRNA2_10uM
a3ss@19:47230824:47231151:-|19:47230803:47231151:-	chr19:47230703-47231251	ENSG00000090372	STRN4	a3ss	2		0.17	0.72	0.89	0.306	77.1	NTC_vs_siRNA2_10uM
a3ss@19:12812991:12813637:-|19:12812961:12813637:-	chr19:12812861-12813737	ENSG00000105576	TNPO2	a3ss	2		0.17	0.76	0.93	0.291	25.7	NTC_vs_siRNA2_10uM
a3ss@16:88876248:88876478:-|16:88876114:88876478:-	chr16:88876014-88876578	ENSG00000198931	APRT	a3ss	1		0.17	0.64	0.81	0.34	9930	NTC_vs_siRNA2_10uM
a5ss@11:833026:834530:+|11:833022:834530:+	chr11:832922-834630	ENSG00000177697	CD151	a5ss	1		0.17	0.75	0.92	0.295	5.83	NTC_vs_siRNA2_10uM
mxe@12:32863949:32866143:+|12:32863949:32871577:+	chr12:32863849-32873698	ENSG00000087470	DNM1L	mxe	2		0.17	0.37	0.54	0.545	10.3	NTC_vs_siRNA2_10uM
ri@15:82767756:82768927:-|15:82768926:82768927:-	chr15:82767656-82769027	ENSG00000255769	RP11-152F13.3	ri	2		0.17	0.82	0.99	0.272	655	NTC_vs_siRNA2_10uM
ri@19:1272050:1272426:+|19:1272050:1272051:+	chr19:1271950-1272526	ENSG00000099622	CIRBP	ri	1		0.17	0.69	0.86	0.318	1510	NTC_vs_siRNA2_10uM
ri@1:1326245:1328059:-|1:1328058:1328059:-	chr1:1326145-1328159	ENSG00000221978	CCNL2	ri	2		0.17	0.82	0.99	0.272	3320	NTC_vs_siRNA2_10uM
ri@17:7125621:7125986:+|17:7125621:7125622:+	chr17:7125521-7126086	ENSG00000072778	ACADVL	ri	1	FALSE	0.17	0.74	0.91	0.298	213000000	NTC_vs_siRNA2_10uM
ri@1:173835032:173835315:-|1:173835314:173835315:-	chr1:173834932-173835415	ENSG00000234741	GAS5	ri	1		0.17	0.72	0.89	0.306	15900000	NTC_vs_siRNA2_10uM
se@11:43436326:43457714:+|11:43436326:43464875:+	chr11:43436226-43464975	ENSG00000052841	TTC17	se	2		0.17	0.11	0.28	1.35	126	NTC_vs_siRNA2_10uM
se@4:52709433:52726709:+|4:52709433:52729603:+	chr4:52709333-52729703	ENSG00000109184	DCUN1D4	se	2	FALSE	0.17	0.75	0.92	0.295	11.8	NTC_vs_siRNA2_10uM
se@11:125439469:125440000:+|11:125439469:125442354:+	chr11:125439369-125442454	ENSG00000149547	EI24	se	2		0.17	0.64	0.81	0.34	8.29	NTC_vs_siRNA2_10uM
se@1:53723746:53723991:-|1:53723136:53723991:-	chr1:53723036-53724091	ENSG00000157193	LRP8	se	2	FALSE	0.17	0.82	0.99	0.272	71.5	NTC_vs_siRNA2_10uM
se@22:42998113:42998776:-|22:42995799:42998776:-	chr22:42995699-42998876	ENSG00000100227	POLDIP3	se	2		0.17	0.64	0.81	0.34	90.9	NTC_vs_siRNA2_10uM
se@6:125619962:125621684:-|6:125614055:125621684:-	chr6:125613955-125621784	ENSG00000111906	HDDC2	se	2	TRUE	0.17	0.35	0.52	0.571	454	NTC_vs_siRNA2_10uM
se@17:17046079:17046870:+|17:17046079:17049350:+	chr17:17045979-17049450	ENSG00000133030	MPRIP	se	2		0.17	0.11	0.28	1.35	4160	NTC_vs_siRNA2_10uM
se@2:228205096:228211942:+|2:228205096:228220393:+	chr2:228204996-228220493	ENSG00000168958	MFF	se	2		0.17	0.61	0.78	0.355	411000000	NTC_vs_siRNA2_10uM
se@9:131885417:131890243:+|9:131885417:131891264:+	chr9:131885317-131891364	ENSG00000119383	PPP2R4	se	2		0.17	0.74	0.91	0.298	1970000000000	NTC_vs_siRNA2_10uM
se@12:121017726:121018918:-|12:121017400:121018918:-	chr12:121017300-121019018	ENSG00000167272	POP5	se	2		0.17	0.11	0.28	1.35	5.41	NTC_vs_siRNA2_10uM
se@17:3594321:3594938:-|17:3593974:3594938:-	chr17:3593874-3595038	ENSG00000083454	P2RX5	se	1		0.17	0.63	0.8	0.345	14.5	NTC_vs_siRNA2_10uM
se@16:2964290:2978825:+|16:2964290:2979614:+	chr16:2964190-2979714	ENSG00000059122	FLYWCH1	se	2		0.17	0.72	0.89	0.306	6.13	NTC_vs_siRNA2_10uM
se@14:89044484:89063078:+|14:89044484:89073587:+	chr14:89044384-89073687	ENSG00000100722	ZC3H14	se	2		0.17	0.36	0.53	0.558	7.71	NTC_vs_siRNA2_10uM
se@8:103862372:103870241:-|8:103855975:103870241:-	chr8:103855875-103870341	ENSG00000155096	AZIN1	se	2		0.17	0.64	0.81	0.34	25.1	NTC_vs_siRNA2_10uM
tutr@19:4443022:4443242:+|19:4443022:4443394:+	chr19:4442922-4443494	ENSG00000167670	CHAF1A	tutr	2		-0.17	0.52	0.35	-0.571	6.44	NTC_vs_siRNA2_10uM
tutr@8:25285537:25287371:-|8:25285361:25287371:-	chr8:25285261-25287471	ENSG00000104756	KCTD9	tutr	1		0.17	0.62	0.79	0.35	168000000000	NTC_vs_siRNA2_10uM
tutr@1:150192678:150192991:-|1:150190721:150192991:-	chr1:150190621-150193091	ENSG00000143401	ANP32E	tutr	1		0.17	0.39	0.56	0.522	7090000	NTC_vs_siRNA2_10uM
tutr@3:125248370:125249357:-|3:125247700:125249357:-	chr3:125247600-125249457	ENSG00000144909	OSBPL11	tutr	1		0.17	0.37	0.54	0.545	5.83	NTC_vs_siRNA2_10uM
tutr@11:63765018:63765174:+|11:63765018:63765884:+	chr11:63764918-63765984	ENSG00000167770	OTUB1	tutr	2		0.17	0.59	0.76	0.365	9.05	NTC_vs_siRNA2_10uM
tutr@9:97221694:97223056:+|9:97221694:97223202:+	chr9:97221594-97223302	ENSG00000148110	HIATL1	tutr	1		0.17	0.64	0.81	0.34	616000000000	NTC_vs_siRNA2_10uM
tutr@6:26545707:26546737:+|6:26545707:26547161:+	chr6:26545607-26547261	ENSG00000182952	HMGN4	tutr	1		0.17	0.39	0.56	0.522	4160000	NTC_vs_siRNA2_10uM
tutr@5:1317980:1318482:-|5:1317866:1318482:-	chr5:1317766-1318582	ENSG00000049656	CLPTM1L	tutr	1		0.17	0.7	0.87	0.314	9.21e+33	NTC_vs_siRNA2_10uM
tutr@14:99864379:99865014:-|14:99864083:99865014:-	chr14:99863983-99865114	ENSG00000183576	SETD3	tutr	2		0.17	0.51	0.68	0.415	581	NTC_vs_siRNA2_10uM
cj@8:145000052:145000952:-|8:other:145000952:-|8:145000052:other:-	chr8:144999952-145001052	ENSG00000178209	PLEC	cj	1		0.17	0.57	0.74	0.377	1010	NTC_vs_siRNA2_10uM
cj@7:100279616:100279695:-|7:other:100279695:-|7:100279616:other:-	chr7:100279516-100279795	ENSG00000146830	GIGYF1	cj	1		0.17	0.83	1	0.269	45	NTC_vs_siRNA2_10uM
cj@11:65402112:65402444:+|11:65402112:other:+|11:other:65402444:+	chr11:65402012-65402544	ENSG00000197136	PCNXL3	cj	1		0.17	0.83	1	0.269	12	NTC_vs_siRNA2_10uM
cj@5:620376:624586:+|5:620376:other:+|5:other:624586:+	chr5:620276-624686	ENSG00000112877	CEP72	cj	2		0.17	0.11	0.28	1.35	6.47	NTC_vs_siRNA2_10uM
cj@1:245927451:246021798:-|1:other:246021798:-|1:245927451:other:-	chr1:245927351-246021898	ENSG00000185420	SMYD3	cj	1		-0.17	1	0.83	-0.269	5.93	NTC_vs_siRNA2_10uM
cj@11:120082218:120096370:+|11:120082218:other:+|11:other:120096370:+	chr11:120082118-120096470	ENSG00000184232	OAF	cj	1		0.17	0.83	1	0.269	8.08	NTC_vs_siRNA2_10uM
cj@X:40526103:40531113:-|X:other:40531113:-|X:40526103:other:-	chrX:40526003-40531213	ENSG00000180182	MED14	cj	1		-0.17	0.88	0.71	-0.31	7.34	NTC_vs_siRNA2_10uM
cj@16:716792:716905:+|16:716792:other:+|16:other:716905:+	chr16:716692-717005	ENSG00000161996	WDR90	cj	1		0.17	0.83	1	0.269	7.01	NTC_vs_siRNA2_10uM
cj@4:186188309:186209166:+|4:186188309:other:+|4:other:186209166:+	chr4:186188209-186209266	ENSG00000109762	SNX25	cj	1		-0.17	1	0.83	-0.269	5.97	NTC_vs_siRNA2_10uM
cj@5:154173560:154173660:+|5:154173560:other:+|5:other:154173660:+	chr5:154173460-154173760	ENSG00000155506	LARP1	cj	1		0.17	0.74	0.91	0.298	619	NTC_vs_siRNA2_10uM
ci@1:109477564:109479699:-|1:109479698:109479699:-	chr1:109477464-109479799	ENSG00000121940	CLCC1	ci	1		0.17	0.83	1	0.269	27.9	NTC_vs_siRNA2_10uM
ci@17:36877000:36878131:+|17:36877000:36877001:+	chr17:36876900-36878231	ENSG00000108292	MLLT6	ci	1		0.17	0.83	1	0.269	109	NTC_vs_siRNA2_10uM
ci@16:2988457:2990033:+|16:2988457:2988458:+	chr16:2988357-2990133	ENSG00000059122	FLYWCH1	ci	1		0.17	0.83	1	0.269	10.1	NTC_vs_siRNA2_10uM
ci@16:2048586:2048703:-|16:2048702:2048703:-	chr16:2048486-2048803	ENSG00000167962	ZNF598	ci	1		0.17	0.72	0.89	0.306	96.3	NTC_vs_siRNA2_10uM
ci@17:27910055:27910501:-|17:27910500:27910501:-	chr17:27909955-27910601	ENSG00000108262	GIT1	ci	1		0.17	0.83	1	0.269	17.3	NTC_vs_siRNA2_10uM
ci@8:6338397:6357373:+|8:6338397:6338398:+	chr8:6338297-6357473	ENSG00000147316	MCPH1	ci	1		0.17	0.83	1	0.269	9.03	NTC_vs_siRNA2_10uM
ci@2:39075544:39081196:-|2:39081195:39081196:-	chr2:39075444-39081296	ENSG00000163214	DHX57	ci	1		0.17	0.83	1	0.269	9.17	NTC_vs_siRNA2_10uM
cj@1:212521839:212522531:+|1:212521839:other:+|1:other:212522531:+	chr1:212521739-212522631	ENSG00000066027	PNKP	cj	2		0.16	0	0.16	#NUM!	153	NTC_vs_siRNA2_10uM
cj@3:48845117:48884768:-|3:other:48884768:-|3:48845117:other:-	chr3:48845017-48884868	ENSG00000114302	PRKAR2A	cj	2		0.16	0	0.16	#NUM!	8.74	NTC_vs_siRNA2_10uM
cj@14:81972585:81993077:-|14:other:81993077:-|14:81972585:other:-	chr14:81972485-81993177	ENSG00000071537	SEL1L	cj	2		0.16	0	0.16	#NUM!	9.43	NTC_vs_siRNA2_10uM
cj@1:76257256:76257866:+|1:76257256:other:+|1:other:76257866:+	chr1:76257156-76257966	ENSG00000137955	RABGGTB	cj	2		0.16	0.09	0.25	1.47	703	NTC_vs_siRNA2_10uM
cj@6:159050851:159052355:+|6:159050851:other:+|6:other:159052355:+	chr6:159050751-159052455	ENSG00000146433	TMEM181	cj	3		0.16	0.01	0.17	4.09	13.8	NTC_vs_siRNA2_10uM
cj@5:139661118:139680001:-|5:other:139680001:-|5:139661118:other:-	chr5:139661018-139680101	ENSG00000113068	PFDN1	cj	3		0.16	0.02	0.18	3.17	22300000	NTC_vs_siRNA2_10uM
cj@11:85670103:85685751:-|11:other:85685751:-|11:85670103:other:-	chr11:85670003-85685851	ENSG00000073921	PICALM	cj	3		0.16	0.02	0.18	3.17	19900	NTC_vs_siRNA2_10uM
cj@2:201722607:201722696:-|2:other:201722696:-|2:201722607:other:-	chr2:201722507-201722796	ENSG00000013441	CLK1	cj	2		0.16	0.03	0.19	2.66	5.13	NTC_vs_siRNA2_10uM
cj@7:72400649:72409129:+|7:72400649:other:+|7:other:72409129:+	chr7:72400549-72409229	ENSG00000196313	POM121	cj	2		0.16	0.01	0.17	4.09	80.2	NTC_vs_siRNA2_10uM
cj@16:4867698:4871381:-|16:other:4871381:-|16:4867698:other:-	chr16:4867598-4871481	ENSG00000140632	GLYR1	cj	3		0.16	0	0.16	#NUM!	32.5	NTC_vs_siRNA2_10uM
cj@5:61811328:61821969:+|5:61811328:other:+|5:other:61821969:+	chr5:61811228-61822069	ENSG00000086200	IPO11	cj	2		0.16	0.02	0.18	3.17	26.6	NTC_vs_siRNA2_10uM
cj@7:156956557:156961742:+|7:156956557:other:+|7:other:156961742:+	chr7:156956457-156961842	ENSG00000009335	UBE3C	cj	2		0.16	0.04	0.2	2.32	14.4	NTC_vs_siRNA2_10uM
cj@5:98223944:98224780:-|5:other:98224780:-|5:98223944:other:-	chr5:98223844-98224880	ENSG00000153922	CHD1	cj	2		0.16	0	0.16	#NUM!	47.9	NTC_vs_siRNA2_10uM
cj@12:123078932:123082278:+|12:123078932:other:+|12:other:123082278:+	chr12:123078832-123082378	ENSG00000184445	KNTC1	cj	2		0.16	0.02	0.18	3.17	5.86	NTC_vs_siRNA2_10uM
cj@8:145535930:145537197:+|8:145535930:other:+|8:other:145537197:+	chr8:145535830-145537297	ENSG00000185122	HSF1	cj	2		-0.16	0.23	0.07	-1.72	24.2	NTC_vs_siRNA2_10uM
cj@6:13807276:13814247:-|6:other:13814247:-|6:13807276:other:-	chr6:13807176-13814347	ENSG00000050393	CCDC90A	cj	3		-0.16	0.23	0.07	-1.72	6.25	NTC_vs_siRNA2_10uM
cj@16:89970613:89971346:+|16:89970613:other:+|16:other:89971346:+	chr16:89970513-89971446	ENSG00000141002	TCF25	cj	2		0.16	0.06	0.22	1.87	9.41	NTC_vs_siRNA2_10uM
ci@21:44473757:44473972:-|21:44473971:44473972:-	chr21:44473657-44474072	ENSG00000160200	CBS	ci	1		0.16	0.02	0.18	3.17	9210	NTC_vs_siRNA2_10uM
ci@7:1522343:1523378:-|7:1523377:1523378:-	chr7:1522243-1523478	ENSG00000164880	INTS1	ci	2		0.16	0.06	0.22	1.87	5.8	NTC_vs_siRNA2_10uM
ci@10:101480825:101483713:-|10:101483712:101483713:-	chr10:101480725-101483813	ENSG00000014919	COX15	ci	2		0.16	0	0.16	#NUM!	7.72	NTC_vs_siRNA2_10uM
ci@8:145724444:145725479:+|8:145724444:145724445:+	chr8:145724344-145725579	ENSG00000160972	PPP1R16A	ci	2		0.16	0	0.16	#NUM!	9.26	NTC_vs_siRNA2_10uM
ci@16:23504779:23505624:-|16:23505623:23505624:-	chr16:23504679-23505724	ENSG00000103365	GGA2	ci	2		0.16	0.03	0.19	2.66	52.1	NTC_vs_siRNA2_10uM
ci@1:185270695:185274668:-|1:185274667:185274668:-	chr1:185270595-185274768	ENSG00000116679	IVNS1ABP	ci	2		0.16	0.15	0.31	1.05	55.7	NTC_vs_siRNA2_10uM
ci@7:150767658:150767814:+|7:150767658:150767659:+	chr7:150767558-150767914	ENSG00000164889	SLC4A2	ci	2		0.16	0.03	0.19	2.66	1380	NTC_vs_siRNA2_10uM
ci@17:27074282:27074861:+|17:27074282:27074283:+	chr17:27074182-27074961	ENSG00000076604	TRAF4	ci	2		0.16	0.1	0.26	1.38	177	NTC_vs_siRNA2_10uM
ci@8:74233312:74234914:+|8:74233312:74233313:+	chr8:74233212-74235014	ENSG00000121039	RDH10	ci	2		0.16	0.04	0.2	2.32	449	NTC_vs_siRNA2_10uM
ci@20:31975339:31979948:-|20:31979947:31979948:-	chr20:31975239-31980048	ENSG00000101391	CDK5RAP1	ci	2		0.16	0	0.16	#NUM!	18.6	NTC_vs_siRNA2_10uM
ci@5:179991743:179992820:+|5:179991743:179991744:+	chr5:179991643-179992920	ENSG00000113300	CNOT6	ci	2		0.16	0.01	0.17	4.09	8.31	NTC_vs_siRNA2_10uM
ci@7:150761854:150761935:+|7:150761854:150761855:+	chr7:150761754-150762035	ENSG00000164889	SLC4A2	ci	2		0.16	0.02	0.18	3.17	255	NTC_vs_siRNA2_10uM
ci@19:10823304:10823434:+|19:10823304:10823305:+	chr19:10823204-10823534	ENSG00000213339	QTRT1	ci	2		0.16	0	0.16	#NUM!	12.2	NTC_vs_siRNA2_10uM
ci@16:1420358:1421520:-|16:1421519:1421520:-	chr16:1420258-1421620	ENSG00000059145	UNKL	ci	2		0.16	0	0.16	#NUM!	6.53	NTC_vs_siRNA2_10uM
a5ss@20:54963258:54966999:-|20:54963258:54967210:-|20:54963258:54967224:-	chr20:54963158-54967324	ENSG00000087586	AURKA	a5ss	2		-0.16	0.36	0.2	-0.848	5.84	NTC_vs_siRNA2_10uM
a5ss@12:132625565:132625648:-|12:132625565:132625820:-	chr12:132625465-132625920	ENSG00000185163	DDX51	a5ss	1	TRUE	0.16	0.05	0.21	2.07	6.95	NTC_vs_siRNA2_10uM
mxe@6:30709481:30709569:-|6:30709110:30709569:-	chr6:30708475-30709669	ENSG00000137312	FLOT1	mxe	1	FALSE	0.16	0.28	0.44	0.652	10.2	NTC_vs_siRNA2_10uM
ri@1:150238594:150238933:-|1:150238932:150238933:-	chr1:150238494-150239033	ENSG00000117362	APH1A	ri	1		0.16	0.32	0.48	0.585	105	NTC_vs_siRNA2_10uM
ri@16:2155475:2155866:-|16:2155865:2155866:-	chr16:2155375-2155966	ENSG00000008710	PKD1	ri	2	TRUE	0.16	0.42	0.58	0.466	17.6	NTC_vs_siRNA2_10uM
se@17:8339363:8347245:+|17:8339363:8347578:+	chr17:8339263-8347678	ENSG00000166579	NDEL1	se	1		0.16	0.14	0.3	1.1	5.2	NTC_vs_siRNA2_10uM
se@2:220093896:220094257:-|2:220092775:220094257:-	chr2:220092675-220094357	ENSG00000198925	ATG9A	se	1		0.16	0.05	0.21	2.07	119	NTC_vs_siRNA2_10uM
se@17:74553939:74555027:+|17:74553939:74557370:+	chr17:74553839-74557470	ENSG00000163597	SNHG16	se	2	FALSE	0.16	0.33	0.49	0.57	14.4	NTC_vs_siRNA2_10uM
se@2:74369487:74372316:-|2:74362785:74372316:-	chr2:74362685-74372416	ENSG00000163170	BOLA3	se	2		0.16	0.19	0.35	0.881	40800	NTC_vs_siRNA2_10uM
tutr@17:45699286:45699551:+|17:45699286:45700638:+	chr17:45699186-45700738	ENSG00000141279	NPEPPS	tutr	1		0.16	0.25	0.41	0.714	14.2	NTC_vs_siRNA2_10uM
tutr@15:42823676:42825138:+|15:42823676:42825255:+	chr15:42823576-42825355	ENSG00000092531	SNAP23	tutr	1		0.16	0.25	0.41	0.714	59600	NTC_vs_siRNA2_10uM
tutr@3:194999242:195000055:-|3:194995472:195000055:-	chr3:194995372-195000155	ENSG00000114331	ACAP2	tutr	1		0.16	0.13	0.29	1.16	12.3	NTC_vs_siRNA2_10uM
tutr@15:75663472:75664318:-|15:75663271:75664318:-	chr15:75663171-75664418	ENSG00000169375	SIN3A	tutr	1		0.16	0.27	0.43	0.671	116	NTC_vs_siRNA2_10uM
tutr@19:19616283:19617788:+|19:19616283:19618149:+	chr19:19616183-19618249	ENSG00000167491	GATAD2A	tutr	1		0.16	0.46	0.62	0.431	1100000000	NTC_vs_siRNA2_10uM
cj@17:61875459:61876949:+|17:61875459:other:+|17:other:61876949:+	chr17:61875359-61877049	ENSG00000198231	DDX42	cj	2		0.16	0.05	0.21	2.07	18	NTC_vs_siRNA2_10uM
cj@19:49845847:49846488:-|19:other:49846488:-|19:49845847:other:-	chr19:49845747-49846588	ENSG00000074219	TEAD2	cj	3		0.16	0.05	0.21	2.07	7.48	NTC_vs_siRNA2_10uM
cj@20:35299800:35309219:-|20:other:35309219:-|20:35299800:other:-	chr20:35299700-35309319	ENSG00000101079	NDRG3	cj	3		0.16	0.05	0.21	2.07	9.75	NTC_vs_siRNA2_10uM
ci@5:94044314:94046523:-|5:94046522:94046523:-	chr5:94044214-94046623	ENSG00000175471	MCTP1	ci	2		0.16	0.14	0.3	1.1	6.5	NTC_vs_siRNA2_10uM
ci@2:182783402:182783482:+|2:182783402:182783403:+	chr2:182783302-182783582	ENSG00000138434	SSFA2	ci	2		0.16	0.08	0.24	1.58	30.3	NTC_vs_siRNA2_10uM
ci@2:69330072:69350149:+|2:69330072:69330073:+	chr2:69329972-69350249	ENSG00000169604	ANTXR1	ci	2		0.16	0.05	0.21	2.07	24200	NTC_vs_siRNA2_10uM
ci@13:113850536:113851492:-|13:113851491:113851492:-	chr13:113850436-113851592	ENSG00000126226	PCID2	ci	2		0.16	0.08	0.24	1.58	1490	NTC_vs_siRNA2_10uM
a3ss@2:86398504:86400773:-|2:86398468:86400773:-|2:86398459:86400773:-|2:86398435:86400773:-	chr2:86398335-86400873	ENSG00000132305	IMMT	a3ss	4	FALSE	0.16	0.56	0.72	0.363	26.5	NTC_vs_siRNA2_10uM
a3ss@3:170585990:170586087:-|3:170585923:170586087:-	chr3:170585823-170586187	ENSG00000163584	RPL22L1	a3ss	2	FALSE	0.16	0.53	0.69	0.381	144	NTC_vs_siRNA2_10uM
a5ss@20:34220845:34252281:-|20:34220845:34252682:-|20:34220845:34252724:-|20:34220845:34252798:-	chr20:34220745-34252898	ENSG00000214078	CPNE1	a5ss	2		0.16	0.54	0.7	0.374	20.2	NTC_vs_siRNA2_10uM
ri@1:249152058:249152330:-|1:249152329:249152330:-	chr1:249151958-249152430	ENSG00000171163	ZNF692	ri	1	FALSE	0.16	0.66	0.82	0.313	5.36	NTC_vs_siRNA2_10uM
se@12:22612476:22622643:-|12:22610095:22622643:-	chr12:22609995-22622743	ENSG00000111731	C2CD5	se	2		0.16	0.8	0.96	0.263	9.76	NTC_vs_siRNA2_10uM
se@12:50794811:50806188:+|12:50794811:50821545:+	chr12:50794711-50821645	ENSG00000161813	LARP4	se	2	FALSE	0.16	0.78	0.94	0.269	20.2	NTC_vs_siRNA2_10uM
se@5:138650425:138651418:+|5:138650425:138651765:+	chr5:138650325-138651865	ENSG00000015479	MATR3	se	2		0.16	0.54	0.7	0.374	11.1	NTC_vs_siRNA2_10uM
se@20:54965721:54966999:-|20:54963258:54966999:-	chr20:54963158-54967099	ENSG00000087586	AURKA	se	2		0.16	0.66	0.82	0.313	4080	NTC_vs_siRNA2_10uM
tutr@16:19711798:19712008:+|16:19711798:19712446:+	chr16:19711698-19712546	ENSG00000103544	C16orf62	tutr	1		0.16	0.78	0.94	0.269	12.1	NTC_vs_siRNA2_10uM
tutr@6:71570037:71570870:+|6:71570037:71571718:+	chr6:71569937-71571818	ENSG00000112305	SMAP1	tutr	1		0.16	0.54	0.7	0.374	15.4	NTC_vs_siRNA2_10uM
tutr@7:92085876:92088148:+|7:92085876:92088744:+	chr7:92085776-92088844	ENSG00000157259	GATAD1	tutr	1		0.16	0.79	0.95	0.266	162000000000	NTC_vs_siRNA2_10uM
cj@19:50170418:50172108:+|19:50170418:other:+|19:other:50172108:+	chr19:50170318-50172208	ENSG00000126453	BCL2L12	cj	3		0.16	0.53	0.69	0.381	5	NTC_vs_siRNA2_10uM
cj@14:75904824:75928129:+|14:75904824:other:+|14:other:75928129:+	chr14:75904724-75928229	ENSG00000140044	JDP2	cj	1		0.16	0.79	0.95	0.266	6.91	NTC_vs_siRNA2_10uM
cj@12:132635586:132635803:+|12:132635586:other:+|12:other:132635803:+	chr12:132635486-132635903	ENSG00000184967	NOC4L	cj	1		0.16	0.81	0.97	0.26	16	NTC_vs_siRNA2_10uM
cj@16:58208414:58218164:-|16:other:58218164:-|16:58208414:other:-	chr16:58208314-58218264	ENSG00000070770	CSNK2A2	cj	1		-0.16	0.96	0.8	-0.263	6.26	NTC_vs_siRNA2_10uM
cj@6:99991485:99992988:-|6:other:99992988:-|6:99991485:other:-	chr6:99991385-99993088	ENSG00000112237	CCNC	cj	1		0.16	0.81	0.97	0.26	68000	NTC_vs_siRNA2_10uM
ci@3:48610172:48610295:-|3:48610294:48610295:-	chr3:48610072-48610395	ENSG00000114270	COL7A1	ci	1		0.16	0.79	0.95	0.266	730	NTC_vs_siRNA2_10uM
a3ss@17:45199985:45201252:-|17:45199966:45201252:-|17:45199902:45201252:-	chr17:45199802-45201352	ENSG00000004897	CDC27	a3ss	3	FALSE	0.15	0.02	0.17	3.09	21.6	NTC_vs_siRNA2_10uM
a3ss@5:177031542:177034284:+|5:177031542:177034303:+	chr5:177031442-177034403	ENSG00000027847	B4GALT7	a3ss	2	FALSE	0.15	0.84	0.99	0.237	5.5	NTC_vs_siRNA2_10uM
a5ss@14:70234097:70234855:+|14:70233972:70234855:+	chr14:70233872-70234955	ENSG00000100650	SRSF5	a5ss	1		0.15	0.19	0.34	0.84	899	NTC_vs_siRNA2_10uM
a5ss@17:26882079:26883179:-|17:26882079:26883184:-	chr17:26881979-26883284	ENSG00000087111	PIGS	a5ss	1	TRUE	0.15	0.02	0.17	3.09	20.9	NTC_vs_siRNA2_10uM
a5ss@10:79553875:79554603:-|10:79553875:79554607:-	chr10:79553775-79554707	ENSG00000151208	DLG5	a5ss	2	FALSE	0.15	0.83	0.98	0.24	46.7	NTC_vs_siRNA2_10uM
mxe@16:28843720:28843817:+|16:28843720:28844138:+	chr16:28843620-28844480	ENSG00000168488	ATXN2L	mxe	2		0.15	0.52	0.67	0.366	5.01	NTC_vs_siRNA2_10uM
mxe@15:78834272:78834519:+|15:78834272:78834825:+	chr15:78834172-78836632	ENSG00000041357	PSMA4	mxe	1		0.15	0.38	0.53	0.48	29100	NTC_vs_siRNA2_10uM
a3ss@20:61488990:61490716:-|20:61488987:61490716:-	chr20:61488887-61490816	ENSG00000101190	TCFL5	a3ss	1		0.15	0.75	0.9	0.263	13.4	NTC_vs_siRNA2_10uM
ri@9:139620868:139621498:-|9:139621497:139621498:-	chr9:139620768-139621598	ENSG00000233016	SNHG7	ri	1		0.15	0.59	0.74	0.327	1850	NTC_vs_siRNA2_10uM
ri@1:173834420:173834609:-|1:173834608:173834609:-	chr1:173834320-173834709	ENSG00000234741	GAS5	ri	1		0.15	0.62	0.77	0.313	61300	NTC_vs_siRNA2_10uM
ri@8:145138403:145138617:+|8:145138403:145138404:+	chr8:145138303-145138717	ENSG00000197858	GPAA1	ri	2	TRUE	0.15	0.13	0.28	1.11	22.9	NTC_vs_siRNA2_10uM
ri@15:99672018:99672955:+|15:99672018:99672019:+	chr15:99671918-99673055	ENSG00000182253	SYNM	ri	2		0.15	0.82	0.97	0.242	5.21	NTC_vs_siRNA2_10uM
ri@18:47812298:47812392:-|18:47812391:47812392:-	chr18:47812198-47812492	ENSG00000154832	CXXC1	ri	2	TRUE	0.15	0.02	0.17	3.09	7.19	NTC_vs_siRNA2_10uM
ri@17:7126184:7126452:+|17:7126184:7126185:+	chr17:7126084-7126552	ENSG00000072778	ACADVL	ri	1	FALSE	0.15	0.59	0.74	0.327	1790	NTC_vs_siRNA2_10uM
ri@11:118888143:118888668:-|11:118888667:118888668:-	chr11:118888043-118888768	ENSG00000118181	RPS25	ri	2		0.15	0.72	0.87	0.273	2240000	NTC_vs_siRNA2_10uM
se@11:47587538:47591252:+|11:47587538:47593023:+	chr11:47587438-47593123	ENSG00000110536	PTPMT1	se	2		0.15	0.3	0.45	0.585	11.7	NTC_vs_siRNA2_10uM
se@11:57529518:57558964:+|11:57529518:57561482:+	chr11:57529418-57561582	ENSG00000198561	CTNND1	se	2		0.15	0.57	0.72	0.337	5.81	NTC_vs_siRNA2_10uM
se@19:50170056:50170279:+|19:50170056:50172108:+	chr19:50169956-50172208	ENSG00000126453	BCL2L12	se	2	TRUE	0.15	0.6	0.75	0.322	151	NTC_vs_siRNA2_10uM
se@16:84733717:84766659:+|16:84733717:84767041:+	chr16:84733617-84767141	ENSG00000103194	USP10	se	2	FALSE	0.15	0.84	0.99	0.237	294	NTC_vs_siRNA2_10uM
se@2:201284219:201303845:+|2:201284219:201305372:+	chr2:201284119-201305472	ENSG00000196141	SPATS2L	se	2		0.15	0.63	0.78	0.308	17.7	NTC_vs_siRNA2_10uM
se@10:14595386:14646239:-|10:14572514:14646239:-	chr10:14572414-14646339	ENSG00000065809	FAM107B	se	2		0.15	0.71	0.86	0.277	8.65	NTC_vs_siRNA2_10uM
se@12:42604482:42631401:-|12:42555567:42631401:-	chr12:42555467-42631501	ENSG00000015153	YAF2	se	1	TRUE	0.15	0.08	0.23	1.52	5.61	NTC_vs_siRNA2_10uM
se@2:188394212:188418927:-|2:188368497:188418927:-	chr2:188368397-188419027	ENSG00000003436	TFPI	se	2		0.15	0.82	0.97	0.242	1860000000	NTC_vs_siRNA2_10uM
se@9:103204638:103206410:+|9:103204638:103212839:+	chr9:103204538-103212939	ENSG00000066697	MSANTD3	se	1	TRUE	0.15	0.12	0.27	1.17	2690000000	NTC_vs_siRNA2_10uM
se@2:71558995:71575883:+|2:71558995:71582849:+	chr2:71558895-71582949	ENSG00000075292	ZNF638	se	2		0.15	0.08	0.23	1.52	5.48	NTC_vs_siRNA2_10uM
se@3:58116635:58117654:+|3:58116635:58118535:+	chr3:58116535-58118635	ENSG00000136068	FLNB	se	2		0.15	0.62	0.77	0.313	21.6	NTC_vs_siRNA2_10uM
se@11:70194526:70196029:+|11:70194526:70200407:+	chr11:70194426-70200507	ENSG00000131626	PPFIA1	se	2		0.15	0.77	0.92	0.257	46.2	NTC_vs_siRNA2_10uM
se@17:26659408:26662366:-|17:26659013:26662366:-	chr17:26658913-26662466	ENSG00000109083	IFT20	se	2		0.15	0.59	0.74	0.327	50.7	NTC_vs_siRNA2_10uM
se@19:34712643:34717313:+|19:34712643:34718270:+	chr19:34712543-34718370	ENSG00000257103	LSM14A	se	2		0.15	0.64	0.79	0.304	27.7	NTC_vs_siRNA2_10uM
se@15:76196444:76196832:+|15:76196444:76205544:+	chr15:76196344-76205644	ENSG00000167196	FBXO22	se	2	TRUE	0.15	0.11	0.26	1.24	28.6	NTC_vs_siRNA2_10uM
se@6:91228281:91228977:-|6:91226400:91228977:-	chr6:91226300-91229077	ENSG00000135341	MAP3K7	se	2		0.15	0.18	0.33	0.874	1350	NTC_vs_siRNA2_10uM
tutr@20:42089703:42090416:+|20:42089703:42092245:+	chr20:42089603-42092345	ENSG00000124193	SRSF6	tutr	1		0.15	0.5	0.65	0.379	1160000000000000	NTC_vs_siRNA2_10uM
tutr@19:11032433:11032996:+|19:11032433:11033451:+	chr19:11032333-11033551	ENSG00000142453	CARM1	tutr	2		0.15	0.84	0.99	0.237	313000000000	NTC_vs_siRNA2_10uM
tutr@4:24529382:24529545:-|4:24529096:24529545:-	chr4:24528996-24529645	ENSG00000109606	DHX15	tutr	2		0.15	0.53	0.68	0.36	276	NTC_vs_siRNA2_10uM
tutr@11:57583780:57585917:+|11:57583780:57586652:+	chr11:57583680-57586752	ENSG00000198561	CTNND1	tutr	1		0.15	0.77	0.92	0.257	3.84e+25	NTC_vs_siRNA2_10uM
tutr@6:79911193:79911428:-|6:79910964:79911428:-	chr6:79910864-79911528	ENSG00000118418	HMGN3	tutr	2		0.15	0.65	0.8	0.3	7960	NTC_vs_siRNA2_10uM
tutr@16:48576401:48576813:-|16:48572635:48576813:-	chr16:48572535-48576913	ENSG00000102921	N4BP1	tutr	1		0.15	0.72	0.87	0.273	118	NTC_vs_siRNA2_10uM
tutr@11:62392530:62393285:-|11:62392299:62393285:-	chr11:62392199-62393385	ENSG00000089597	GANAB	tutr	1		0.15	0.05	0.2	2	3.76e+58	NTC_vs_siRNA2_10uM
tutr@1:47100713:47101446:-|1:47098407:47101446:-	chr1:47098307-47101546	ENSG00000123472	ATPAF1	tutr	1		0.15	0.82	0.97	0.242	6.29e+29	NTC_vs_siRNA2_10uM
tutr@3:25760764:25760949:-|3:25760433:25760949:-	chr3:25760333-25761049	ENSG00000151092	NGLY1	tutr	1		0.15	0.82	0.97	0.242	613	NTC_vs_siRNA2_10uM
tutr@1:47842417:47843454:+|1:47842417:47844509:+	chr1:47842317-47844609	ENSG00000162368	CMPK1	tutr	1		0.15	0.38	0.53	0.48	33500000000000	NTC_vs_siRNA2_10uM
tutr@2:109400357:109400561:+|2:109400357:109401247:+	chr2:109400257-109401347	ENSG00000153201	RANBP2	tutr	1		0.15	0.7	0.85	0.28	1540	NTC_vs_siRNA2_10uM
tutr@2:20401255:20402525:-|2:20400556:20402525:-	chr2:20400456-20402625	ENSG00000115884	SDC1	tutr	1		0.15	0.4	0.55	0.459	38.5	NTC_vs_siRNA2_10uM
tutr@3:121382949:121383325:-|3:121382048:121383325:-	chr3:121381948-121383425	ENSG00000173230	GOLGB1	tutr	1		0.15	0.61	0.76	0.317	63.7	NTC_vs_siRNA2_10uM
tutr@3:69153787:69154550:+|3:69153787:69155217:+	chr3:69153687-69155317	ENSG00000144746	ARL6IP5	tutr	2		0.15	0.53	0.68	0.36	4110000000	NTC_vs_siRNA2_10uM
tutr@4:2251951:2252269:-|4:2249157:2252269:-	chr4:2249057-2252369	ENSG00000123933	MXD4	tutr	1		0.15	0.6	0.75	0.322	365000	NTC_vs_siRNA2_10uM
tutr@1:90493260:90493785:+|1:90493260:90494094:+	chr1:90493160-90494194	ENSG00000162664	ZNF326	tutr	1		0.15	0.65	0.8	0.3	477	NTC_vs_siRNA2_10uM
cj@5:121356497:121358065:+|5:121356497:other:+|5:other:121358065:+	chr5:121356397-121358165	ENSG00000151304	SRFBP1	cj	1		0.15	0.85	1	0.234	5.65	NTC_vs_siRNA2_10uM
cj@17:3577171:3582884:-|17:other:3582884:-|17:3577171:other:-	chr17:3577071-3582984	ENSG00000083454	P2RX5	cj	1		0.15	0.82	0.97	0.242	168	NTC_vs_siRNA2_10uM
cj@13:28010030:28011253:-|13:other:28011253:-|13:28010030:other:-	chr13:28009930-28011353	ENSG00000122033	MTIF3	cj	1		0.15	0.83	0.98	0.24	6.44	NTC_vs_siRNA2_10uM
cj@8:144996563:144996672:-|8:other:144996672:-|8:144996563:other:-	chr8:144996463-144996772	ENSG00000178209	PLEC	cj	1		0.15	0.66	0.81	0.295	4560	NTC_vs_siRNA2_10uM
cj@15:75197053:75197495:-|15:other:75197495:-|15:75197053:other:-	chr15:75196953-75197595	ENSG00000178761	FAM219B	cj	1		0.15	0.82	0.97	0.242	26.7	NTC_vs_siRNA2_10uM
cj@17:18141087:18141381:+|17:18141087:other:+|17:other:18141381:+	chr17:18140987-18141481	ENSG00000131899	LLGL1	cj	1		0.15	0.85	1	0.234	5.27	NTC_vs_siRNA2_10uM
cj@8:23386725:23423621:+|8:23386725:other:+|8:other:23423621:+	chr8:23386625-23423721	ENSG00000147454	SLC25A37	cj	1		0.15	0.77	0.92	0.257	26.1	NTC_vs_siRNA2_10uM
cj@19:1011662:1011740:-|19:other:1011740:-|19:1011662:other:-	chr19:1011562-1011840	ENSG00000182087	TMEM259	cj	1		0.15	0.71	0.86	0.277	28.5	NTC_vs_siRNA2_10uM
cj@4:164069586:164085369:-|4:other:164085369:-|4:164069586:other:-	chr4:164069486-164085469	ENSG00000145414	NAF1	cj	1		0.15	0.85	1	0.234	49.9	NTC_vs_siRNA2_10uM
cj@3:122843004:122843119:+|3:122843004:other:+|3:other:122843119:+	chr3:122842904-122843219	ENSG00000065485	PDIA5	cj	1		0.15	0.85	1	0.234	8.03	NTC_vs_siRNA2_10uM
cj@1:54418145:54423822:+|1:54418145:other:+|1:other:54423822:+	chr1:54418045-54423922	ENSG00000116212	LRRC42	cj	1		0.15	0.85	1	0.234	57.5	NTC_vs_siRNA2_10uM
cj@1:234563134:234563322:-|1:other:234563322:-|1:234563134:other:-	chr1:234563034-234563422	ENSG00000059588	TARBP1	cj	2		0.15	0.02	0.17	3.09	9.26	NTC_vs_siRNA2_10uM
cj@8:110592231:110598289:-|8:other:110598289:-|8:110592231:other:-	chr8:110592131-110598389	ENSG00000147642	SYBU	cj	1		0.15	0.85	1	0.234	19.9	NTC_vs_siRNA2_10uM
cj@9:127982979:127990189:+|9:127982979:other:+|9:other:127990189:+	chr9:127982879-127990289	ENSG00000136933	RABEPK	cj	3		0.15	0.13	0.28	1.11	9.92	NTC_vs_siRNA2_10uM
cj@14:97029230:97031292:+|14:97029230:other:+|14:other:97031292:+	chr14:97029130-97031392	ENSG00000090060	PAPOLA	cj	3		0.15	0.12	0.27	1.17	185	NTC_vs_siRNA2_10uM
cj@7:87533731:87536503:+|7:87533731:other:+|7:other:87536503:+	chr7:87533631-87536603	ENSG00000006634	DBF4	cj	3		0.15	0.12	0.27	1.17	6.32	NTC_vs_siRNA2_10uM
cj@18:8114825:8143645:+|18:8114825:other:+|18:other:8143645:+	chr18:8114725-8143745	ENSG00000173482	PTPRM	cj	1		0.15	0.83	0.98	0.24	5.97	NTC_vs_siRNA2_10uM
cj@11:30344749:30352433:+|11:30344749:other:+|11:other:30352433:+	chr11:30344649-30352533	ENSG00000152219	ARL14EP	cj	2		0.15	0.02	0.17	3.09	6.58	NTC_vs_siRNA2_10uM
ci@1:201836087:201837776:+|1:201836087:201836088:+	chr1:201835987-201837876	ENSG00000198700	IPO9	ci	2		0.15	0.02	0.17	3.09	1210	NTC_vs_siRNA2_10uM
ci@17:77770114:77770296:-|17:77770295:77770296:-	chr17:77770014-77770396	ENSG00000141570	CBX8	ci	1		-0.15	1	0.85	-0.234	5.86	NTC_vs_siRNA2_10uM
ci@19:5785286:5785394:-|19:5785393:5785394:-	chr19:5785186-5785494	ENSG00000141994	DUS3L	ci	1		0.15	0.84	0.99	0.237	6.11	NTC_vs_siRNA2_10uM
ci@10:64936233:64937477:-|10:64937476:64937477:-	chr10:64936133-64937577	ENSG00000171988	JMJD1C	ci	1		-0.15	0.98	0.83	-0.24	6.39	NTC_vs_siRNA2_10uM
ci@3:132390725:132390894:+|3:132390725:132390726:+	chr3:132390625-132390994	ENSG00000081307	UBA5	ci	2		0.15	0.02	0.17	3.09	7.82	NTC_vs_siRNA2_10uM
ci@9:74856214:74860064:+|9:74856214:74856215:+	chr9:74856114-74860164	ENSG00000119125	GDA	ci	1		0.15	0.85	1	0.234	153	NTC_vs_siRNA2_10uM
ci@16:88786691:88786793:-|16:88786792:88786793:-	chr16:88786591-88786893	ENSG00000103335	PIEZO1	ci	1		0.15	0.83	0.98	0.24	4610	NTC_vs_siRNA2_10uM
ci@1:109475123:109477247:-|1:109477246:109477247:-	chr1:109475023-109477347	ENSG00000121940	CLCC1	ci	1		0.15	0.85	1	0.234	8.12	NTC_vs_siRNA2_10uM
ci@16:72057217:72057373:+|16:72057217:72057218:+	chr16:72057117-72057473	ENSG00000102967	DHODH	ci	1		0.15	0.85	1	0.234	5.87	NTC_vs_siRNA2_10uM
ci@16:732076:732165:+|16:732076:732077:+	chr16:731976-732265	ENSG00000103266	STUB1	ci	2		0.15	0.19	0.34	0.84	367	NTC_vs_siRNA2_10uM
ci@16:89595987:89597091:+|16:89595987:89595988:+	chr16:89595887-89597191	ENSG00000197912	SPG7	ci	1		0.15	0.83	0.98	0.24	6.03	NTC_vs_siRNA2_10uM
se@10:104936798:104940988:-|10:104934739:104940988:-	chr10:104934639-104941088	ENSG00000076685	CSTF3	se	1		0.05	0.01	0.06	2.58	234	NTC_vs_siRNA2_10uM
se@11:64087340:64088133:+|11:64087340:64088337:+	chr11:64087240-64088437	ENSG00000126432	PRDX5	se	2		-0.05	0.06	0.01	-2.58	486	NTC_vs_siRNA2_10uM
se@9:134319715:134321788:+|9:134319715:134322472:+	chr9:134319615-134322572	ENSG00000130723	PRRC2B	se	2	TRUE	-0.05	0.06	0.01	-2.58	23.5	NTC_vs_siRNA2_10uM
se@9:33262244:33262700:-|9:33261167:33262700:-	chr9:33261067-33262800	ENSG00000107262	BAG1	se	1	TRUE	-0.05	0.09	0.04	-1.17	988	NTC_vs_siRNA2_10uM
tutr@18:721747:724422:-|18:721590:724422:-	chr18:721490-724522	ENSG00000176105	YES1	tutr	2		0.05	0.04	0.09	1.17	9.47	NTC_vs_siRNA2_10uM
tutr@11:126133169:126133809:-|11:126132831:126133809:-	chr11:126132731-126133909	ENSG00000182934	SRPR	tutr	1		-0.05	0.06	0.01	-2.58	123	NTC_vs_siRNA2_10uM
tutr@10:120441013:120445638:-|10:120440499:120445638:-	chr10:120440399-120445738	ENSG00000151893	CACUL1	tutr	2		-0.05	0.06	0.01	-2.58	47700000	NTC_vs_siRNA2_10uM
tutr@9:121409:121465:-|9:121040:121465:-	chr9:120940-121565	ENSG00000172785	CBWD1	tutr	2		-0.05	0.06	0.01	-2.58	356	NTC_vs_siRNA2_10uM
cj@17:7149456:7149573:-|17:other:7149573:-|17:7149456:other:-	chr17:7149356-7149673	ENSG00000175826	CTDNEP1	cj	2		0.05	0.01	0.06	2.58	12.8	NTC_vs_siRNA2_10uM
cj@1:230339036:230371760:+|1:230339036:other:+|1:other:230371760:+	chr1:230338936-230371860	ENSG00000143641	GALNT2	cj	2		0.05	0.01	0.06	2.58	96.1	NTC_vs_siRNA2_10uM
cj@19:3544937:3546072:-|19:other:3546072:-|19:3544937:other:-	chr19:3544837-3546172	ENSG00000161091	MFSD12	cj	2		-0.05	0.06	0.01	-2.58	660	NTC_vs_siRNA2_10uM
cj@17:36912243:36916684:+|17:36912243:other:+|17:other:36916684:+	chr17:36912143-36916784	ENSG00000108294	PSMB3	cj	2		0.05	0.04	0.09	1.17	35	NTC_vs_siRNA2_10uM
cj@19:35651704:35655059:+|19:35651704:other:+|19:other:35655059:+	chr19:35651604-35655159	ENSG00000089327	FXYD5	cj	3		0.05	0.01	0.06	2.58	56	NTC_vs_siRNA2_10uM
cj@11:12946599:12951721:+|11:12946599:other:+|11:other:12951721:+	chr11:12946499-12951821	ENSG00000187079	TEAD1	cj	3		0.05	0.01	0.06	2.58	7.36	NTC_vs_siRNA2_10uM
cj@3:33175757:33183887:+|3:33175757:other:+|3:other:33183887:+	chr3:33175657-33183987	ENSG00000170275	CRTAP	cj	3		0.05	0.04	0.09	1.17	7.53	NTC_vs_siRNA2_10uM
cj@2:55201003:55201831:-|2:other:55201831:-|2:55201003:other:-	chr2:55200903-55201931	ENSG00000115310	RTN4	cj	2		0.05	0.01	0.06	2.58	5230	NTC_vs_siRNA2_10uM
ci@2:216981565:216982469:+|2:216981565:216981566:+	chr2:216981465-216982569	ENSG00000079246	XRCC5	ci	2		0.05	0.01	0.06	2.58	11000	NTC_vs_siRNA2_10uM
ci@19:7695545:7695709:+|19:7695545:7695546:+	chr19:7695445-7695809	ENSG00000229833	PET100	ci	2		-0.05	0.06	0.01	-2.58	15.6	NTC_vs_siRNA2_10uM
ci@14:54878424:54882617:+|14:54878424:54878425:+	chr14:54878324-54882717	ENSG00000100526	CDKN3	ci	2		0.05	0.01	0.06	2.58	23	NTC_vs_siRNA2_10uM
ci@1:41475926:41477330:+|1:41475926:41475927:+	chr1:41475826-41477430	ENSG00000171793	CTPS1	ci	2		0.05	0.01	0.06	2.58	21.1	NTC_vs_siRNA2_10uM
ci@2:85768283:85768378:+|2:85768283:85768284:+	chr2:85768183-85768478	ENSG00000168906	MAT2A	ci	2		0.05	0.04	0.09	1.17	8.6	NTC_vs_siRNA2_10uM
ci@6:41904433:41904973:-|6:41904972:41904973:-	chr6:41904333-41905073	ENSG00000112576	CCND3	ci	2		-0.05	0.06	0.01	-2.58	2100	NTC_vs_siRNA2_10uM
ci@9:74974437:74975026:-|9:74975025:74975026:-	chr9:74974337-74975126	ENSG00000107372	ZFAND5	ci	2		0.05	0.01	0.06	2.58	12.6	NTC_vs_siRNA2_10uM
a3ss@19:17387718:17389305:+|19:17387718:17389654:+	chr19:17387618-17389754	ENSG00000105393	BABAM1	a3ss	1		-0.04	0.07	0.03	-1.22	32.7	NTC_vs_siRNA2_10uM
ri@11:836442:836769:+|11:836442:836443:+	chr11:836342-836869	ENSG00000177697	CD151	ri	2	TRUE	0.04	0.03	0.07	1.22	36.2	NTC_vs_siRNA2_10uM
ri@X:48435497:48435853:+|X:48435497:48435498:+	chrX:48435397-48435953	ENSG00000102317	RBM3	ri	2		0.04	0.03	0.07	1.22	1800	NTC_vs_siRNA2_10uM
se@19:39332322:39334482:-|19:39331199:39334482:-	chr19:39331099-39334582	ENSG00000104824	HNRNPL	se	1	TRUE	0.04	0.03	0.07	1.22	14.2	NTC_vs_siRNA2_10uM
se@13:45914920:45915177:-|13:45914319:45915177:-	chr13:45914219-45915277	ENSG00000133112	TPT1	se	2	TRUE	-0.04	0.07	0.03	-1.22	2290	NTC_vs_siRNA2_10uM
se@10:73583653:73585594:-|10:73581764:73585594:-	chr10:73581664-73585694	ENSG00000197746	PSAP	se	1		-0.04	0.07	0.03	-1.22	48.9	NTC_vs_siRNA2_10uM
tutr@5:16666138:16666799:-|5:16665409:16666799:-	chr5:16665309-16666899	ENSG00000145555	MYO10	tutr	1		0.04	0.03	0.07	1.22	205	NTC_vs_siRNA2_10uM
cj@7:22857667:22862296:-|7:other:22862296:-|7:22857667:other:-	chr7:22857567-22862396	ENSG00000196683	TOMM7	cj	2		0.04	0.03	0.07	1.22	1400	NTC_vs_siRNA2_10uM
ci@4:174254146:174254220:-|4:174254219:174254220:-	chr4:174254046-174254320	ENSG00000164104	HMGB2	ci	2		-0.04	0.07	0.03	-1.22	16.6	NTC_vs_siRNA2_10uM
a5ss@2:9548334:9552197:-|2:9548334:9552398:-	chr2:9548234-9552498	ENSG00000119185	ITGB1BP1	a5ss	1	TRUE	0.04	0.01	0.05	2.32	12.2	NTC_vs_siRNA2_10uM
a5ss@14:55609471:55611834:+|14:55609467:55611834:+	chr14:55609367-55611934	ENSG00000131981	LGALS3	a5ss	1		-0.04	0.04	0	#NUM!	296	NTC_vs_siRNA2_10uM
a5ss@5:135396629:135397189:+|5:135396625:135397189:+|5:135396534:135397189:+	chr5:135396434-135397289	ENSG00000120708	TGFBI	a5ss	1	TRUE	0.04	0	0.04	#NUM!	5540	NTC_vs_siRNA2_10uM
a5ss@16:71823385:71841704:-|16:71823385:71841918:-|16:71823385:71842408:-|16:71823385:71842666:-	chr16:71823285-71842766	ENSG00000166747	AP1G1	a5ss	1		-0.04	0.05	0.01	-2.32	8.78	NTC_vs_siRNA2_10uM
a5ss@1:182353858:182354488:-|1:182353858:182354492:-	chr1:182353758-182354592	ENSG00000135821	GLUL	a5ss	1		0.04	0.01	0.05	2.32	6.59	NTC_vs_siRNA2_10uM
a5ss@11:67799990:67800390:+|11:67799807:67800390:+|11:67799803:67800390:+	chr11:67799703-67800490	ENSG00000110717	NDUFS8	a5ss	1	TRUE	0.04	0.01	0.05	2.32	219	NTC_vs_siRNA2_10uM
a5ss@19:35648520:35649247:+|19:35648404:35649247:+	chr19:35648304-35649347	ENSG00000089327	FXYD5	a5ss	1	TRUE	0.04	0.01	0.05	2.32	12.3	NTC_vs_siRNA2_10uM
a5ss@22:39713634:39714401:-|22:39713634:39714405:-	chr22:39713534-39714505	ENSG00000100316	RPL3	a5ss	1	TRUE	-0.04	0.04	0	#NUM!	1.66e+65	NTC_vs_siRNA2_10uM
a5ss@11:67799990:67800390:+|11:67799803:67800390:+	chr11:67799703-67800490	ENSG00000110717	NDUFS8	a5ss	1	TRUE	0.04	0.01	0.05	2.32	310	NTC_vs_siRNA2_10uM
mxe@4:122617779:122618018:-|4:122607527:122618018:-	chr4:122604532-122618118	ENSG00000164111	ANXA5	mxe	2		0.04	0	0.04	#NUM!	28.6	NTC_vs_siRNA2_10uM
ri@22:19438267:19442272:-|22:19442271:19442272:-	chr22:19438167-19442372	ENSG00000070010	UFD1L	ri	2		-0.04	0.08	0.04	-1	18.4	NTC_vs_siRNA2_10uM
ri@5:176942990:176943120:-|5:176943119:176943120:-	chr5:176942890-176943220	ENSG00000183258	DDX41	ri	2	TRUE	-0.04	0.05	0.01	-2.32	5.59	NTC_vs_siRNA2_10uM
ri@17:17174121:17174210:-|17:17174209:17174210:-	chr17:17174021-17174310	ENSG00000141030	COPS3	ri	2	TRUE	0.04	0.01	0.05	2.32	179	NTC_vs_siRNA2_10uM
ri@16:89627737:89628004:+|16:89627737:89627738:+	chr16:89627637-89628104	ENSG00000167526	RPL13	ri	1	FALSE	-0.04	0.04	0	#NUM!	141000	NTC_vs_siRNA2_10uM
se@1:224378021:224378794:+|1:224378021:224380034:+	chr1:224377921-224380134	ENSG00000143753	DEGS1	se	1		-0.04	0.04	0	#NUM!	40	NTC_vs_siRNA2_10uM
se@17:48824063:48826580:+|17:48824063:48827862:+	chr17:48823963-48827962	ENSG00000108848	LUC7L3	se	1	TRUE	-0.04	0.04	0	#NUM!	334	NTC_vs_siRNA2_10uM
se@12:10365818:10367268:+|12:10365818:10370662:+	chr12:10365718-10370762	ENSG00000139112	GABARAPL1	se	1	TRUE	-0.04	0.05	0.01	-2.32	5.16	NTC_vs_siRNA2_10uM
se@X:102939671:102940099:-|X:102933579:102940099:-	chrX:102933479-102940199	ENSG00000123562	MORF4L2	se	1		-0.04	0.08	0.04	-1	41.7	NTC_vs_siRNA2_10uM
se@22:38352849:38354381:+|22:38352849:38355353:+	chr22:38352749-38355453	ENSG00000100142	POLR2F	se	1	TRUE	-0.04	0.05	0.01	-2.32	6	NTC_vs_siRNA2_10uM
se@10:12288276:12291580:+|10:12288276:12292310:+	chr10:12288176-12292410	ENSG00000151465	CDC123	se	2		-0.04	0.05	0.01	-2.32	5.55	NTC_vs_siRNA2_10uM
se@4:2262299:2263452:-|4:2259738:2263452:-	chr4:2259638-2263552	ENSG00000123933	MXD4	se	1	TRUE	-0.04	0.04	0	#NUM!	422	NTC_vs_siRNA2_10uM
cj@1:155289479:155289585:+|1:155289479:other:+|1:other:155289585:+	chr1:155289379-155289685	ENSG00000160752	FDPS	cj	2		0.04	0.01	0.05	2.32	8.54	NTC_vs_siRNA2_10uM
cj@20:30115385:30125982:+|20:30115385:other:+|20:other:30125982:+	chr20:30115285-30126082	ENSG00000101294	HM13	cj	2		-0.04	0.04	0	#NUM!	25.4	NTC_vs_siRNA2_10uM
cj@19:3574584:3575538:+|19:3574584:other:+|19:other:3575538:+	chr19:3574484-3575638	ENSG00000064961	HMG20B	cj	2		-0.04	0.05	0.01	-2.32	820	NTC_vs_siRNA2_10uM
cj@17:15142928:15162411:-|17:other:15162411:-|17:15142928:other:-	chr17:15142828-15162511	ENSG00000109099	PMP22	cj	3		0.04	0.01	0.05	2.32	5.34	NTC_vs_siRNA2_10uM
cj@17:7147954:7149345:-|17:other:7149345:-|17:7147954:other:-	chr17:7147854-7149445	ENSG00000175826	CTDNEP1	cj	3		0.04	0.01	0.05	2.32	7.38	NTC_vs_siRNA2_10uM
cj@9:74974437:74975026:-|9:other:74975026:-|9:74974437:other:-	chr9:74974337-74975126	ENSG00000107372	ZFAND5	cj	2		0.04	0	0.04	#NUM!	15.9	NTC_vs_siRNA2_10uM
cj@12:49317635:49318006:-|12:other:49318006:-|12:49317635:other:-	chr12:49317535-49318106	ENSG00000134285	FKBP11	cj	2		-0.04	0.04	0	#NUM!	8.91	NTC_vs_siRNA2_10uM
cj@17:38556915:38557102:-|17:other:38557102:-|17:38556915:other:-	chr17:38556815-38557202	ENSG00000131747	TOP2A	cj	2		0.04	0	0.04	#NUM!	56.2	NTC_vs_siRNA2_10uM
cj@17:38556661:38556781:-|17:other:38556781:-|17:38556661:other:-	chr17:38556561-38556881	ENSG00000131747	TOP2A	cj	3		0.04	0	0.04	#NUM!	22.1	NTC_vs_siRNA2_10uM
cj@5:175812328:175813841:-|5:other:175813841:-|5:175812328:other:-	chr5:175812228-175813941	ENSG00000048162	NOP16	cj	3		0.04	0.01	0.05	2.32	5.15	NTC_vs_siRNA2_10uM
cj@13:113900377:113907396:+|13:113900377:other:+|13:other:113907396:+	chr13:113900277-113907496	ENSG00000139842	CUL4A	cj	3		0.04	0.01	0.05	2.32	92.3	NTC_vs_siRNA2_10uM
cj@1:224378021:224380034:+|1:224378021:other:+|1:other:224380034:+	chr1:224377921-224380134	ENSG00000143753	DEGS1	cj	3		-0.04	0.04	0	#NUM!	860	NTC_vs_siRNA2_10uM
cj@1:155289719:155290200:+|1:155289719:other:+|1:other:155290200:+	chr1:155289619-155290300	ENSG00000160752	FDPS	cj	3		0.04	0.01	0.05	2.32	24.6	NTC_vs_siRNA2_10uM
cj@1:28862893:28863259:+|1:28862893:other:+|1:other:28863259:+	chr1:28862793-28863359	ENSG00000180198	RCC1	cj	3		-0.04	0.04	0	#NUM!	73.4	NTC_vs_siRNA2_10uM
cj@13:113899551:113900270:+|13:113899551:other:+|13:other:113900270:+	chr13:113899451-113900370	ENSG00000139842	CUL4A	cj	2		0.04	0.01	0.05	2.32	88	NTC_vs_siRNA2_10uM
cj@8:98673401:98698896:+|8:98673401:other:+|8:other:98698896:+	chr8:98673301-98698996	ENSG00000147649	MTDH	cj	3		0.04	0	0.04	#NUM!	9.52	NTC_vs_siRNA2_10uM
cj@12:50386438:50387914:-|12:other:50387914:-|12:50386438:other:-	chr12:50386338-50388014	ENSG00000161800	RACGAP1	cj	3		0.04	0	0.04	#NUM!	14.7	NTC_vs_siRNA2_10uM
cj@18:12308348:12308686:+|18:12308348:other:+|18:other:12308686:+	chr18:12308248-12308786	ENSG00000176014	TUBB6	cj	2		-0.04	0.04	0	#NUM!	52.6	NTC_vs_siRNA2_10uM
cj@7:107600279:107600890:-|7:other:107600890:-|7:107600279:other:-	chr7:107600179-107600990	ENSG00000091136	LAMB1	cj	2		0.04	0	0.04	#NUM!	5.44	NTC_vs_siRNA2_10uM
cj@8:62546286:62550506:-|8:other:62550506:-|8:62546286:other:-	chr8:62546186-62550606	ENSG00000198363	ASPH	cj	2		0.04	0.04	0.08	1	8.76	NTC_vs_siRNA2_10uM
cj@1:54671083:54675619:+|1:54671083:other:+|1:other:54675619:+	chr1:54670983-54675719	ENSG00000116221	MRPL37	cj	3		0.04	0	0.04	#NUM!	43	NTC_vs_siRNA2_10uM
cj@19:48830179:48830778:+|19:48830179:other:+|19:other:48830778:+	chr19:48830079-48830878	ENSG00000142227	EMP3	cj	3		-0.04	0.05	0.01	-2.32	23.8	NTC_vs_siRNA2_10uM
cj@5:179227597:179227907:-|5:other:179227907:-|5:179227597:other:-	chr5:179227497-179228007	ENSG00000161013	MGAT4B	cj	2		-0.04	0.05	0.01	-2.32	18.4	NTC_vs_siRNA2_10uM
cj@19:35649303:35651612:+|19:35649303:other:+|19:other:35651612:+	chr19:35649203-35651712	ENSG00000089327	FXYD5	cj	2		0.04	0.01	0.05	2.32	29.3	NTC_vs_siRNA2_10uM
cj@20:34313077:34317234:-|20:other:34317234:-|20:34313077:other:-	chr20:34312977-34317334	ENSG00000131051	RBM39	cj	3		0.04	0.01	0.05	2.32	14.3	NTC_vs_siRNA2_10uM
ci@2:198351922:198352582:-|2:198352581:198352582:-	chr2:198351822-198352682	ENSG00000144381	HSPD1	ci	2		0.04	0	0.04	#NUM!	1040000	NTC_vs_siRNA2_10uM
ci@X:153762375:153762553:-|X:153762552:153762553:-	chrX:153762275-153762653	ENSG00000160211	G6PD	ci	2		-0.04	0.04	0	#NUM!	12.2	NTC_vs_siRNA2_10uM
ci@12:69650622:69651512:+|12:69650622:69650623:+	chr12:69650522-69651612	ENSG00000111605	CPSF6	ci	2		0.04	0	0.04	#NUM!	5.51	NTC_vs_siRNA2_10uM
ci@2:127808098:127808378:-|2:127808377:127808378:-	chr2:127807998-127808478	ENSG00000136717	BIN1	ci	2		-0.04	0.04	0	#NUM!	9.98	NTC_vs_siRNA2_10uM
ci@6:38650651:38652150:-|6:38652149:38652150:-	chr6:38650551-38652250	ENSG00000124767	GLO1	ci	2		0.04	0	0.04	#NUM!	13.8	NTC_vs_siRNA2_10uM
ci@6:159058237:159058803:-|6:159058802:159058803:-	chr6:159058137-159058903	ENSG00000146425	DYNLT1	ci	2		-0.04	0.04	0	#NUM!	8.98	NTC_vs_siRNA2_10uM
ci@22:41911921:41913531:+|22:41911921:41911922:+	chr22:41911821-41913631	ENSG00000100412	ACO2	ci	2		0.04	0	0.04	#NUM!	6.08	NTC_vs_siRNA2_10uM
ci@16:3724495:3725325:-|16:3725324:3725325:-	chr16:3724395-3725425	ENSG00000126602	TRAP1	ci	2		0.04	0	0.04	#NUM!	115	NTC_vs_siRNA2_10uM
ci@3:48637143:48637496:-|3:48637495:48637496:-	chr3:48637043-48637596	ENSG00000010256	UQCRC1	ci	2		-0.04	0.04	0	#NUM!	5.61	NTC_vs_siRNA2_10uM
ci@9:137019663:137020462:+|9:137019663:137019664:+	chr9:137019563-137020562	ENSG00000196363	WDR5	ci	2		-0.04	0.04	0	#NUM!	6.82	NTC_vs_siRNA2_10uM
ci@7:121004242:121011354:-|7:121011353:121011354:-	chr7:121004142-121011454	ENSG00000196937	FAM3C	ci	2		0.04	0	0.04	#NUM!	5.1	NTC_vs_siRNA2_10uM
ci@19:11558604:11559037:+|19:11558604:11558605:+	chr19:11558504-11559137	ENSG00000130175	PRKCSH	ci	2		0.04	0	0.04	#NUM!	65.8	NTC_vs_siRNA2_10uM
ci@16:2818262:2818998:+|16:2818262:2818263:+	chr16:2818162-2819098	ENSG00000167978	SRRM2	ci	2		-0.04	0.05	0.01	-2.32	5.85	NTC_vs_siRNA2_10uM
ci@17:1565084:1565200:-|17:1565199:1565200:-	chr17:1564984-1565300	ENSG00000174231	PRPF8	ci	2		-0.04	0.04	0	#NUM!	65	NTC_vs_siRNA2_10uM
ci@5:139930496:139930646:-|5:139930645:139930646:-	chr5:139930396-139930746	ENSG00000213523	SRA1	ci	2		-0.04	0.04	0	#NUM!	18.4	NTC_vs_siRNA2_10uM
a3ss@20:34144042:34144726:+|20:34144042:34144744:+	chr20:34143942-34144844	ENSG00000125991	ERGIC3	a3ss	1		-0.04	0.06	0.02	-1.58	30.7	NTC_vs_siRNA2_10uM
a5ss@5:39390677:39392306:-|5:39390677:39392467:-	chr5:39390577-39392567	ENSG00000153071	DAB2	a5ss	1	TRUE	0.04	0.02	0.06	1.58	130	NTC_vs_siRNA2_10uM
ri@1:207510163:207510674:+|1:207510163:207510164:+	chr1:207510063-207510774	ENSG00000196352	CD55	ri	2	TRUE	0.04	0.02	0.06	1.58	57900000000	NTC_vs_siRNA2_10uM
ri@3:184049152:184049260:+|3:184049152:184049153:+	chr3:184049052-184049360	ENSG00000114867	EIF4G1	ri	2	TRUE	0.04	0.02	0.06	1.58	566	NTC_vs_siRNA2_10uM
se@7:128379486:128387607:+|7:128379486:128388627:+	chr7:128379386-128388727	ENSG00000128595	CALU	se	1		-0.04	0.06	0.02	-1.58	888	NTC_vs_siRNA2_10uM
se@5:177577994:177580492:-|5:177576839:177580492:-	chr5:177576739-177580592	ENSG00000145912	NHP2	se	2		0.04	0.02	0.06	1.58	355	NTC_vs_siRNA2_10uM
se@17:40289896:40306911:-|17:40282608:40306911:-	chr17:40282508-40307011	ENSG00000108774	RAB5C	se	1		-0.04	0.06	0.02	-1.58	6.41	NTC_vs_siRNA2_10uM
se@8:38940240:38940487:+|8:38940240:38947566:+	chr8:38940140-38947666	ENSG00000168615	ADAM9	se	2	TRUE	0.04	0.02	0.06	1.58	11	NTC_vs_siRNA2_10uM
se@12:104682818:104684771:+|12:104682818:104705068:+	chr12:104682718-104705168	ENSG00000198431	TXNRD1	se	1	TRUE	-0.04	0.06	0.02	-1.58	1780	NTC_vs_siRNA2_10uM
tutr@10:127541812:127542055:+|10:127541812:127542264:+	chr10:127541712-127542364	ENSG00000107949	BCCIP	tutr	2		-0.04	0.06	0.02	-1.58	10.4	NTC_vs_siRNA2_10uM
cj@17:6544547:6545073:+|17:6544547:other:+|17:other:6545073:+	chr17:6544447-6545173	ENSG00000129235	TXNDC17	cj	2		0.04	0.02	0.06	1.58	9.34	NTC_vs_siRNA2_10uM
ci@3:131208924:131217023:-|3:131217022:131217023:-	chr3:131208824-131217123	ENSG00000114686	MRPL3	ci	2		0.04	0.02	0.06	1.58	5.16	NTC_vs_siRNA2_10uM
ci@22:39917676:39917778:+|22:39917676:39917677:+	chr22:39917576-39917878	ENSG00000128272	ATF4	ci	2		-0.04	0.06	0.02	-1.58	804	NTC_vs_siRNA2_10uM
a3ss@5:95150661:95152211:-|5:95150093:95152211:-	chr5:95149993-95152311	ENSG00000173221	GLRX	a3ss	1		0.03	0.02	0.05	1.32	21.6	NTC_vs_siRNA2_10uM
a5ss@1:207510595:207510674:+|1:207510163:207510674:+	chr1:207510063-207510774	ENSG00000196352	CD55	a5ss	1	TRUE	0.03	0.02	0.05	1.32	48000000	NTC_vs_siRNA2_10uM
mxe@5:130498170:130498265:-|5:130496537:130498265:-	chr5:130495204-130498365	ENSG00000169567	HINT1	mxe	1		-0.03	0.05	0.02	-1.32	6.31	NTC_vs_siRNA2_10uM
ri@5:179044111:179044515:-|5:179044514:179044515:-	chr5:179044011-179044615	ENSG00000169045	HNRNPH1	ri	2	TRUE	0.03	0.02	0.05	1.32	685	NTC_vs_siRNA2_10uM
ri@5:304336:306717:+|5:304336:304337:+	chr5:304236-306817	ENSG00000249915	PDCD6	ri	2	TRUE	-0.03	0.05	0.02	-1.32	18200000000	NTC_vs_siRNA2_10uM
ri@9:127637430:127639157:+|9:127637430:127637431:+	chr9:127637330-127639257	ENSG00000136950	ARPC5L	ri	2		0.03	0.02	0.05	1.32	1040	NTC_vs_siRNA2_10uM
ri@12:112477143:112478285:-|12:112478284:112478285:-	chr12:112477043-112478385	ENSG00000111300	NAA25	ri	2	TRUE	-0.03	0.05	0.02	-1.32	11.6	NTC_vs_siRNA2_10uM
ri@17:7481024:7481145:+|17:7481024:7481025:+	chr17:7480924-7481245	ENSG00000161960	EIF4A1	ri	2		0.03	0.02	0.05	1.32	3.47e+17	NTC_vs_siRNA2_10uM
se@17:74731957:74732236:-|17:74731240:74732236:-	chr17:74731140-74732336	ENSG00000161547	SRSF2	se	1	TRUE	-0.03	0.05	0.02	-1.32	590	NTC_vs_siRNA2_10uM
se@11:67374547:67374837:+|11:67374547:67375867:+	chr11:67374447-67375967	ENSG00000167792	NDUFV1	se	1	TRUE	0.03	0.02	0.05	1.32	5.39	NTC_vs_siRNA2_10uM
se@X:48753255:48754042:-|X:48752384:48754042:-	chrX:48752284-48754142	ENSG00000126768	TIMM17B	se	1	TRUE	-0.03	0.05	0.02	-1.32	5.14	NTC_vs_siRNA2_10uM
ci@17:7481024:7481145:+|17:7481024:7481025:+	chr17:7480924-7481245	ENSG00000265500	SENP3-EIF4A1	ci	2		0.03	0.02	0.05	1.32	441000000000	NTC_vs_siRNA2_10uM
ci@12:52636921:52639196:+|12:52636921:52636922:+	chr12:52636821-52639296	ENSG00000135480	KRT7	ci	2		0.03	0.02	0.05	1.32	16100	NTC_vs_siRNA2_10uM
ci@6:35436804:35437158:+|6:35436804:35436805:+	chr6:35436704-35437258	ENSG00000198755	RPL10A	ci	2		-0.03	0.05	0.02	-1.32	399	NTC_vs_siRNA2_10uM
ci@X:153581043:153581140:-|X:153581139:153581140:-	chrX:153580943-153581240	ENSG00000196924	FLNA	ci	2		0.03	0.02	0.05	1.32	91.1	NTC_vs_siRNA2_10uM
ci@1:155984860:155988061:-|1:155988060:155988061:-	chr1:155984760-155988161	ENSG00000163479	SSR2	ci	2		0.03	0.02	0.05	1.32	11.4	NTC_vs_siRNA2_10uM
a3ss@12:6878840:6879010:+|12:6878840:6879087:+	chr12:6878740-6879187	ENSG00000159335	PTMS	a3ss	1		-0.03	0.06	0.03	-1	43.3	NTC_vs_siRNA2_10uM
a3ss@3:185641796:185643252:-|3:185641772:185643252:-	chr3:185641672-185643352	ENSG00000136527	TRA2B	a3ss	1	TRUE	-0.03	0.04	0.01	-2	17.7	NTC_vs_siRNA2_10uM
a3ss@2:190313234:190313971:+|2:190313234:190315629:+	chr2:190313134-190315729	ENSG00000115368	WDR75	a3ss	1	TRUE	-0.03	0.04	0.01	-2	4800	NTC_vs_siRNA2_10uM
a3ss@X:48434055:48434203:+|X:48434055:48434310:+	chrX:48433955-48434410	ENSG00000102317	RBM3	a3ss	1	TRUE	-0.03	0.06	0.03	-1	811	NTC_vs_siRNA2_10uM
a3ss@5:251583:254473:+|5:251583:254508:+	chr5:251483-254608	ENSG00000073578	SDHA	a3ss	1		0.03	0.01	0.04	2	33.5	NTC_vs_siRNA2_10uM
a5ss@19:34884217:34884633:+|19:34884213:34884633:+	chr19:34884113-34884733	ENSG00000105220	GPI	a5ss	1	TRUE	-0.03	0.03	0	#NUM!	106000	NTC_vs_siRNA2_10uM
a5ss@12:56510999:56511266:+|12:56510995:56511266:+	chr12:56510895-56511366	ENSG00000229117	RPL41	a5ss	1		-0.03	0.03	0	#NUM!	10.6	NTC_vs_siRNA2_10uM
a5ss@2:47389531:47389642:-|2:47389531:47389654:-|2:47389531:47389658:-	chr2:47389431-47389758	ENSG00000143933	CALM2	a5ss	1	TRUE	-0.03	0.03	0	#NUM!	1780	NTC_vs_siRNA2_10uM
mxe@5:134688735:134696187:-|5:134686603:134696187:-	chr5:134681647-134696287	ENSG00000113648	H2AFY	mxe	2		-0.03	0.04	0.01	-2	203	NTC_vs_siRNA2_10uM
ri@6:166736374:166738025:-|6:166738024:166738025:-	chr6:166736274-166738125	ENSG00000198818	SFT2D1	ri	2	TRUE	0.03	0.03	0.06	1	8.66	NTC_vs_siRNA2_10uM
ri@9:35102191:35102683:-|9:35102682:35102683:-	chr9:35102091-35102783	ENSG00000165283	STOML2	ri	2	TRUE	-0.03	0.04	0.01	-2	16.4	NTC_vs_siRNA2_10uM
ri@2:61434021:61436034:-|2:61436033:61436034:-	chr2:61433921-61436134	ENSG00000115464	USP34	ri	2	TRUE	-0.03	0.03	0	#NUM!	9.98	NTC_vs_siRNA2_10uM
ri@16:70404288:70405275:+|16:70404288:70404289:+	chr16:70404188-70405375	ENSG00000168872	DDX19A	ri	2	TRUE	0.03	0.01	0.04	2	30	NTC_vs_siRNA2_10uM
se@2:242621748:242625184:-|2:242618064:242625184:-	chr2:242617964-242625284	ENSG00000168393	DTYMK	se	1		0.03	0.01	0.04	2	6.97	NTC_vs_siRNA2_10uM
se@12:104680887:104684771:+|12:104680887:104705068:+	chr12:104680787-104705168	ENSG00000198431	TXNRD1	se	1		-0.03	0.04	0.01	-2	161	NTC_vs_siRNA2_10uM
se@1:154184854:154184934:-|1:154180124:154184934:-	chr1:154180024-154185034	ENSG00000143612	C1orf43	se	2		0.03	0.03	0.06	1	8.33	NTC_vs_siRNA2_10uM
se@21:40719218:40720218:-|21:40717200:40720218:-	chr21:40717100-40720318	ENSG00000205581	HMGN1	se	1	TRUE	-0.03	0.06	0.03	-1	114000	NTC_vs_siRNA2_10uM
se@20:47711500:47712713:+|20:47711500:47712886:+	chr20:47711400-47712986	ENSG00000124207	CSE1L	se	1		-0.03	0.06	0.03	-1	12.9	NTC_vs_siRNA2_10uM
se@2:203142725:203142935:+|2:203142725:203147074:+	chr2:203142625-203147174	ENSG00000055044	NOP58	se	1	TRUE	-0.03	0.04	0.01	-2	73.5	NTC_vs_siRNA2_10uM
tutr@17:42155660:42155742:-|17:42154119:42155742:-	chr17:42154019-42155842	ENSG00000108840	HDAC5	tutr	2		-0.03	0.04	0.01	-2	5.57	NTC_vs_siRNA2_10uM
tutr@9:7798342:7798571:-|9:7796498:7798571:-	chr9:7796398-7798671	ENSG00000137038	C9orf123	tutr	2		-0.03	0.04	0.01	-2	26300000000	NTC_vs_siRNA2_10uM
tutr@12:122354217:122354550:+|12:122354217:122355769:+	chr12:122354117-122355869	ENSG00000110801	PSMD9	tutr	2		-0.03	0.06	0.03	-1	188	NTC_vs_siRNA2_10uM
tutr@14:71050956:71051528:-|14:71050304:71051528:-	chr14:71050204-71051628	ENSG00000133997	MED6	tutr	2		-0.03	0.04	0.01	-2	99.6	NTC_vs_siRNA2_10uM
tutr@1:86048725:86049388:+|1:86048725:86049633:+	chr1:86048625-86049733	ENSG00000142871	CYR61	tutr	2		-0.03	0.06	0.03	-1	154	NTC_vs_siRNA2_10uM
tutr@20:32677244:32677534:-|20:32676113:32677534:-	chr20:32676013-32677634	ENSG00000125977	EIF2S2	tutr	2		-0.03	0.04	0.01	-2	1.61e+17	NTC_vs_siRNA2_10uM
cj@5:72189362:72189443:+|5:72189362:other:+|5:other:72189443:+	chr5:72189262-72189543	ENSG00000083312	TNPO1	cj	2		0.03	0	0.03	#NUM!	198	NTC_vs_siRNA2_10uM
cj@20:47700699:47701820:+|20:47700699:other:+|20:other:47701820:+	chr20:47700599-47701920	ENSG00000124207	CSE1L	cj	2		0.03	0.01	0.04	2	10	NTC_vs_siRNA2_10uM
cj@5:41739593:41749629:-|5:other:41749629:-|5:41739593:other:-	chr5:41739493-41749729	ENSG00000083720	OXCT1	cj	3		-0.03	0.03	0	#NUM!	5.82	NTC_vs_siRNA2_10uM
cj@5:138240130:138253431:+|5:138240130:other:+|5:other:138253431:+	chr5:138240030-138253531	ENSG00000044115	CTNNA1	cj	3		0.03	0	0.03	#NUM!	21.1	NTC_vs_siRNA2_10uM
cj@8:38913291:38928817:+|8:38913291:other:+|8:other:38928817:+	chr8:38913191-38928917	ENSG00000168615	ADAM9	cj	2		0.03	0.01	0.04	2	7.09	NTC_vs_siRNA2_10uM
cj@X:153583079:153583193:-|X:other:153583193:-|X:153583079:other:-	chrX:153582979-153583293	ENSG00000196924	FLNA	cj	2		-0.03	0.06	0.03	-1	8.68	NTC_vs_siRNA2_10uM
cj@8:15531345:15588175:+|8:15531345:other:+|8:other:15588175:+	chr8:15531245-15588275	ENSG00000104723	TUSC3	cj	2		0.03	0.01	0.04	2	8.92	NTC_vs_siRNA2_10uM
cj@11:10828432:10828802:-|11:other:10828802:-|11:10828432:other:-	chr11:10828332-10828902	ENSG00000110321	EIF4G2	cj	2		0.03	0.01	0.04	2	16.1	NTC_vs_siRNA2_10uM
cj@2:85768283:85768378:+|2:85768283:other:+|2:other:85768378:+	chr2:85768183-85768478	ENSG00000168906	MAT2A	cj	2		0.03	0	0.03	#NUM!	6.94	NTC_vs_siRNA2_10uM
cj@7:42964396:42966135:-|7:other:42966135:-|7:42964396:other:-	chr7:42964296-42966235	ENSG00000106588	PSMA2	cj	3		0.03	0.01	0.04	2	90.1	NTC_vs_siRNA2_10uM
cj@12:7077758:7078661:-|12:other:7078661:-|12:7077758:other:-	chr12:7077658-7078761	ENSG00000215021	PHB2	cj	2		0.03	0	0.03	#NUM!	408	NTC_vs_siRNA2_10uM
cj@6:7904956:8026600:-|6:other:8026600:-|6:7904956:other:-	chr6:7904856-8026700	ENSG00000259040	BLOC1S5-TXNDC5	cj	2		-0.03	0.03	0	#NUM!	10.6	NTC_vs_siRNA2_10uM
cj@5:179227259:179227484:-|5:other:179227484:-|5:179227259:other:-	chr5:179227159-179227584	ENSG00000161013	MGAT4B	cj	3		-0.03	0.04	0.01	-2	14.3	NTC_vs_siRNA2_10uM
cj@5:138223331:138240038:+|5:138223331:other:+|5:other:138240038:+	chr5:138223231-138240138	ENSG00000044115	CTNNA1	cj	2		0.03	0	0.03	#NUM!	38.5	NTC_vs_siRNA2_10uM
cj@11:66053007:66053172:-|11:other:66053172:-|11:66053007:other:-	chr11:66052907-66053272	ENSG00000174851	YIF1A	cj	3		-0.03	0.03	0	#NUM!	11	NTC_vs_siRNA2_10uM
cj@1:28862538:28862774:+|1:28862538:other:+|1:other:28862774:+	chr1:28862438-28862874	ENSG00000180198	RCC1	cj	2		-0.03	0.03	0	#NUM!	110	NTC_vs_siRNA2_10uM
cj@7:95035559:95036299:-|7:other:95036299:-|7:95035559:other:-	chr7:95035459-95036399	ENSG00000105854	PON2	cj	3		0.03	0.01	0.04	2	7.72	NTC_vs_siRNA2_10uM
cj@7:22852804:22857619:-|7:other:22857619:-|7:22852804:other:-	chr7:22852704-22857719	ENSG00000196683	TOMM7	cj	3		0.03	0.03	0.06	1	24.1	NTC_vs_siRNA2_10uM
cj@5:72189530:72192285:+|5:72189530:other:+|5:other:72192285:+	chr5:72189430-72192385	ENSG00000083312	TNPO1	cj	3		0.03	0	0.03	#NUM!	65.7	NTC_vs_siRNA2_10uM
cj@11:67351315:67351605:+|11:67351315:other:+|11:other:67351605:+	chr11:67351215-67351705	ENSG00000084207	GSTP1	cj	2		-0.03	0.04	0.01	-2	59.6	NTC_vs_siRNA2_10uM
cj@8:117658842:117661045:-|8:other:117661045:-|8:117658842:other:-	chr8:117658742-117661145	ENSG00000147677	EIF3H	cj	3		0.03	0.01	0.04	2	30.4	NTC_vs_siRNA2_10uM
ci@12:52635420:52636796:+|12:52635420:52635421:+	chr12:52635320-52636896	ENSG00000135480	KRT7	ci	2		0.03	0.01	0.04	2	191000000000	NTC_vs_siRNA2_10uM
ci@14:92582573:92583842:-|14:92583841:92583842:-	chr14:92582473-92583942	ENSG00000183648	NDUFB1	ci	2		0.03	0	0.03	#NUM!	13.5	NTC_vs_siRNA2_10uM
ci@8:145008898:145008978:-|8:145008977:145008978:-	chr8:145008798-145009078	ENSG00000178209	PLEC	ci	2		-0.03	0.03	0	#NUM!	28.7	NTC_vs_siRNA2_10uM
ci@10:3162236:3172011:+|10:3162236:3162237:+	chr10:3162136-3172111	ENSG00000067057	PFKP	ci	2		-0.03	0.03	0	#NUM!	26.1	NTC_vs_siRNA2_10uM
ci@2:96951078:96952049:-|2:96952048:96952049:-	chr2:96950978-96952149	ENSG00000144028	SNRNP200	ci	2		-0.03	0.03	0	#NUM!	5.06	NTC_vs_siRNA2_10uM
ci@6:33169902:33170040:+|6:33169902:33169903:+	chr6:33169802-33170140	ENSG00000112473	SLC39A7	ci	2		-0.03	0.03	0	#NUM!	70.4	NTC_vs_siRNA2_10uM
ci@19:49513323:49513745:+|19:49513323:49513324:+	chr19:49513223-49513845	ENSG00000183207	RUVBL2	ci	2		0.03	0.01	0.04	2	43.5	NTC_vs_siRNA2_10uM
ci@11:47833776:47833854:-|11:47833853:47833854:-	chr11:47833676-47833954	ENSG00000030066	NUP160	ci	2		-0.03	0.04	0.01	-2	10.1	NTC_vs_siRNA2_10uM
ci@13:111160568:111164281:+|13:111160568:111160569:+	chr13:111160468-111164381	ENSG00000134871	COL4A2	ci	2		-0.03	0.03	0	#NUM!	8.77	NTC_vs_siRNA2_10uM
ci@2:198352760:198353041:-|2:198353040:198353041:-	chr2:198352660-198353141	ENSG00000144381	HSPD1	ci	2		0.03	0.01	0.04	2	20.1	NTC_vs_siRNA2_10uM
ci@12:111160074:111160277:-|12:111160276:111160277:-	chr12:111159974-111160377	ENSG00000186298	PPP1CC	ci	2		-0.03	0.04	0.01	-2	13	NTC_vs_siRNA2_10uM
ci@19:33076813:33077764:+|19:33076813:33076814:+	chr19:33076713-33077864	ENSG00000105185	PDCD5	ci	2		0.03	0.01	0.04	2	1740	NTC_vs_siRNA2_10uM
ci@19:54704756:54705028:+|19:54704756:54704757:+	chr19:54704656-54705128	ENSG00000170889	RPS9	ci	2		0.03	0.03	0.06	1	81.6	NTC_vs_siRNA2_10uM
ci@9:131370328:131370409:+|9:131370328:131370329:+	chr9:131370228-131370509	ENSG00000197694	SPTAN1	ci	2		-0.03	0.03	0	#NUM!	25	NTC_vs_siRNA2_10uM
ci@12:104337097:104337516:+|12:104337097:104337098:+	chr12:104336997-104337616	ENSG00000166598	HSP90B1	ci	2		-0.03	0.04	0.01	-2	34300	NTC_vs_siRNA2_10uM
ci@5:138651427:138651765:+|5:138651427:138651428:+	chr5:138651327-138651865	ENSG00000015479	MATR3	ci	2		0.03	0.01	0.04	2	5.78	NTC_vs_siRNA2_10uM
a3ss@17:8285656:8286475:-|17:8285633:8286475:-	chr17:8285533-8286575	ENSG00000161970	RPL26	a3ss	1		0.02	0.02	0.04	1	111000	NTC_vs_siRNA2_10uM
a3ss@5:179136060:179136874:+|5:179136060:179136920:+	chr5:179135960-179137020	ENSG00000127022	CANX	a3ss	2	TRUE	0.02	0	0.02	#NUM!	17.4	NTC_vs_siRNA2_10uM
a5ss@2:3627857:3628395:+|2:3627850:3628395:+	chr2:3627750-3628495	ENSG00000171863	RPS7	a5ss	1		0.02	0	0.02	#NUM!	19.2	NTC_vs_siRNA2_10uM
a5ss@11:122931506:122931824:-|11:122931506:122931828:-	chr11:122931406-122931928	ENSG00000109971	HSPA8	a5ss	1	TRUE	-0.02	0.02	0	#NUM!	17200000	NTC_vs_siRNA2_10uM
a5ss@10:17272713:17275586:+|10:17272709:17275586:+	chr10:17272609-17275686	ENSG00000026025	VIM	a5ss	1	TRUE	-0.02	0.02	0	#NUM!	30600000	NTC_vs_siRNA2_10uM
a5ss@12:53291402:53292241:-|12:53291402:53292245:-	chr12:53291302-53292345	ENSG00000170421	KRT8	a5ss	1		0.02	0	0.02	#NUM!	45.4	NTC_vs_siRNA2_10uM
mxe@10:5853919:5855177:-|10:5848012:5855177:-	chr10:5842568-5855277	ENSG00000057608	GDI2	mxe	2		0.02	0	0.02	#NUM!	17.7	NTC_vs_siRNA2_10uM
mxe@19:1094077:1095258:-|19:1093902:1095258:-	chr19:1091806-1095358	ENSG00000099817	POLR2E	mxe	2	TRUE	0.02	0	0.02	#NUM!	104	NTC_vs_siRNA2_10uM
ri@15:63353472:63354414:+|15:63353472:63353473:+	chr15:63353372-63354514	ENSG00000140416	TPM1	ri	2	TRUE	0.02	0.02	0.04	1	782	NTC_vs_siRNA2_10uM
ri@9:34614765:34617882:-|9:34617881:34617882:-	chr9:34614665-34617982	ENSG00000137100	DCTN3	ri	2	TRUE	0.02	0.02	0.04	1	257	NTC_vs_siRNA2_10uM
se@1:156304566:156304659:-|1:156303434:156304659:-	chr1:156303334-156304759	ENSG00000163468	CCT3	se	2		0.02	0	0.02	#NUM!	7.36	NTC_vs_siRNA2_10uM
se@5:138089199:138090383:+|5:138089199:138117612:+	chr5:138089099-138117712	ENSG00000044115	CTNNA1	se	1		-0.02	0.02	0	#NUM!	5.25	NTC_vs_siRNA2_10uM
se@11:63449250:63486453:+|11:63449250:63517463:+	chr11:63449150-63517563	ENSG00000133318	RTN3	se	1		-0.02	0.02	0	#NUM!	294000	NTC_vs_siRNA2_10uM
se@11:63449250:63486174:+|11:63449250:63517463:+	chr11:63449150-63517563	ENSG00000133318	RTN3	se	1		-0.02	0.02	0	#NUM!	5980	NTC_vs_siRNA2_10uM
se@4:122617779:122618018:-|4:122607527:122618018:-	chr4:122607427-122618118	ENSG00000164111	ANXA5	se	2		0.02	0	0.02	#NUM!	402	NTC_vs_siRNA2_10uM
se@12:104733051:104739820:+|12:104733051:104742131:+	chr12:104732951-104742231	ENSG00000198431	TXNRD1	se	1	TRUE	-0.02	0.02	0	#NUM!	10.3	NTC_vs_siRNA2_10uM
se@9:113013159:113013638:-|9:113007123:113013638:-	chr9:113007023-113013738	ENSG00000136810	TXN	se	2		0.02	0	0.02	#NUM!	3030000000000	NTC_vs_siRNA2_10uM
se@14:23497038:23502577:-|14:23495584:23502577:-	chr14:23495484-23502677	ENSG00000100804	PSMB5	se	1		-0.02	0.04	0.02	-1	13.3	NTC_vs_siRNA2_10uM
se@15:60689537:60690142:-|15:60656722:60690142:-	chr15:60656622-60690242	ENSG00000182718	ANXA2	se	1		-0.02	0.02	0	#NUM!	1450	NTC_vs_siRNA2_10uM
tutr@5:1461815:1463764:-|5:1461540:1463764:-	chr5:1461440-1463864	ENSG00000153395	LPCAT1	tutr	1		0.02	0.02	0.04	1	15.8	NTC_vs_siRNA2_10uM
tutr@8:98736898:98738200:+|8:98736898:98738542:+	chr8:98736798-98738642	ENSG00000147649	MTDH	tutr	1		0.02	0	0.02	#NUM!	3160000	NTC_vs_siRNA2_10uM
tutr@1:228285714:228285938:+|1:228285714:228286892:+	chr1:228285614-228286992	ENSG00000143761	ARF1	tutr	1		-0.02	0.02	0	#NUM!	215	NTC_vs_siRNA2_10uM
cj@17:8285633:8286475:-|17:other:8286475:-|17:8285633:other:-	chr17:8285533-8286575	ENSG00000161970	RPL26	cj	3		-0.02	0.04	0.02	-1	31	NTC_vs_siRNA2_10uM
cj@1:8022935:8025384:+|1:8022935:other:+|1:other:8025384:+	chr1:8022835-8025484	ENSG00000116288	PARK7	cj	2		0.02	0	0.02	#NUM!	43.4	NTC_vs_siRNA2_10uM
cj@2:198274731:198281465:-|2:other:198281465:-|2:198274731:other:-	chr2:198274631-198281565	ENSG00000115524	SF3B1	cj	2		-0.02	0.02	0	#NUM!	28.1	NTC_vs_siRNA2_10uM
cj@2:198273305:198274494:-|2:other:198274494:-|2:198273305:other:-	chr2:198273205-198274594	ENSG00000115524	SF3B1	cj	3		-0.02	0.02	0	#NUM!	62.8	NTC_vs_siRNA2_10uM
cj@4:122617779:122618018:-|4:other:122618018:-|4:122617779:other:-	chr4:122617679-122618118	ENSG00000164111	ANXA5	cj	2		0.02	0	0.02	#NUM!	344	NTC_vs_siRNA2_10uM
cj@10:105152040:105152128:-|10:other:105152128:-|10:105152040:other:-	chr10:105151940-105152228	ENSG00000173915	USMG5	cj	3		-0.02	0.02	0	#NUM!	28.6	NTC_vs_siRNA2_10uM
cj@19:2271529:2271781:+|19:2271529:other:+|19:other:2271781:+	chr19:2271429-2271881	ENSG00000104904	OAZ1	cj	3		-0.02	0.02	0	#NUM!	3940	NTC_vs_siRNA2_10uM
cj@15:69079874:69080109:-|15:other:69080109:-|15:69079874:other:-	chr15:69079774-69080209	ENSG00000140350	ANP32A	cj	2		0.02	0	0.02	#NUM!	6.11	NTC_vs_siRNA2_10uM
cj@17:45750927:45752004:+|17:45750927:other:+|17:other:45752004:+	chr17:45750827-45752104	ENSG00000108424	KPNB1	cj	3		0.02	0	0.02	#NUM!	21.1	NTC_vs_siRNA2_10uM
cj@14:35747924:35777200:+|14:35747924:other:+|14:other:35777200:+	chr14:35747824-35777300	ENSG00000258790	KIAA0391	cj	1		-0.02	0.02	0	#NUM!	10.1	NTC_vs_siRNA2_10uM
cj@17:45750531:45750856:+|17:45750531:other:+|17:other:45750856:+	chr17:45750431-45750956	ENSG00000108424	KPNB1	cj	2		0.02	0	0.02	#NUM!	11.2	NTC_vs_siRNA2_10uM
cj@10:33209313:33211185:-|10:other:33211185:-|10:33209313:other:-	chr10:33209213-33211285	ENSG00000150093	ITGB1	cj	2		0.02	0	0.02	#NUM!	153	NTC_vs_siRNA2_10uM
cj@4:122607527:122617736:-|4:other:122617736:-|4:122607527:other:-	chr4:122607427-122617836	ENSG00000164111	ANXA5	cj	3		0.02	0	0.02	#NUM!	297	NTC_vs_siRNA2_10uM
ci@2:242282508:242283167:+|2:242282508:242282509:+	chr2:242282408-242283267	ENSG00000168385	SEPT2	ci	2		-0.02	0.02	0	#NUM!	25.9	NTC_vs_siRNA2_10uM
ci@2:201680240:201680390:+|2:201680240:201680241:+	chr2:201680140-201680490	ENSG00000082153	BZW1	ci	2		0.02	0	0.02	#NUM!	5430	NTC_vs_siRNA2_10uM
ci@12:49663759:49666036:+|12:49663759:49663760:+	chr12:49663659-49666136	ENSG00000167553	TUBA1C	ci	2		-0.02	0.02	0	#NUM!	36.6	NTC_vs_siRNA2_10uM
			IMPDH2									NTC_vs_siRNA2_10uM
ci@5:86676412:86679530:+|5:86676412:86676413:+	chr5:86676312-86679630	ENSG00000145715	RASA1	ci	2		0.68			#NUM!	337000	NTC_vs_NTC_AAVS1
se@5:69363273:69365062:+|5:69363273:69366468:+	chr5:69363173-69366568	ENSG00000205571	SMN2	se	1		0.65			1.66	3640	NTC_vs_NTC_AAVS1
tutr@15:65409825:65411053:-|15:65409715:65411053:-	chr15:65409615-65411153	ENSG00000090470	PDCD7	tutr	1		0.61			1.63	763000000000000	NTC_vs_NTC_AAVS1
tutr@16:66646540:66647648:+|16:66646540:66647784:+	chr16:66646440-66647884	ENSG00000140931	CMTM3	tutr	1		0.59			2.1	39900000	NTC_vs_NTC_AAVS1
tutr@7:148876893:148879433:+|7:148876893:148879892:+	chr7:148876793-148879992	ENSG00000197024	ZNF398	tutr	2		0.56			1.43	2.47e+24	NTC_vs_NTC_AAVS1
ci@12:58022045:58022496:-|12:58022495:58022496:-	chr12:58021945-58022596	ENSG00000135454	B4GALNT1	ci	1		0.56			1.46	935	NTC_vs_NTC_AAVS1
se@10:51885939:51886920:+|10:51885939:51887343:+	chr10:51885839-51887443	ENSG00000099290	FAM21A	se	2		0.56			3.61	544	NTC_vs_NTC_AAVS1
tutr@11:62557519:62557718:+|11:62557519:62557872:+	chr11:62557419-62557972	ENSG00000162227	TAF6L	tutr	2		0.55			1.6	1.11e+26	NTC_vs_NTC_AAVS1
tutr@17:78938130:78940053:+|17:78938130:78940168:+	chr17:78938030-78940268	ENSG00000141564	RPTOR	tutr	1		0.55			2.22	2.21e+25	NTC_vs_NTC_AAVS1
a3ss@X:100914487:100914743:-|X:100914134:100914743:-|X:100914122:100914743:-	chrX:100914022-100914843	ENSG00000184867	ARMCX2	a3ss	2		0.53			1.82	5.36	NTC_vs_NTC_AAVS1
ci@2:58387314:58388657:-|2:58388656:58388657:-	chr2:58387214-58388757	ENSG00000115392	FANCL	ci	1		0.52			1.22	128000	NTC_vs_NTC_AAVS1
tutr@19:21907281:21909483:-|19:21906841:21909483:-	chr19:21906741-21909583	ENSG00000197020	ZNF100	tutr	2		0.51			1.78	202000000	NTC_vs_NTC_AAVS1
cj@6:137193391:137219280:+|6:137193391:other:+|6:other:137219280:+	chr6:137193291-137219380	ENSG00000112357	PEX7	cj	1		0.51			1.43	187	NTC_vs_NTC_AAVS1
tutr@20:10618622:10620144:-|20:10618330:10620144:-	chr20:10618230-10620244	ENSG00000101384	JAG1	tutr	1		0.5			1.42	35700	NTC_vs_NTC_AAVS1
tutr@2:73989608:73989786:-|2:73989338:73989786:-	chr2:73989238-73989886	ENSG00000144048	DUSP11	tutr	2		0.5			1.33	7080	NTC_vs_NTC_AAVS1
tutr@4:13570469:13571633:-|4:13570360:13571633:-	chr4:13570260-13571733	ENSG00000038219	BOD1L1	tutr	2		0.49			3	5.72e+17	NTC_vs_NTC_AAVS1
tutr@4:144141609:144142521:+|4:144141609:144142653:+	chr4:144141509-144142753	ENSG00000170185	USP38	tutr	2		0.49			1.4	2240000000	NTC_vs_NTC_AAVS1
tutr@4:147110808:147111066:+|4:147110808:147111198:+	chr4:147110708-147111298	ENSG00000164167	LSM6	tutr	2		0.48			1.51	2500	NTC_vs_NTC_AAVS1
se@16:90015222:90015825:+|16:90015222:90020651:+	chr16:90015122-90020751	ENSG00000140995	DEF8	se	2		0.47			1.02	3350	NTC_vs_NTC_AAVS1
tutr@16:56518516:56518671:-|16:56518296:56518671:-	chr16:56518196-56518771	ENSG00000125124	BBS2	tutr	1		0.47			2.51	21.9	NTC_vs_NTC_AAVS1
tutr@15:49280982:49284439:-|15:49280833:49284439:-	chr15:49280733-49284539	ENSG00000138593	SECISBP2L	tutr	1		0.47			2.4	2.98e+44	NTC_vs_NTC_AAVS1
tutr@4:27024618:27025583:+|4:27024618:27025807:+	chr4:27024518-27025907	ENSG00000109689	STIM2	tutr	1		0.46			1.47	47000000	NTC_vs_NTC_AAVS1
cj@19:6454099:6454334:-|19:other:6454334:-|19:6454099:other:-	chr19:6453999-6454434	ENSG00000125648	SLC25A23	cj	1		0.46			0.941	13000	NTC_vs_NTC_AAVS1
ci@19:46281131:46281385:-|19:46281384:46281385:-	chr19:46281031-46281485	ENSG00000104936	DMPK	ci	1		0.46			0.889	569	NTC_vs_NTC_AAVS1
cj@10:5754881:5759622:+|10:5754881:other:+|10:other:5759622:+	chr10:5754781-5759722	ENSG00000108021	FAM208B	cj	2		0.45			1.24	653	NTC_vs_NTC_AAVS1
cj@2:128624570:128627028:-|2:other:128627028:-|2:128624570:other:-	chr2:128624470-128627128	ENSG00000144233	AMMECR1L	cj	1		0.45			1.07	70.3	NTC_vs_NTC_AAVS1
tutr@18:13665841:13666477:-|18:13665666:13666477:-	chr18:13665566-13666577	ENSG00000177150	FAM210A	tutr	2		0.45			1.42	198000000	NTC_vs_NTC_AAVS1
tutr@11:65306287:65306549:-|11:65306028:65306549:-	chr11:65305928-65306649	ENSG00000168056	LTBP3	tutr	1		0.45			1.45	278	NTC_vs_NTC_AAVS1
cj@3:169840532:169846472:-|3:other:169846472:-|3:169840532:other:-	chr3:169840432-169846572	ENSG00000173889	PHC3	cj	1		-0.45			-1.09	69.7	NTC_vs_NTC_AAVS1
cj@9:12698655:12702271:+|9:12698655:other:+|9:other:12702271:+	chr9:12698555-12702371	ENSG00000107165	TYRP1	cj	3		0.44			2.43	59.9	NTC_vs_NTC_AAVS1
cj@5:354026:376725:+|5:354026:other:+|5:other:376725:+	chr5:353926-376825	ENSG00000063438	AHRR	cj	1		0.44			1.27	95.5	NTC_vs_NTC_AAVS1
cj@17:7530362:7530461:-|17:other:7530461:-|17:7530362:other:-	chr17:7530262-7530561	ENSG00000141504	SAT2	cj	1		0.44			1	144	NTC_vs_NTC_AAVS1
tutr@13:52605241:52607599:+|13:52605241:52607736:+	chr13:52605141-52607836	ENSG00000253797	UTP14C	tutr	2		0.44			2.13	20700000000	NTC_vs_NTC_AAVS1
se@1:52729544:52732327:+|1:52729544:52734135:+	chr1:52729444-52734235	ENSG00000157077	ZFYVE9	se	2		0.43			2.2	14.7	NTC_vs_NTC_AAVS1
ci@1:45807779:45808056:+|1:45807779:45807780:+	chr1:45807679-45808156	ENSG00000132773	TOE1	ci	1		0.43			0.811	6540	NTC_vs_NTC_AAVS1
tutr@2:112873720:112874631:+|2:112873720:112874976:+	chr2:112873620-112875076	ENSG00000153214	TMEM87B	tutr	2		0.43			1.18	327	NTC_vs_NTC_AAVS1
tutr@17:61775174:61775910:-|17:61773261:61775910:-	chr17:61773161-61776010	ENSG00000266173	STRADA	tutr	1		0.43			1.23	48200000000	NTC_vs_NTC_AAVS1
cj@2:46770327:46770893:+|2:46770327:other:+|2:other:46770893:+	chr2:46770227-46770993	ENSG00000119729	RHOQ	cj	2		0.43			#NUM!	6410	NTC_vs_NTC_AAVS1
mxe@3:129207240:129210984:+|3:129207240:129214289:+	chr3:129207140-129218845	ENSG00000163913	IFT122	mxe	1		0.43			1.88	33	NTC_vs_NTC_AAVS1
tutr@1:38002497:38003347:-|1:38002140:38003347:-	chr1:38002040-38003447	ENSG00000163877	SNIP1	tutr	1		0.42			1.54	4600000	NTC_vs_NTC_AAVS1
cj@3:113801641:113804520:+|3:113801641:other:+|3:other:113804520:+	chr3:113801541-113804620	ENSG00000151576	QTRTD1	cj	1		0.42			0.88	555	NTC_vs_NTC_AAVS1
ci@12:118838559:118839564:+|12:118838559:118838560:+	chr12:118838459-118839664	ENSG00000111707	SUDS3	ci	1		0.42			0.88	246	NTC_vs_NTC_AAVS1
se@17:5329402:5329556:+|17:5329402:5335862:+	chr17:5329302-5335962	ENSG00000129197	RPAIN	se	1		0.42			0.967	40.5	NTC_vs_NTC_AAVS1
tutr@3:43390049:43392329:+|3:43390049:43392631:+	chr3:43389949-43392731	ENSG00000163788	SNRK	tutr	2		0.42			0.854	2390000000000	NTC_vs_NTC_AAVS1
tutr@4:139979430:139980135:-|4:139979014:139980135:-	chr4:139978914-139980235	ENSG00000109381	ELF2	tutr	1		0.42			1.86	33600000	NTC_vs_NTC_AAVS1
se@3:52783845:52785948:-|3:52780920:52785948:-	chr3:52780820-52786048	ENSG00000114904	NEK4	se	1		0.41			1.44	3540	NTC_vs_NTC_AAVS1
tutr@2:110841745:110843270:-|2:110841449:110843270:-	chr2:110841349-110843370	ENSG00000144063	MALL	tutr	2		0.41			1.06	565000000000	NTC_vs_NTC_AAVS1
tutr@7:589880:590065:-|7:588834:590065:-	chr7:588734-590165	ENSG00000188191	PRKAR1B	tutr	1		0.41			1.9	37.1	NTC_vs_NTC_AAVS1
cj@8:95738669:95746858:+|8:95738669:other:+|8:other:95746858:+	chr8:95738569-95746958	ENSG00000156162	DPY19L4	cj	1		0.41			0.839	1270	NTC_vs_NTC_AAVS1
ci@9:35560848:35560957:+|9:35560848:35560849:+	chr9:35560748-35561057	ENSG00000198853	RUSC2	ci	1		0.41			0.761	550	NTC_vs_NTC_AAVS1
ci@10:105363546:105365555:-|10:105365554:105365555:-	chr10:105363446-105365655	ENSG00000107957	SH3PXD2A	ci	2		0.41			1.44	488	NTC_vs_NTC_AAVS1
cj@22:36900414:36900562:-|22:other:36900562:-|22:36900414:other:-	chr22:36900314-36900662	ENSG00000100350	FOXRED2	cj	1		0.41			1.24	22.5	NTC_vs_NTC_AAVS1
se@18:13754146:13759941:+|18:13754146:13762038:+	chr18:13754046-13762138	ENSG00000101654	RNMT	se	1	TRUE	0.41			0.827	6.61	NTC_vs_NTC_AAVS1
tutr@2:99234767:99234863:+|2:99234767:99234978:+	chr2:99234667-99235078	ENSG00000115446	UNC50	tutr	1		0.4			1.54	17.1	NTC_vs_NTC_AAVS1
tutr@11:9549160:9549612:+|11:9549160:9549822:+	chr11:9549060-9549922	ENSG00000166478	ZNF143	tutr	2		0.4			1.28	16700	NTC_vs_NTC_AAVS1
ci@17:48453344:48453427:+|17:48453344:48453345:+	chr17:48453244-48453527	ENSG00000154920	EME1	ci	1		0.4			0.767	388	NTC_vs_NTC_AAVS1
ri@6:109772903:109773449:-|6:109773448:109773449:-	chr6:109772803-109773549	ENSG00000135596	MICAL1	ri	1	FALSE	0.4			1.12	110	NTC_vs_NTC_AAVS1
tutr@10:104836937:104837723:+|10:104836937:104838241:+	chr10:104836837-104838341	ENSG00000148842	CNNM2	tutr	2		0.4			0.903	757	NTC_vs_NTC_AAVS1
tutr@17:40850928:40851832:+|17:40850928:40852011:+	chr17:40850828-40852111	ENSG00000108797	CNTNAP1	tutr	1		0.4			1.2	38700	NTC_vs_NTC_AAVS1
se@17:7530362:7530461:-|17:7530111:7530461:-	chr17:7530011-7530561	ENSG00000141504	SAT2	se	1		0.39			0.964	49.2	NTC_vs_NTC_AAVS1
tutr@12:48542953:48543147:-|12:48541570:48543147:-	chr12:48541470-48543247	ENSG00000177981	ASB8	tutr	2		0.39			0.964	22.3	NTC_vs_NTC_AAVS1
mxe@14:39591747:39594196:+|14:39591747:39597484:+	chr14:39591647-39601262	ENSG00000092208	GEMIN2	mxe	1		0.39			1.39	16.2	NTC_vs_NTC_AAVS1
tutr@7:110303265:110303656:-|7:110303107:110303656:-	chr7:110303007-110303756	ENSG00000184903	IMMP2L	tutr	1		0.39			1.32	57.2	NTC_vs_NTC_AAVS1
tutr@1:207077743:207078362:-|1:207077630:207078362:-	chr1:207077530-207078462	ENSG00000162894	FAIM3	tutr	2		0.39			1.02	780	NTC_vs_NTC_AAVS1
tutr@4:110635071:110635531:-|4:110634644:110635531:-	chr4:110634544-110635631	ENSG00000123739	PLA2G12A	tutr	2		0.39			0.982	19.7	NTC_vs_NTC_AAVS1
cj@9:35076025:35076429:-|9:other:35076429:-|9:35076025:other:-	chr9:35075925-35076529	ENSG00000221829	FANCG	cj	1		0.39			0.845	490	NTC_vs_NTC_AAVS1
cj@17:4621318:4621556:+|17:4621318:other:+|17:other:4621556:+	chr17:4621218-4621656	ENSG00000141480	ARRB2	cj	1		0.39			0.784	199	NTC_vs_NTC_AAVS1
ci@6:4062867:4063308:+|6:4062867:4062868:+	chr6:4062767-4063408	ENSG00000112739	PRPF4B	ci	2		0.39			1.32	28.2	NTC_vs_NTC_AAVS1
ci@3:49042479:49043210:+|3:49042479:49042480:+	chr3:49042379-49043310	ENSG00000178467	P4HTM	ci	1		0.39			0.982	33.6	NTC_vs_NTC_AAVS1
tutr@20:48504473:48506932:+|20:48504473:48508779:+	chr20:48504373-48508879	ENSG00000197818	SLC9A8	tutr	1		0.39			1.66	240000000	NTC_vs_NTC_AAVS1
cj@6:143654582:143660776:+|6:143654582:other:+|6:other:143660776:+	chr6:143654482-143660876	ENSG00000146416	AIG1	cj	1		0.38			0.946	15.5	NTC_vs_NTC_AAVS1
ci@10:100187021:100189330:-|10:100189329:100189330:-	chr10:100186921-100189430	ENSG00000107521	HPS1	ci	1		0.38			0.93	30.3	NTC_vs_NTC_AAVS1
tutr@19:57766071:57773664:+|19:57766071:57774078:+	chr19:57765971-57774178	ENSG00000204524	ZNF805	tutr	1		0.38			1.06	653000	NTC_vs_NTC_AAVS1
tutr@18:61056536:61058206:-|18:61056425:61058206:-	chr18:61056325-61058306	ENSG00000119541	VPS4B	tutr	2		0.38			2.68	1.46e+20	NTC_vs_NTC_AAVS1
tutr@18:59972767:59973194:+|18:59972767:59974346:+	chr18:59972667-59974446	ENSG00000134444	KIAA1468	tutr	1		0.38			1.75	110	NTC_vs_NTC_AAVS1
tutr@20:5527290:5528305:-|20:5527102:5528305:-	chr20:5527002-5528405	ENSG00000125772	GPCPD1	tutr	1		0.38			1.3	49.3	NTC_vs_NTC_AAVS1
tutr@9:107543842:107546594:-|9:107543287:107546594:-	chr9:107543187-107546694	ENSG00000165029	ABCA1	tutr	1		0.38			1.75	6590	NTC_vs_NTC_AAVS1
cj@2:46770951:46803226:+|2:46770951:other:+|2:other:46803226:+	chr2:46770851-46803326	ENSG00000119729	RHOQ	cj	3		0.38			#NUM!	544	NTC_vs_NTC_AAVS1
cj@1:44118984:44121262:+|1:44118984:other:+|1:other:44121262:+	chr1:44118884-44121362	ENSG00000066135	KDM4A	cj	1		0.38			0.69	88.6	NTC_vs_NTC_AAVS1
ci@19:7590052:7591325:+|19:7590052:7590053:+	chr19:7589952-7591425	ENSG00000090674	MCOLN1	ci	1		0.38			0.69	204	NTC_vs_NTC_AAVS1
ci@16:24570998:24572933:+|16:24570998:24570999:+	chr16:24570898-24573033	ENSG00000122257	RBBP6	ci	1		0.38			0.737	254	NTC_vs_NTC_AAVS1
ci@5:86675667:86676326:+|5:86675667:86675668:+	chr5:86675567-86676426	ENSG00000145715	RASA1	ci	2		0.38			1.75	15.8	NTC_vs_NTC_AAVS1
a5ss@1:144300755:144301190:-|1:144300755:144301350:-	chr1:144300655-144301450	ENSG00000235398	LINC00623	a5ss	1		0.37			1.61	14.8	NTC_vs_NTC_AAVS1
se@6:170176161:170176551:+|6:170176161:170179278:+	chr6:170176061-170179378	ENSG00000130023	C6orf70	se	2		0.37			2.03	39.1	NTC_vs_NTC_AAVS1
se@1:156779282:156779453:-|1:156777137:156779453:-	chr1:156777037-156779553	ENSG00000027869	SH2D2A	se	2		0.37			2.84	27.7	NTC_vs_NTC_AAVS1
cj@3:121168273:121178897:-|3:other:121178897:-|3:121168273:other:-	chr3:121168173-121178997	ENSG00000051341	POLQ	cj	1		0.37			0.775	53	NTC_vs_NTC_AAVS1
cj@17:7852475:7852703:+|17:7852475:other:+|17:other:7852703:+	chr17:7852375-7852803	ENSG00000170037	CNTROB	cj	3		0.37			#NUM!	171	NTC_vs_NTC_AAVS1
ci@11:33763630:33768676:-|11:33768675:33768676:-	chr11:33763530-33768776	ENSG00000110429	FBXO3	ci	1		0.37			0.838	82.8	NTC_vs_NTC_AAVS1
cj@3:58292144:58296036:+|3:58292144:other:+|3:other:58296036:+	chr3:58292044-58296136	ENSG00000255154	RPP14	cj	2		0.37			1.51	25.5	NTC_vs_NTC_AAVS1
a3ss@X:152853912:152857964:-|X:152853852:152857964:-	chrX:152853752-152858064	ENSG00000147382	FAM58A	a3ss	2		0.36			1.53	46.6	NTC_vs_NTC_AAVS1
a3ss@16:3274613:3282421:-|16:3274610:3282421:-	chr16:3274510-3282521	ENSG00000010539	ZNF200	a3ss	1		0.36			0.893	5.67	NTC_vs_NTC_AAVS1
tutr@9:95375431:95376909:+|9:95375431:95377053:+	chr9:95375331-95377153	ENSG00000188312	CENPP	tutr	1		0.36			1.53	25700	NTC_vs_NTC_AAVS1
tutr@14:55819244:55820082:+|14:55819244:55820329:+	chr14:55819144-55820429	ENSG00000178974	FBXO34	tutr	1		0.36			1.58	172000000	NTC_vs_NTC_AAVS1
mxe@3:185307957:185316200:+|3:185307957:185316746:+	chr3:185307857-185318653	ENSG00000163904	SENP2	mxe	1		0.36			1.02	6.01	NTC_vs_NTC_AAVS1
tutr@19:49844018:49844579:-|19:49843850:49844579:-	chr19:49843750-49844679	ENSG00000074219	TEAD2	tutr	2		0.36			0.926	47600000	NTC_vs_NTC_AAVS1
cj@4:186188309:186209166:+|4:186188309:other:+|4:other:186209166:+	chr4:186188209-186209266	ENSG00000109762	SNX25	cj	1		0.36			0.644	1360	NTC_vs_NTC_AAVS1
ci@15:42028566:42032104:+|15:42028566:42028567:+	chr15:42028466-42032204	ENSG00000174197	MGA	ci	2		0.36			0.807	13	NTC_vs_NTC_AAVS1
ci@8:56668970:56675194:-|8:56675193:56675194:-	chr8:56668870-56675294	ENSG00000167904	TMEM68	ci	1		0.36			1.84	26.2	NTC_vs_NTC_AAVS1
cj@14:74343871:74346758:+|14:74343871:other:+|14:other:74346758:+	chr14:74343771-74346858	ENSG00000258653	RP5-1021I20.4	cj	3		-0.36			-0.834	7.83	NTC_vs_NTC_AAVS1
cj@11:47434018:47434951:+|11:47434018:other:+|11:other:47434951:+	chr11:47433918-47435051	ENSG00000165915	SLC39A13	cj	1		0.36			0.834	52.9	NTC_vs_NTC_AAVS1
cj@3:120449634:120461309:-|3:other:120461309:-|3:120449634:other:-	chr3:120449534-120461409	ENSG00000144840	RABL3	cj	3		-0.35			-3	19.4	NTC_vs_NTC_AAVS1
cj@X:154292308:154298969:-|X:other:154298969:-|X:154292308:other:-	chrX:154292208-154299069	ENSG00000182712	CMC4	cj	1		0.35			1.04	5.37	NTC_vs_NTC_AAVS1
ci@8:144657070:144657156:-|8:144657155:144657156:-	chr8:144656970-144657256	ENSG00000147813	NAPRT1	ci	2		0.35			1.56	67.5	NTC_vs_NTC_AAVS1
a5ss@5:37064121:37064629:+|5:37064080:37064629:+	chr5:37063980-37064729	ENSG00000164190	NIPBL	a5ss	1		0.35			1.37	97.4	NTC_vs_NTC_AAVS1
mxe@12:95645847:95650326:+|12:95645847:95650926:+	chr12:95645747-95656782	ENSG00000028203	VEZT	mxe	2	FALSE	0.35			0.732	9.82	NTC_vs_NTC_AAVS1
a3ss@10:13214480:13214625:+|10:13214480:13214628:+	chr10:13214380-13214728	ENSG00000065328	MCM10	a3ss	2		0.35			0.942	15	NTC_vs_NTC_AAVS1
se@1:17368:17606:-|1:17055:17606:-	chr1:16955-17706	ENSG00000227232	WASH7P	se	1		0.35			2.17	5940	NTC_vs_NTC_AAVS1
se@15:25344425:25345926:+|15:25344425:25349006:+	chr15:25344325-25349106	ENSG00000224078	SNHG14	se	1		0.35			1.37	16.1	NTC_vs_NTC_AAVS1
se@9:35743323:35744294:-|9:35741887:35744294:-	chr9:35741787-35744394	ENSG00000070610	GBA2	se	2	FALSE	0.35			0.778	48.5	NTC_vs_NTC_AAVS1
tutr@11:126132028:126132527:+|11:126132028:126132827:+	chr11:126131928-126132927	ENSG00000197798	FAM118B	tutr	1		0.35			1.33	17.3	NTC_vs_NTC_AAVS1
tutr@18:21712538:21712850:+|18:21712538:21712997:+	chr18:21712438-21713097	ENSG00000168234	TTC39C	tutr	1		0.35			2.43	407	NTC_vs_NTC_AAVS1
cj@3:43591340:43596770:-|3:other:43596770:-|3:43591340:other:-	chr3:43591240-43596870	ENSG00000160746	ANO10	cj	1		0.35			0.621	1060	NTC_vs_NTC_AAVS1
cj@20:37076266:37077305:+|20:37076266:other:+|20:other:37077305:+	chr20:37076166-37077405	ENSG00000174365	SNHG11	cj	1		0.35			0.7	11	NTC_vs_NTC_AAVS1
ci@2:135711949:135712051:+|2:135711949:135711950:+	chr2:135711849-135712151	ENSG00000082258	CCNT2	ci	2		0.35			0.907	14.2	NTC_vs_NTC_AAVS1
ci@8:144921721:144921908:-|8:144921907:144921908:-	chr8:144921621-144922008	ENSG00000185189	NRBP2	ci	2		0.35			1.61	9.08	NTC_vs_NTC_AAVS1
ci@2:99785933:99786013:-|2:99786012:99786013:-	chr2:99785833-99786113	ENSG00000158411	MITD1	ci	1		0.35			0.766	18.2	NTC_vs_NTC_AAVS1
ci@6:30620494:30620579:+|6:30620494:30620495:+	chr6:30620394-30620679	ENSG00000204564	C6orf136	ci	1		0.35			0.621	15100	NTC_vs_NTC_AAVS1
ci@17:29226624:29227431:-|17:29227430:29227431:-	chr17:29226524-29227531	ENSG00000172171	TEFM	ci	1		0.34			0.657	21.6	NTC_vs_NTC_AAVS1
tutr@2:62450549:62451692:+|2:62450549:62451866:+	chr2:62450449-62451966	ENSG00000170340	B3GNT2	tutr	2		0.34			1.02	14800	NTC_vs_NTC_AAVS1
tutr@10:81850673:81851621:+|10:81850673:81852307:+	chr10:81850573-81852407	ENSG00000133678	TMEM254	tutr	1		0.34			1.53	69.3	NTC_vs_NTC_AAVS1
cj@15:89860767:89861772:-|15:other:89861772:-|15:89860767:other:-	chr15:89860667-89861872	ENSG00000140521	POLG	cj	2		-0.34			-2.03	47.6	NTC_vs_NTC_AAVS1
cj@7:38218022:38247048:+|7:38218022:other:+|7:other:38247048:+	chr7:38217922-38247148	ENSG00000010270	STARD3NL	cj	1		0.34			0.798	24.8	NTC_vs_NTC_AAVS1
cj@17:3524706:3526633:-|17:other:3526633:-|17:3524706:other:-	chr17:3524606-3526733	ENSG00000197417	SHPK	cj	2		0.34			3.25	45.2	NTC_vs_NTC_AAVS1
a3ss@5:178047674:178050257:-|5:178046897:178050257:-	chr5:178046797-178050357	ENSG00000113240	CLK4	a3ss	2		0.34			1.24	5.31	NTC_vs_NTC_AAVS1
cj@4:39116950:39122630:+|4:39116950:other:+|4:other:39122630:+	chr4:39116850-39122730	ENSG00000109790	KLHL5	cj	1		0.34			0.694	41.3	NTC_vs_NTC_AAVS1
cj@17:43311567:43313503:+|17:43311567:other:+|17:other:43313503:+	chr17:43311467-43313603	ENSG00000184922	FMNL1	cj	1		0.34			0.748	4340	NTC_vs_NTC_AAVS1
ci@7:150936832:150937198:-|7:150937197:150937198:-	chr7:150936732-150937298	ENSG00000082014	SMARCD3	ci	1		0.34			0.648	40.3	NTC_vs_NTC_AAVS1
a3ss@16:29560083:30204679:-|16:29559979:30204679:-	chr16:29559879-30204779	ENSG00000169627	BOLA2B	a3ss	1		0.33			0.659	524	NTC_vs_NTC_AAVS1
a5ss@17:62527140:62528008:+|17:62527136:62528008:+	chr17:62527036-62528108	ENSG00000258890	CEP95	a5ss	2	FALSE	0.33			0.659	6.62	NTC_vs_NTC_AAVS1
tutr@6:71570037:71570870:+|6:71570037:71571718:+	chr6:71569937-71571818	ENSG00000112305	SMAP1	tutr	1		0.33			1.36	94	NTC_vs_NTC_AAVS1
a3ss@12:6761584:6761828:-|12:6761475:6761828:-	chr12:6761375-6761928	ENSG00000111653	ING4	a3ss	2	TRUE	0.33			2.7	10.1	NTC_vs_NTC_AAVS1
tutr@12:66357072:66358543:+|12:66357072:66359999:+	chr12:66356972-66360099	ENSG00000149948	HMGA2	tutr	1		0.33			2.51	140	NTC_vs_NTC_AAVS1
cj@22:50694123:50694239:-|22:other:50694239:-|22:50694123:other:-	chr22:50694023-50694339	ENSG00000188130	MAPK12	cj	3		0.33			3.21	613	NTC_vs_NTC_AAVS1
cj@11:66136142:66136531:-|11:other:66136531:-|11:66136142:other:-	chr11:66136042-66136631	ENSG00000174669	SLC29A2	cj	1		0.33			0.78	14.2	NTC_vs_NTC_AAVS1
ci@12:51450285:51451815:+|12:51450285:51450286:+	chr12:51450185-51451915	ENSG00000050426	LETMD1	ci	1		0.33			0.78	54.8	NTC_vs_NTC_AAVS1
ci@14:103601688:103602146:+|14:103601688:103601689:+	chr14:103601588-103602246	ENSG00000185215	TNFAIP2	ci	2		0.33			1.05	16.7	NTC_vs_NTC_AAVS1
a3ss@1:22047659:22048143:-|1:22047656:22048143:-	chr1:22047556-22048243	ENSG00000090686	USP48	a3ss	2		0.33			1.56	31.5	NTC_vs_NTC_AAVS1
ri@2:99785933:99786013:-|2:99786012:99786013:-	chr2:99785833-99786113	ENSG00000158411	MITD1	ri	1		0.33			0.709	440	NTC_vs_NTC_AAVS1
tutr@14:100743937:100744819:+|14:100743937:100744926:+	chr14:100743837-100745026	ENSG00000100811	YY1	tutr	1		0.33			1.68	1.22e+24	NTC_vs_NTC_AAVS1
tutr@6:84669597:84670006:+|6:84669597:84670146:+	chr6:84669497-84670246	ENSG00000065615	CYB5R4	tutr	1		0.33			0.743	16700	NTC_vs_NTC_AAVS1
tutr@4:120417554:120419754:-|4:120415556:120419754:-	chr4:120415456-120419854	ENSG00000138735	PDE5A	tutr	2		0.33			0.72	314	NTC_vs_NTC_AAVS1
cj@15:66601182:66604062:+|15:66601182:other:+|15:other:66604062:+	chr15:66601082-66604162	ENSG00000166938	DIS3L	cj	1		0.33			0.578	476	NTC_vs_NTC_AAVS1
cj@9:72338546:72347055:-|9:other:72347055:-|9:72338546:other:-	chr9:72338446-72347155	ENSG00000188647	PTAR1	cj	1		0.33			0.578	162	NTC_vs_NTC_AAVS1
ci@16:784347:784737:-|16:784736:784737:-	chr16:784247-784837	ENSG00000103245	NARFL	ci	2		0.33			0.868	5.01	NTC_vs_NTC_AAVS1
ci@13:111286942:111287019:+|13:111286942:111286943:+	chr13:111286842-111287119	ENSG00000213995	CARKD	ci	2		0.33			1.21	6.15	NTC_vs_NTC_AAVS1
ci@11:63991813:63992015:-|11:63992014:63992015:-	chr11:63991713-63992115	ENSG00000149743	TRPT1	ci	1		0.33			0.578	337	NTC_vs_NTC_AAVS1
ci@15:23310147:23311307:-|15:23311306:23311307:-	chr15:23310047-23311407	ENSG00000140181	HERC2P2	ci	1		0.33			0.902	12.7	NTC_vs_NTC_AAVS1
ci@4:139964497:139965793:+|4:139964497:139964498:+	chr4:139964397-139965893	ENSG00000151014	CCRN4L	ci	1		0.33			0.578	379	NTC_vs_NTC_AAVS1
ci@2:120005782:120012260:+|2:120005782:120005783:+	chr2:120005682-120012360	ENSG00000115107	STEAP3	ci	1		0.33			0.578	86.8	NTC_vs_NTC_AAVS1
se@16:88653092:88653950:+|16:88653092:88664586:+	chr16:88652992-88664686	ENSG00000158545	ZC3H18	se	2		0.32			0.918	32.3	NTC_vs_NTC_AAVS1
se@20:49446917:49457074:+|20:49446917:49458303:+	chr20:49446817-49458403	ENSG00000124243	BCAS4	se	2	FALSE	0.32			1.87	15.6	NTC_vs_NTC_AAVS1
tutr@2:227860238:227861248:+|2:227860238:227862562:+	chr2:227860138-227862662	ENSG00000144468	RHBDD1	tutr	1		0.32			1.97	38.4	NTC_vs_NTC_AAVS1
tutr@17:57684533:57684924:+|17:57684533:57685706:+	chr17:57684433-57685806	ENSG00000108406	DHX40	tutr	1		0.32			2.66	394000	NTC_vs_NTC_AAVS1
ci@3:9787393:9787496:+|3:9787393:9787394:+	chr3:9787293-9787596	ENSG00000156983	BRPF1	ci	2		0.32			1.07	5.1	NTC_vs_NTC_AAVS1
ri@1:17368:17606:-|1:17605:17606:-	chr1:17268-17706	ENSG00000227232	WASH7P	ri	1		0.32			1.1	1240	NTC_vs_NTC_AAVS1
se@8:124153141:124154502:+|8:124153141:124156957:+	chr8:124153041-124157057	ENSG00000156787	WDR67	se	2		0.32			1.65	7.52	NTC_vs_NTC_AAVS1
tutr@10:52065477:52066900:-|10:52065362:52066900:-	chr10:52065262-52067000	ENSG00000198964	SGMS1	tutr	1		0.32			0.681	13200000000	NTC_vs_NTC_AAVS1
tutr@21:48084239:48084854:+|21:48084239:48085036:+	chr21:48084139-48085136	ENSG00000160310	PRMT2	tutr	2		0.32			2.07	129	NTC_vs_NTC_AAVS1
cj@7:84751247:84782924:-|7:other:84782924:-|7:84751247:other:-	chr7:84751147-84783024	ENSG00000153993	SEMA3D	cj	1		0.32			0.662	13.6	NTC_vs_NTC_AAVS1
cj@14:58758425:58764673:-|14:other:58764673:-|14:58758425:other:-	chr14:58758325-58764773	ENSG00000139971	C14orf37	cj	1		-0.32			-0.681	9.88	NTC_vs_NTC_AAVS1
cj@17:74922812:74928727:+|17:74922812:other:+|17:other:74928727:+	chr17:74922712-74928827	ENSG00000167889	MGAT5B	cj	1		0.32			0.692	6.88	NTC_vs_NTC_AAVS1
cj@12:125460057:125461888:-|12:other:125461888:-|12:125460057:other:-	chr12:125459957-125461988	ENSG00000150990	DHX37	cj	1		0.32			0.578	22.3	NTC_vs_NTC_AAVS1
ci@21:30380628:30380716:-|21:30380715:30380716:-	chr21:30380528-30380816	ENSG00000156253	RWDD2B	ci	1		0.32			0.585	15.9	NTC_vs_NTC_AAVS1
ci@13:111287935:111289476:+|13:111287935:111287936:+	chr13:111287835-111289576	ENSG00000213995	CARKD	ci	2		0.32			1.65	28.5	NTC_vs_NTC_AAVS1
ci@12:96674057:96674586:-|12:96674585:96674586:-	chr12:96673957-96674686	ENSG00000059758	CDK17	ci	1		0.32			0.585	10	NTC_vs_NTC_AAVS1
tutr@9:4860275:4860434:+|9:4860275:4861066:+	chr9:4860175-4861166	ENSG00000120158	RCL1	tutr	2		0.31			0.618	12	NTC_vs_NTC_AAVS1
tutr@7:106800027:106801921:+|7:106800027:106802256:+	chr7:106799927-106802356	ENSG00000005249	PRKAR2B	tutr	1		0.31			0.707	43.5	NTC_vs_NTC_AAVS1
tutr@9:4585558:4587263:+|9:4585558:4587469:+	chr9:4585458-4587569	ENSG00000106688	SLC1A1	tutr	1		0.31			0.731	918	NTC_vs_NTC_AAVS1
cj@17:57233166:57247109:+|17:57233166:other:+|17:other:57247109:+	chr17:57233066-57247209	ENSG00000068489	PRR11	cj	1		0.31			0.535	37.4	NTC_vs_NTC_AAVS1
cj@9:140459410:140459537:-|9:other:140459537:-|9:140459410:other:-	chr9:140459310-140459637	ENSG00000148399	WDR85	cj	2		0.31			1.31	38.3	NTC_vs_NTC_AAVS1
cj@11:31392406:31436358:+|11:31392406:other:+|11:other:31436358:+	chr11:31392306-31436458	ENSG00000170946	DNAJC24	cj	1		0.31			0.601	345	NTC_vs_NTC_AAVS1
cj@8:145535930:145537197:+|8:145535930:other:+|8:other:145537197:+	chr8:145535830-145537297	ENSG00000185122	HSF1	cj	1		-0.31			-0.896	285	NTC_vs_NTC_AAVS1
ci@15:31234275:31235093:-|15:31235092:31235093:-	chr15:31234175-31235193	ENSG00000166912	MTMR10	ci	2		0.31			0.618	35.9	NTC_vs_NTC_AAVS1
ci@9:66553803:66554528:+|9:66553803:66553804:+	chr9:66553703-66554628	ENSG00000170161	RP11-262H14.4	ci	1		0.31			0.609	8.14	NTC_vs_NTC_AAVS1
a3ss@1:38149148:38151945:-|1:38149113:38151945:-|1:38149109:38151945:-	chr1:38149009-38152045	ENSG00000116922	C1orf109	a3ss	2	FALSE	0.31			2.44	20.9	NTC_vs_NTC_AAVS1
a5ss@19:5928098:5931415:-|19:5928098:5931430:-	chr19:5927998-5931530	ENSG00000031823	RANBP3	a5ss	1		0.31			0.756	26.6	NTC_vs_NTC_AAVS1
a5ss@15:29993893:29996366:-|15:29993893:29996405:-|15:29993893:29996426:-	chr15:29993793-29996526	ENSG00000104067	TJP1	a5ss	1		0.31			1	30.7	NTC_vs_NTC_AAVS1
mxe@12:22659753:22666228:-|12:22646271:22666228:-	chr12:22643052-22666328	ENSG00000111731	C2CD5	mxe	1		0.31			1.05	23.1	NTC_vs_NTC_AAVS1
tutr@18:47008402:47008713:-|18:47008034:47008713:-	chr18:47007934-47008813	ENSG00000177576	C18orf32	tutr	1		0.31			2.29	588	NTC_vs_NTC_AAVS1
tutr@20:6759736:6760610:+|20:6759736:6760910:+	chr20:6759636-6761010	ENSG00000125845	BMP2	tutr	1		0.31			1.05	29.7	NTC_vs_NTC_AAVS1
tutr@6:33739173:33740403:-|6:33738988:33740403:-	chr6:33738888-33740503	ENSG00000161904	LEMD2	tutr	1		0.31			1.35	436000000000	NTC_vs_NTC_AAVS1
cj@12:105569860:105570654:-|12:other:105570654:-|12:105569860:other:-	chr12:105569760-105570754	ENSG00000136044	APPL2	cj	3		0.31			3.13	8.17	NTC_vs_NTC_AAVS1
cj@11:120300540:120302480:+|11:120300540:other:+|11:other:120302480:+	chr11:120300440-120302580	ENSG00000196914	ARHGEF12	cj	3		0.31			1.44	7.83	NTC_vs_NTC_AAVS1
cj@22:50694310:50694514:-|22:other:50694514:-|22:50694310:other:-	chr22:50694210-50694614	ENSG00000188130	MAPK12	cj	2		0.31			3.13	941	NTC_vs_NTC_AAVS1
ci@2:100022568:100022787:-|2:100022786:100022787:-	chr2:100022468-100022887	ENSG00000135945	REV1	ci	2		0.31			3.13	12.4	NTC_vs_NTC_AAVS1
ci@19:16965072:16973163:+|19:16965072:16965073:+	chr19:16964972-16973263	ENSG00000127511	SIN3B	ci	2		0.31			0.812	14.8	NTC_vs_NTC_AAVS1
ci@17:1944475:1944775:+|17:1944475:1944476:+	chr17:1944375-1944875	ENSG00000108963	DPH1	ci	2		0.31			2.62	126	NTC_vs_NTC_AAVS1
a5ss@16:57153194:57153473:+|16:57153190:57153473:+	chr16:57153090-57153573	ENSG00000140848	CPNE2	a5ss	2	FALSE	0.31			0.556	1850	NTC_vs_NTC_AAVS1
mxe@1:41204620:41213206:+|1:41204620:41215245:+	chr1:41204520-41218923	ENSG00000066136	NFYC	mxe	1		0.31			1.08	17.2	NTC_vs_NTC_AAVS1
se@11:46529920:46534277:-|11:46515754:46534277:-	chr11:46515654-46534377	ENSG00000110497	AMBRA1	se	1		0.31			0.563	5.39	NTC_vs_NTC_AAVS1
se@5:134074482:134079677:+|5:134074482:134086449:+	chr5:134074382-134086549	ENSG00000164615	CAMLG	se	2		0.31			1.1	7.5	NTC_vs_NTC_AAVS1
cj@5:177031542:177034303:+|5:177031542:other:+|5:other:177034303:+	chr5:177031442-177034403	ENSG00000027847	B4GALT7	cj	1		0.31			0.675	7.14	NTC_vs_NTC_AAVS1
mxe@16:1359774:1364021:+|16:1359774:1364294:+	chr16:1359674-1365755	ENSG00000103275	UBE2I	mxe	1		0.3			0.601	11.4	NTC_vs_NTC_AAVS1
tutr@6:167453466:167453805:+|6:167453466:167454066:+	chr6:167453366-167454166	ENSG00000213066	FGFR1OP	tutr	2		0.3			0.893	14.6	NTC_vs_NTC_AAVS1
tutr@1:101705689:101706926:+|1:101705689:101707074:+	chr1:101705589-101707174	ENSG00000170989	S1PR1	tutr	2		0.3			0.857	13.1	NTC_vs_NTC_AAVS1
tutr@16:18816300:18820889:-|16:18816180:18820889:-	chr16:18816080-18820989	ENSG00000157106	SMG1	tutr	1		0.3			2	3.65e+45	NTC_vs_NTC_AAVS1
ci@6:88391481:88411168:-|6:88411167:88411168:-	chr6:88391381-88411268	ENSG00000135334	AKIRIN2	ci	1		0.3			0.577	11.4	NTC_vs_NTC_AAVS1
a3ss@7:101838883:101839914:+|7:101838883:101840220:+	chr7:101838783-101840320	ENSG00000257923	CUX1	a3ss	2		0.3			1.42	16.1	NTC_vs_NTC_AAVS1
mxe@19:4180906:4182471:-|19:4179283:4182471:-	chr19:4177035-4182571	ENSG00000077463	SIRT6	mxe	2		0.3			0.764	7.85	NTC_vs_NTC_AAVS1
se@19:35502458:35504160:+|19:35502458:35504445:+	chr19:35502358-35504545	ENSG00000089351	GRAMD1A	se	2	TRUE	0.3			1.9	114	NTC_vs_NTC_AAVS1
se@16:4871598:4872876:-|16:4871454:4872876:-	chr16:4871354-4872976	ENSG00000140632	GLYR1	se	1		0.3			0.792	24.4	NTC_vs_NTC_AAVS1
tutr@20:25654849:25655666:-|20:25654742:25655666:-	chr20:25654642-25655766	ENSG00000130684	ZNF337	tutr	2		0.3			1.81	229	NTC_vs_NTC_AAVS1
[truncated: 680 more rows]
