# Supplementary material for: An autoregulatory poison exon in Smndc1 is conserved across kingdoms and influences organism growth
Source: PLoS Genet. 2024 Aug 16;20(8):e1011363. doi: 10.1371/journal.pgen.1011363 (PMC11357089; doi:10.1371/journal.pgen.1011363)
Supplement: S8 Table — Oligo sequences, applications, and identifiers. (XLSX) [file pgen.1011363.s008.xlsx]

## Sheet: S8 Table
S8 Table. Primers used for Sanger sequencing, gDNA PCR, and RT-PCR.
primer_F_id	primer_F_seq	primer_R_id	primer_R_seq	use
RKB3931	AGCTCAACTCCAGCAAGTAGAAGC	RKB3933	GAAGCAAAACTGTCTGAGCTTGCG	RT-PCR; mouse Smndc1 poison exon
RKB4441	GCGACAAAGAACCATCGGAG	RKB4442	CGTCTTTTCCCAAGCACCCT	RT-PCR; A.thaliana SPF30 poison exon
RKB4453	GTAGGTCTCGCGAGATCTCG	RKB4454	CCGAAGGCTGAGTTGACAGA	RT-PCR; mouse Smndc1 poison exon, 5' UTR priming
Sm1Poex1CRIS-F	TTTGACTTAGGAAGGAAAGTAGGT	Sm1Poex1CRIS-R	CCAGAGAATTTTCTCCTGATG	gDNA PCR; mouse Smndc1 poison exon deletion
Sm1spCRIS-F	TCTTTTAAAGTCCTAACTGCTTGt	Sm1spCRIS-R	TACGTATGAGGGGGTTCTT	gDNA PCR; mouse Smndc1 poison exon 3' splice site deletion
Sm1ContCRIS-F	GTAGACAGTTTTTACCTAAAAGGCTTA	Sm1ContCRIS-R	TGCACTGTCCAATATGTAATCAA	gDNA PCR; mouse Smndc1 intronic deletion
RKB4475	GGCTTTTGATACCAGGTGCC	RKB4476	ACAGTCTCCACTTTACCTAGGC	gDNA PCR; mouse Smndc1 exon 4 deletion
RKB4472	TGTGGATTCGTTTTATTAGTCTCCC	RKB4473	CAACTGCTTTTGGCTGACCC	gDNA PCR; A.thaliana SPF30 poison exon deletion
RKB4474	AGGTGAGTATGTTTTTGAGTGGC	RKB4432	GCAGTTGCAAGAACTTCCTCT	gDNA PCR; A.thaliana SPF30 intronic deletion
