# Supplementary material for: An autoregulatory poison exon in Smndc1 is conserved across kingdoms and influences organism growth
Source: PLoS Genet. 2024 Aug 16;20(8):e1011363. doi: 10.1371/journal.pgen.1011363 (PMC11357089; doi:10.1371/journal.pgen.1011363)
Supplement: S9 Table — Includes strain, sex, genotype, and application. (XLSX) [file pgen.1011363.s009.xlsx]

## Sheet: S9 Table
S9 Table. Identification of mice used in molecular experiments. Columns represent mouse identification, genetic background, sex, genotype, age at collection (weeks), and experimental application. Genetic background includes Smndc1 poison exon deletion ("smndc1.PE_del") or Smndc1 poison exon 3' splice site ("smndc1.3ss_del"). Genotype includes wild-type ("+/+"), heterozygous ("+/-"), and homozygou…
id.animal	id.strain	sex	genotype	age_at_collection.wk	experiment
210115_17	smndc1.3ss_del	F	-/-	4.7	fibroblast RT-PCR
210115_18	smndc1.3ss_del	F	+/-	4.7	fibroblast RT-PCR
210115_19	smndc1.3ss_del	F	+/+	4.7	fibroblast RT-PCR
210115_31	smndc1.PE_del	M	-/-	5.4	fibroblast RT-PCR
210115_33	smndc1.PE_del	F	+/-	5.4	fibroblast RT-PCR
210115_30	smndc1.PE_del	M	+/+	5.4	fibroblast RT-PCR
210910_5	smndc1.PE_del	M	+/+	6.3	Western blot (liver,cerebellum)
210921_30	smndc1.PE_del	M	+/+	4.1	Western blot (liver,cerebellum)
210921_32	smndc1.PE_del	M	+/+	4.1	Western blot (liver,cerebellum)
210503_1	smndc1.PE_del	M	+/+	4.6	Western blot (liver,cerebellum)
210503_7	smndc1.PE_del	F	+/+	4.6	Western blot (liver,cerebellum)
210910_1	smndc1.PE_del	M	-/-	6.3	Western blot (liver,cerebellum)
210910_2	smndc1.PE_del	M	-/-	6.3	Western blot (liver,cerebellum)
210503_3	smndc1.PE_del	M	-/-	4.6	Western blot (liver,cerebellum)
210503_6	smndc1.PE_del	M	-/-	4.6	Western blot (liver,cerebellum)
210115_17	smndc1.3ss_del	F	-/-	4.7	Western blot (liver)
211217_4	smndc1.PE_del	M	+/+	5	Western blot (liver)
211111_5	smndc1.PE_del	M	+/+	5.4	Western blot (liver)
220104_9	smndc1.3ss_del	F	+/+	4	Western blot (liver)
220104_8	smndc1.3ss_del	M	+/+	4	Western blot (liver)
220104_3	smndc1.PE_del	M	+/+	4	Western blot (liver)
211217_1	smndc1.PE_del	M	-/-	5	Western blot (liver)
211217_3	smndc1.PE_del	M	-/-	5	Western blot (liver)
211111_7	smndc1.PE_del	M	-/-	5.4	Western blot (liver)
211213_1	smndc1.3ss_del	M	-/-	6.7	Western blot (liver)
211213_2	smndc1.3ss_del	M	-/-	6.7	Western blot (liver)
210115_31	smndc1.PE_del	M	-/-	5.4	Western blot (cerebellum)
220309_2	smndc1.PE_del	M	+/+	4.7	immunohistochemistry
220309_3	smndc1.PE_del	M	-/-	4.7	immunohistochemistry
220524_2	smndc1.PE_del	M	-/-	4.6	immunohistochemistry
220524_3	smndc1.PE_del	M	-/-	4.6	immunohistochemistry
220524_4	smndc1.PE_del	M	+/+	4.6	immunohistochemistry
210115_17	smndc1.3ss_del	F	-/-	4.7	RNA-seq (liver,fibroblast)
210115_18	smndc1.3ss_del	F	+/-	4.7	RNA-seq (liver,fibroblast)
210115_19	smndc1.3ss_del	F	+/+	4.7	RNA-seq (liver,fibroblast)
210115_30	smndc1.PE_del	M	+/+	5.4	RNA-seq (liver,fibroblast)
210115_31	smndc1.PE_del	M	-/-	5.4	RNA-seq (liver,fibroblast)
210115_33	smndc1.PE_del	F	+/-	5.4	RNA-seq (liver,fibroblast)
210503_1	smndc1.PE_del	M	+/+	4.6	RNA-seq (liver,fibroblast,cerebellum,quadriceps,spleen)
210503_2	smndc1.PE_del	M	+/-	4.6	RNA-seq (liver,fibroblast,cerebellum,quadriceps,spleen)
210503_3	smndc1.PE_del	M	-/-	4.6	RNA-seq (liver,fibroblast,cerebellum,quadriceps,spleen)
210503_6	smndc1.PE_del	M	-/-	4.6	RNA-seq (liver,fibroblast,cerebellum,quadriceps,spleen)
210503_7	smndc1.PE_del	F	+/+	4.6	RNA-seq (liver,fibroblast,cerebellum,quadriceps,spleen)
210503_8	smndc1.PE_del	F	+/-	4.6	RNA-seq (liver,fibroblast,cerebellum,quadriceps,spleen)
210910_1	smndc1.PE_del	M	-/-	6.3	RNA-seq (liver,fibroblast)
210910_2	smndc1.PE_del	M	-/-	6.3	RNA-seq (liver,fibroblast)
210910_5	smndc1.PE_del	M	+/+	6.3	RNA-seq (liver,fibroblast)
210921_30	smndc1.PE_del	M	+/+	4.1	RNA-seq (liver,fibroblast)
210921_32	smndc1.PE_del	M	+/+	4.1	RNA-seq (liver,fibroblast)
