# Supplementary material for: An autoregulatory poison exon in Smndc1 is conserved across kingdoms and influences organism growth
Source: PLoS Genet. 2024 Aug 16;20(8):e1011363. doi: 10.1371/journal.pgen.1011363 (PMC11357089; doi:10.1371/journal.pgen.1011363)
Supplement: S10 Table — (XLSX) [file pgen.1011363.s010.xlsx]

## Sheet: S10 Table
S10 Table. RT-PCR quantification supporting data.
Poison exon inclusion (M. musculus)
CHX duration	0	1.5	3	6
Poison exon inclusion band intensity	2374.65	14879.9	20716.4	27067.2
Poison exon exclusion band intensity	23351	24880.3	20655.7	22281.1
Percent spliced in	9.23068	37.424	50.0734	54.8493
Poison exon inclusion (A. thaliana)
CHX duration	0	3
Poison exon inclusion band intensity	73.95	2623.79
Poison exon exclusion band intensity	21594.4	18580.7
Percent spliced in	0.341281	12.3737
Poison exon inclusion (M. musculus)
Degree of SMNDC1 overexpression	0	0	0	0.25	0.25	0.25	1	1	1	2.5	2.5	2.5
Poison exon inclusion band intensity	41.536	157.192	245.849	384.092	695.77	628.991	1231.79	1014.6	1185.79	1200.84	1375.67	1516.2
Poison exon exclusion band intensity	9249.61	9549.61	9830.78	11278.5	13930.7	11984.9	11992.2	11485.5	11216.6	10049.3	10289	10816.6
Percent spliced in	0.4	1.6	2.4	3.3	4.8	5	9.3	8.1	9.6	10.7	11.8	12.3
Poison exon inclusion (M. musculus)
Degree of SPF30 overexpression	0	0	0	0.25	0.25	0.25	1	1	1	2.5	2.5	2.5
Poison exon inclusion band intensity	428.092	264.778	252.021	530.678	567.092	709.577	1998.79	2630.74	1486.6	5509.3	5776.3	5609.12
Poison exon exclusion band intensity	21475.4	18091.4	12614.1	8596.08	11536.6	11958.6	18359.3	20120.7	13733.5	20008.8	20551.7	19340.5
Percent spliced in	2	1.4	2	5.8	4.7	5.6	9.8	11.6	9.8	21.6	21.9	22.5
Smndc1 poison exon deletion fibroblasts
Genotype	Wild-type	Heterozygous	Homozygous
Poison exon inclusion band intensity	5352.73	1888.5	0
Poison exon exclusion band intensity	5805.51	6499.87	9582.94
Percent spliced in	47.9711	22.5133	0
Smndc1 poison exon 3' splice site deletion fibroblasts
Genotype	Wild-type	Heterozygous	Homozygous
Poison exon inclusion band intensity	12007.5	5836.39	0
Poison exon exclusion band intensity	15686	18435.4	21498
Percent spliced in	43.3586	24.046	0
Smndc1 intronic deletion fibroblasts
Genotype	Wild-type	Heterozygous	Homozygous
Poison exon inclusion band intensity	12280.5	12250.2	12471.7
Poison exon exclusion band intensity	22492.5	22930.3	22820.9
Percent spliced in	35.3163	34.8211	35.3379
A. thaliana SPF30 poison exon deletion
CHX	-	+
Poison exon inclusion band intensity	0	369.678
Poison exon exclusion band intensity	29980.2	30843.6
Percent spliced in	0	1.18436
A. thaliana SPF30 intronic deletion
CHX	-	+
Poison exon inclusion band intensity	0	1624.89
Poison exon exclusion band intensity	26225.6	24848.2
Percent spliced in	0	6.13789
