# Supplementary material for: An autoregulatory poison exon in Smndc1 is conserved across kingdoms and influences organism growth
Source: PLoS Genet. 2024 Aug 16;20(8):e1011363. doi: 10.1371/journal.pgen.1011363 (PMC11357089; doi:10.1371/journal.pgen.1011363)
Supplement: S11 Table — (XLSX) [file pgen.1011363.s011.xlsx]

## Sheet: S11 Table
S11 Table. Mouse weight and aging supporting data.
id.animal	id.strain	id.line	dob	measurement_number	weight_g	age_wk	deletion	sex	id.litter
220608_7	smndc1.PE_del	A.homozygous	2022-05-27	1	8.49	3	poison_exon	female	220527
220608_8	smndc1.PE_del	A.homozygous	2022-05-27	1	8.83	3	poison_exon	female	220527
220608_9	smndc1.PE_del	A.homozygous	2022-05-27	1	8.03	3	poison_exon	female	220527
220608_10	smndc1.PE_del	A.homozygous	2022-05-27	1	6.98	3	poison_exon	female	220527
220608_11	smndc1.PE_del	A.homozygous	2022-05-27	1	8.14	3	poison_exon	female	220527
220608_7	smndc1.PE_del	A.homozygous	2022-05-27	2	13.66	4	poison_exon	female	220527
220608_8	smndc1.PE_del	A.homozygous	2022-05-27	2	13.52	4	poison_exon	female	220527
220608_9	smndc1.PE_del	A.homozygous	2022-05-27	2	12.97	4	poison_exon	female	220527
220608_10	smndc1.PE_del	A.homozygous	2022-05-27	2	11.81	4	poison_exon	female	220527
220608_11	smndc1.PE_del	A.homozygous	2022-05-27	2	12.5	4	poison_exon	female	220527
220608_7	smndc1.PE_del	A.homozygous	2022-05-27	3	16.35	5	poison_exon	female	220527
220608_8	smndc1.PE_del	A.homozygous	2022-05-27	3	15.71	5	poison_exon	female	220527
220608_9	smndc1.PE_del	A.homozygous	2022-05-27	3	16.14	5	poison_exon	female	220527
220608_10	smndc1.PE_del	A.homozygous	2022-05-27	3	15.08	5	poison_exon	female	220527
220608_11	smndc1.PE_del	A.homozygous	2022-05-27	3	14.72	5	poison_exon	female	220527
220608_7	smndc1.PE_del	A.homozygous	2022-05-27	4	17.79	6	poison_exon	female	220527
220608_8	smndc1.PE_del	A.homozygous	2022-05-27	4	17.24	6	poison_exon	female	220527
220608_9	smndc1.PE_del	A.homozygous	2022-05-27	4	17.4	6	poison_exon	female	220527
220608_10	smndc1.PE_del	A.homozygous	2022-05-27	4	16.49	6	poison_exon	female	220527
220608_11	smndc1.PE_del	A.homozygous	2022-05-27	4	15.79	6	poison_exon	female	220527
220608_7	smndc1.PE_del	A.homozygous	2022-05-27	5	19.52	7	poison_exon	female	220527
220608_8	smndc1.PE_del	A.homozygous	2022-05-27	5	17.95	7	poison_exon	female	220527
220608_9	smndc1.PE_del	A.homozygous	2022-05-27	5	18.6	7	poison_exon	female	220527
220608_10	smndc1.PE_del	A.homozygous	2022-05-27	5	16.93	7	poison_exon	female	220527
220608_11	smndc1.PE_del	A.homozygous	2022-05-27	5	15.99	7	poison_exon	female	220527
220608_7	smndc1.PE_del	A.homozygous	2022-05-27	6	18.92	8	poison_exon	female	220527
220608_8	smndc1.PE_del	A.homozygous	2022-05-27	6	18.4	8	poison_exon	female	220527
220608_9	smndc1.PE_del	A.homozygous	2022-05-27	6	18.78	8	poison_exon	female	220527
220608_10	smndc1.PE_del	A.homozygous	2022-05-27	6	17.57	8	poison_exon	female	220527
220608_11	smndc1.PE_del	A.homozygous	2022-05-27	6	16.52	8	poison_exon	female	220527
220628_3	smndc1.3ss_del	E.homozygous	2022-06-20	1	5.16	1	poison_exon	female	220620
220628_3	smndc1.3ss_del	E.homozygous	2022-06-20	2	7.55	2	poison_exon	female	220620
220628_3	smndc1.3ss_del	E.homozygous	2022-06-20	3	9.34	3	poison_exon	female	220620
220628_3	smndc1.3ss_del	E.homozygous	2022-06-20	4	14.06	4	poison_exon	female	220620
220628_3	smndc1.3ss_del	E.homozygous	2022-06-20	5	16.75	5	poison_exon	female	220620
220628_3	smndc1.3ss_del	E.homozygous	2022-06-20	6	17.29	6	poison_exon	female	220620
220628_3	smndc1.3ss_del	E.homozygous	2022-06-20	7	18.01	7	poison_exon	female	220620
220628_3	smndc1.3ss_del	E.homozygous	2022-06-20	8	18.84	8	poison_exon	female	220620
220630_3	smndc1.ctrl_del	F.homozygous	2022-06-24	1	4.02	1	control	female	220624
220630_4	smndc1.ctrl_del	F.homozygous	2022-06-24	1	3.87	1	control	female	220624
220630_3	smndc1.ctrl_del	F.homozygous	2022-06-24	2	9.25	3	control	female	220624
220630_4	smndc1.ctrl_del	F.homozygous	2022-06-24	2	9.94	3	control	female	220624
220630_3	smndc1.ctrl_del	F.homozygous	2022-06-24	3	12.44	4	control	female	220624
220630_4	smndc1.ctrl_del	F.homozygous	2022-06-24	3	13.34	4	control	female	220624
220630_3	smndc1.ctrl_del	F.homozygous	2022-06-24	4	15.98	6	control	female	220624
220630_4	smndc1.ctrl_del	F.homozygous	2022-06-24	4	17.48	6	control	female	220624
220630_3	smndc1.ctrl_del	F.homozygous	2022-06-24	5	16.43	7	control	female	220624
220630_4	smndc1.ctrl_del	F.homozygous	2022-06-24	5	18.48	7	control	female	220624
220630_3	smndc1.ctrl_del	F.homozygous	2022-06-24	6	16.84	8	control	female	220624
220630_4	smndc1.ctrl_del	F.homozygous	2022-06-24	6	19.16	8	control	female	220624
220725_4	smndc1.PE_del	A.homozygous	2022-07-17	1	5.32	1	poison_exon	female	220717
220725_4	smndc1.PE_del	A.homozygous	2022-07-17	2	7.32	2	poison_exon	female	220717
220725_4	smndc1.PE_del	A.homozygous	2022-07-17	3	10.56	3	poison_exon	female	220717
220725_4	smndc1.PE_del	A.homozygous	2022-07-17	4	15.62	4	poison_exon	female	220717
220725_4	smndc1.PE_del	A.homozygous	2022-07-17	5	17.48	5	poison_exon	female	220717
220725_4	smndc1.PE_del	A.homozygous	2022-07-17	6	17.21	6	poison_exon	female	220717
220725_17	smndc1.ctrl_del	F.homozygous	2022-07-16	2	6.32	2	control	female	220716
220725_18	smndc1.ctrl_del	F.homozygous	2022-07-16	2	7.42	2	control	female	220716
220725_19	smndc1.ctrl_del	F.homozygous	2022-07-16	2	6.66	2	control	female	220716
220725_17	smndc1.ctrl_del	F.homozygous	2022-07-16	5	14.07	5	control	female	220716
220725_18	smndc1.ctrl_del	F.homozygous	2022-07-16	5	17.12	5	control	female	220716
220725_19	smndc1.ctrl_del	F.homozygous	2022-07-16	5	15.72	5	control	female	220716
220725_17	smndc1.ctrl_del	F.homozygous	2022-07-16	6	16.31	6	control	female	220716
220725_18	smndc1.ctrl_del	F.homozygous	2022-07-16	6	18.17	6	control	female	220716
220725_19	smndc1.ctrl_del	F.homozygous	2022-07-16	6	16.74	6	control	female	220716
220729_6	smndc1.3ss_del	E.homozygous	2022-07-20	2	6.17	2	poison_exon	female	220720
220729_7	smndc1.3ss_del	E.homozygous	2022-07-20	2	6.62	2	poison_exon	female	220720
220729_8	smndc1.3ss_del	E.homozygous	2022-07-20	2	6.06	2	poison_exon	female	220720
220729_9	smndc1.3ss_del	E.homozygous	2022-07-20	2	6.23	2	poison_exon	female	220720
220729_10	smndc1.3ss_del	E.homozygous	2022-07-20	2	5.92	2	poison_exon	female	220720
220729_6	smndc1.3ss_del	E.homozygous	2022-07-20	3	7.97	3	poison_exon	female	220720
220729_7	smndc1.3ss_del	E.homozygous	2022-07-20	3	9.39	3	poison_exon	female	220720
220729_8	smndc1.3ss_del	E.homozygous	2022-07-20	3	8.04	3	poison_exon	female	220720
220729_9	smndc1.3ss_del	E.homozygous	2022-07-20	3	7.58	3	poison_exon	female	220720
220729_10	smndc1.3ss_del	E.homozygous	2022-07-20	3	8.62	3	poison_exon	female	220720
220729_6	smndc1.3ss_del	E.homozygous	2022-07-20	4	11.41	4	poison_exon	female	220720
220729_7	smndc1.3ss_del	E.homozygous	2022-07-20	4	12.71	4	poison_exon	female	220720
220729_8	smndc1.3ss_del	E.homozygous	2022-07-20	4	11.01	4	poison_exon	female	220720
220729_9	smndc1.3ss_del	E.homozygous	2022-07-20	4	11.38	4	poison_exon	female	220720
220729_10	smndc1.3ss_del	E.homozygous	2022-07-20	4	13.11	4	poison_exon	female	220720
220729_6	smndc1.3ss_del	E.homozygous	2022-07-20	5	14.35	5	poison_exon	female	220720
220729_7	smndc1.3ss_del	E.homozygous	2022-07-20	5	15.28	5	poison_exon	female	220720
220729_8	smndc1.3ss_del	E.homozygous	2022-07-20	5	14.28	5	poison_exon	female	220720
220729_9	smndc1.3ss_del	E.homozygous	2022-07-20	5	14.7	5	poison_exon	female	220720
220729_10	smndc1.3ss_del	E.homozygous	2022-07-20	5	15.63	5	poison_exon	female	220720
220812_3	smndc1.3ss_del	E.homozygous	2022-08-04	1	3.4	1	poison_exon	female	220804
220812_4	smndc1.3ss_del	E.homozygous	2022-08-04	1	3.53	1	poison_exon	female	220804
220812_5	smndc1.3ss_del	E.homozygous	2022-08-04	1	3.58	1	poison_exon	female	220804
220812_6	smndc1.3ss_del	E.homozygous	2022-08-04	1	3.5	1	poison_exon	female	220804
220812_7	smndc1.3ss_del	E.homozygous	2022-08-04	1	3.45	1	poison_exon	female	220804
220812_8	smndc1.3ss_del	E.homozygous	2022-08-04	1	3.46	1	poison_exon	female	220804
220812_9	smndc1.3ss_del	E.homozygous	2022-08-04	1	3.63	1	poison_exon	female	220804
220812_3	smndc1.3ss_del	E.homozygous	2022-08-04	2	5.13	2	poison_exon	female	220804
220812_4	smndc1.3ss_del	E.homozygous	2022-08-04	2	5.55	2	poison_exon	female	220804
220812_5	smndc1.3ss_del	E.homozygous	2022-08-04	2	5.72	2	poison_exon	female	220804
220812_6	smndc1.3ss_del	E.homozygous	2022-08-04	2	5.38	2	poison_exon	female	220804
220812_7	smndc1.3ss_del	E.homozygous	2022-08-04	2	5.12	2	poison_exon	female	220804
220812_8	smndc1.3ss_del	E.homozygous	2022-08-04	2	5.52	2	poison_exon	female	220804
220812_9	smndc1.3ss_del	E.homozygous	2022-08-04	2	5.45	2	poison_exon	female	220804
220729_6	smndc1.3ss_del	E.homozygous	2022-07-20	6	15.93	6	poison_exon	female	220720
220729_7	smndc1.3ss_del	E.homozygous	2022-07-20	6	16.58	6	poison_exon	female	220720
220729_8	smndc1.3ss_del	E.homozygous	2022-07-20	6	15.17	6	poison_exon	female	220720
220729_9	smndc1.3ss_del	E.homozygous	2022-07-20	6	15.89	6	poison_exon	female	220720
220729_10	smndc1.3ss_del	E.homozygous	2022-07-20	6	16.32	6	poison_exon	female	220720
220812_3	smndc1.3ss_del	E.homozygous	2022-08-04	4	10.22	4	poison_exon	female	220804
220812_4	smndc1.3ss_del	E.homozygous	2022-08-04	4	10.34	4	poison_exon	female	220804
220812_5	smndc1.3ss_del	E.homozygous	2022-08-04	4	11.09	4	poison_exon	female	220804
220812_6	smndc1.3ss_del	E.homozygous	2022-08-04	4	10.84	4	poison_exon	female	220804
220812_7	smndc1.3ss_del	E.homozygous	2022-08-04	4	10.39	4	poison_exon	female	220804
220812_8	smndc1.3ss_del	E.homozygous	2022-08-04	4	10.95	4	poison_exon	female	220804
220812_9	smndc1.3ss_del	E.homozygous	2022-08-04	4	11.12	4	poison_exon	female	220804
220725_4	smndc1.PE_del	A.homozygous	2022-07-17	7	19.29	7	poison_exon	female	220717
220906_4	smndc1.3ss_del	E.homozygous	2022-08-30	1	4.33	1	poison_exon	female	220830
220906_5	smndc1.3ss_del	E.homozygous	2022-08-30	1	4.43	1	poison_exon	female	220830
220729_6	smndc1.3ss_del	E.homozygous	2022-07-20	7	15.18	7	poison_exon	female	220720
220729_7	smndc1.3ss_del	E.homozygous	2022-07-20	7	17.01	7	poison_exon	female	220720
220729_8	smndc1.3ss_del	E.homozygous	2022-07-20	7	16.55	7	poison_exon	female	220720
220729_9	smndc1.3ss_del	E.homozygous	2022-07-20	7	15.68	7	poison_exon	female	220720
220729_10	smndc1.3ss_del	E.homozygous	2022-07-20	7	17.79	7	poison_exon	female	220720
220812_3	smndc1.3ss_del	E.homozygous	2022-08-04	5	13.68	5	poison_exon	female	220804
220812_4	smndc1.3ss_del	E.homozygous	2022-08-04	5	13.56	5	poison_exon	female	220804
220812_5	smndc1.3ss_del	E.homozygous	2022-08-04	5	14.8	5	poison_exon	female	220804
220812_6	smndc1.3ss_del	E.homozygous	2022-08-04	5	14.96	5	poison_exon	female	220804
220812_7	smndc1.3ss_del	E.homozygous	2022-08-04	5	14.69	5	poison_exon	female	220804
220812_8	smndc1.3ss_del	E.homozygous	2022-08-04	5	14.64	5	poison_exon	female	220804
220812_9	smndc1.3ss_del	E.homozygous	2022-08-04	5	14.77	5	poison_exon	female	220804
220725_4	smndc1.PE_del	A.homozygous	2022-07-17	8	19.21	8	poison_exon	female	220717
220729_6	smndc1.3ss_del	E.homozygous	2022-07-20	8	16.77	8	poison_exon	female	220720
220729_7	smndc1.3ss_del	E.homozygous	2022-07-20	8	17.54	8	poison_exon	female	220720
220729_8	smndc1.3ss_del	E.homozygous	2022-07-20	8	15.93	8	poison_exon	female	220720
220729_9	smndc1.3ss_del	E.homozygous	2022-07-20	8	16.73	8	poison_exon	female	220720
220729_10	smndc1.3ss_del	E.homozygous	2022-07-20	8	17.38	8	poison_exon	female	220720
220812_3	smndc1.3ss_del	E.homozygous	2022-08-04	6	15.08	6	poison_exon	female	220804
220812_4	smndc1.3ss_del	E.homozygous	2022-08-04	6	14.64	6	poison_exon	female	220804
220812_5	smndc1.3ss_del	E.homozygous	2022-08-04	6	16.3	6	poison_exon	female	220804
220812_6	smndc1.3ss_del	E.homozygous	2022-08-04	6	16.1	6	poison_exon	female	220804
220812_7	smndc1.3ss_del	E.homozygous	2022-08-04	6	16.1	6	poison_exon	female	220804
220812_8	smndc1.3ss_del	E.homozygous	2022-08-04	6	15.45	6	poison_exon	female	220804
220812_9	smndc1.3ss_del	E.homozygous	2022-08-04	6	15.47	6	poison_exon	female	220804
220906_4	smndc1.3ss_del	E.homozygous	2022-08-30	2	8.07	3	poison_exon	female	220830
220906_5	smndc1.3ss_del	E.homozygous	2022-08-30	2	8.62	3	poison_exon	female	220830
220812_3	smndc1.3ss_del	E.homozygous	2022-08-04	7	15.78	7	poison_exon	female	220804
220812_4	smndc1.3ss_del	E.homozygous	2022-08-04	7	15.25	7	poison_exon	female	220804
220812_5	smndc1.3ss_del	E.homozygous	2022-08-04	7	17.25	7	poison_exon	female	220804
220812_6	smndc1.3ss_del	E.homozygous	2022-08-04	7	16.32	7	poison_exon	female	220804
220812_7	smndc1.3ss_del	E.homozygous	2022-08-04	7	16.74	7	poison_exon	female	220804
220812_8	smndc1.3ss_del	E.homozygous	2022-08-04	7	16.81	7	poison_exon	female	220804
220812_9	smndc1.3ss_del	E.homozygous	2022-08-04	7	16.43	7	poison_exon	female	220804
220906_4	smndc1.3ss_del	E.homozygous	2022-08-30	3	13.07	4	poison_exon	female	220830
220906_5	smndc1.3ss_del	E.homozygous	2022-08-30	3	12.87	4	poison_exon	female	220830
220927_3	smndc1.3ss_del	E.homozygous	2022-09-20	1	2.85	1	poison_exon	female	220920
220927_4	smndc1.3ss_del	E.homozygous	2022-09-20	1	2.51	1	poison_exon	female	220920
220927_5	smndc1.3ss_del	E.homozygous	2022-09-20	1	2.59	1	poison_exon	female	220920
220812_3	smndc1.3ss_del	E.homozygous	2022-08-04	8	16.46	8	poison_exon	female	220804
220812_4	smndc1.3ss_del	E.homozygous	2022-08-04	8	15.8	8	poison_exon	female	220804
220812_5	smndc1.3ss_del	E.homozygous	2022-08-04	8	18.15	8	poison_exon	female	220804
220812_6	smndc1.3ss_del	E.homozygous	2022-08-04	8	17.25	8	poison_exon	female	220804
220812_7	smndc1.3ss_del	E.homozygous	2022-08-04	8	18.15	8	poison_exon	female	220804
220812_8	smndc1.3ss_del	E.homozygous	2022-08-04	8	17.15	8	poison_exon	female	220804
220812_9	smndc1.3ss_del	E.homozygous	2022-08-04	8	17.96	8	poison_exon	female	220804
220906_4	smndc1.3ss_del	E.homozygous	2022-08-30	4	16.99	5	poison_exon	female	220830
220906_5	smndc1.3ss_del	E.homozygous	2022-08-30	4	16.57	5	poison_exon	female	220830
220927_3	smndc1.3ss_del	E.homozygous	2022-09-20	2	4.7	2	poison_exon	female	220920
220927_4	smndc1.3ss_del	E.homozygous	2022-09-20	2	3.94	2	poison_exon	female	220920
220927_5	smndc1.3ss_del	E.homozygous	2022-09-20	2	4.43	2	poison_exon	female	220920
220906_4	smndc1.3ss_del	E.homozygous	2022-08-30	5	17.37	6	poison_exon	female	220830
220906_5	smndc1.3ss_del	E.homozygous	2022-08-30	5	17.02	6	poison_exon	female	220830
220927_3	smndc1.3ss_del	E.homozygous	2022-09-20	3	6.16	3	poison_exon	female	220920
220927_4	smndc1.3ss_del	E.homozygous	2022-09-20	3	4.84	3	poison_exon	female	220920
220927_5	smndc1.3ss_del	E.homozygous	2022-09-20	3	4.86	3	poison_exon	female	220920
220920_2	smndc1.PE_del	A.homozygous	2022-09-11	4	17.83	5	poison_exon	female	220911
220920_3	smndc1.PE_del	A.homozygous	2022-09-11	4	17.49	5	poison_exon	female	220911
220906_4	smndc1.3ss_del	E.homozygous	2022-08-30	6	18.05	7	poison_exon	female	220830
220906_5	smndc1.3ss_del	E.homozygous	2022-08-30	6	17.43	7	poison_exon	female	220830
220927_3	smndc1.3ss_del	E.homozygous	2022-09-20	4	10.21	4	poison_exon	female	220920
220927_4	smndc1.3ss_del	E.homozygous	2022-09-20	4	9.22	4	poison_exon	female	220920
220927_5	smndc1.3ss_del	E.homozygous	2022-09-20	4	8.35	4	poison_exon	female	220920
220920_2	smndc1.PE_del	A.homozygous	2022-09-11	5	16.93	6	poison_exon	female	220911
220920_3	smndc1.PE_del	A.homozygous	2022-09-11	5	17.19	6	poison_exon	female	220911
220906_4	smndc1.3ss_del	E.homozygous	2022-08-30	7	18.02	8	poison_exon	female	220830
220906_5	smndc1.3ss_del	E.homozygous	2022-08-30	7	19.05	8	poison_exon	female	220830
220927_3	smndc1.3ss_del	E.homozygous	2022-09-20	5	14.79	5	poison_exon	female	220920
220927_4	smndc1.3ss_del	E.homozygous	2022-09-20	5	13.98	5	poison_exon	female	220920
220927_5	smndc1.3ss_del	E.homozygous	2022-09-20	5	12.75	5	poison_exon	female	220920
220920_2	smndc1.PE_del	A.homozygous	2022-09-11	6	17.99	7	poison_exon	female	220911
220920_3	smndc1.PE_del	A.homozygous	2022-09-11	6	18.17	7	poison_exon	female	220911
220927_3	smndc1.3ss_del	E.homozygous	2022-09-20	6	16.4	6	poison_exon	female	220920
220927_4	smndc1.3ss_del	E.homozygous	2022-09-20	6	15.01	6	poison_exon	female	220920
220927_5	smndc1.3ss_del	E.homozygous	2022-09-20	6	14.93	6	poison_exon	female	220920
221114_3	smndc1.3ss_del	E.homozygous	2022-11-06	1	5.14	1	poison_exon	female	221106
221114_4	smndc1.3ss_del	E.homozygous	2022-11-06	1	4.73	1	poison_exon	female	221106
221114_5	smndc1.3ss_del	E.homozygous	2022-11-06	1	4.74	1	poison_exon	female	221106
221102_11	smndc1.3ss_del	E.homozygous	2022-10-24	2	8.13	3	poison_exon	female	221024
220927_3	smndc1.3ss_del	E.homozygous	2022-09-20	7	17.89	8	poison_exon	female	220920
220927_4	smndc1.3ss_del	E.homozygous	2022-09-20	7	16.35	8	poison_exon	female	220920
220927_5	smndc1.3ss_del	E.homozygous	2022-09-20	7	16.61	8	poison_exon	female	220920
221111_5	smndc1.ctrl_del	F.homozygous	2022-11-04	1	4.05	1	control	female	221104
221111_6	smndc1.ctrl_del	F.homozygous	2022-11-04	1	4.84	1	control	female	221104
221111_5	smndc1.ctrl_del	F.homozygous	2022-11-04	2	6.48	2	control	female	221104
221111_6	smndc1.ctrl_del	F.homozygous	2022-11-04	2	7.41	2	control	female	221104
221121_3	smndc1.PE_del	A.homozygous	2022-11-14	1	3.93	1	poison_exon	female	221114
221121_4	smndc1.PE_del	A.homozygous	2022-11-14	1	3.98	1	poison_exon	female	221114
221121_5	smndc1.PE_del	A.homozygous	2022-11-14	1	3.74	1	poison_exon	female	221114
221121_6	smndc1.PE_del	A.homozygous	2022-11-14	1	3.83	1	poison_exon	female	221114
221121_7	smndc1.PE_del	A.homozygous	2022-11-14	1	3.76	1	poison_exon	female	221114
221114_3	smndc1.3ss_del	E.homozygous	2022-11-06	2	7.1	2	poison_exon	female	221106
221114_4	smndc1.3ss_del	E.homozygous	2022-11-06	2	6.56	2	poison_exon	female	221106
221114_5	smndc1.3ss_del	E.homozygous	2022-11-06	2	6.92	2	poison_exon	female	221106
221102_11	smndc1.3ss_del	E.homozygous	2022-10-24	3	12.48	4	poison_exon	female	221024
221114_3	smndc1.3ss_del	E.homozygous	2022-11-06	3	8.81	3	poison_exon	female	221106
221114_4	smndc1.3ss_del	E.homozygous	2022-11-06	3	8.78	3	poison_exon	female	221106
221114_5	smndc1.3ss_del	E.homozygous	2022-11-06	3	9.5	3	poison_exon	female	221106
221121_3	smndc1.PE_del	A.homozygous	2022-11-14	2	6.93	2	poison_exon	female	221114
221121_4	smndc1.PE_del	A.homozygous	2022-11-14	2	6.41	2	poison_exon	female	221114
221121_5	smndc1.PE_del	A.homozygous	2022-11-14	2	6.04	2	poison_exon	female	221114
221121_6	smndc1.PE_del	A.homozygous	2022-11-14	2	6.36	2	poison_exon	female	221114
221121_7	smndc1.PE_del	A.homozygous	2022-11-14	2	6.75	2	poison_exon	female	221114
221102_11	smndc1.3ss_del	E.homozygous	2022-10-24	4	16.32	5	poison_exon	female	221024
221111_5	smndc1.ctrl_del	F.homozygous	2022-11-04	4	12.27	4	control	female	221104
221111_6	smndc1.ctrl_del	F.homozygous	2022-11-04	4	14.72	4	control	female	221104
221102_11	smndc1.3ss_del	E.homozygous	2022-10-24	5	17.98	6	poison_exon	female	221024
221121_3	smndc1.PE_del	A.homozygous	2022-11-14	3	8.57	3	poison_exon	female	221114
221121_4	smndc1.PE_del	A.homozygous	2022-11-14	3	8.96	3	poison_exon	female	221114
221121_5	smndc1.PE_del	A.homozygous	2022-11-14	3	7.16	3	poison_exon	female	221114
221121_6	smndc1.PE_del	A.homozygous	2022-11-14	3	8.46	3	poison_exon	female	221114
221121_7	smndc1.PE_del	A.homozygous	2022-11-14	3	8.25	3	poison_exon	female	221114
221114_3	smndc1.3ss_del	E.homozygous	2022-11-06	4	13.78	4	poison_exon	female	221106
221114_4	smndc1.3ss_del	E.homozygous	2022-11-06	4	12.39	4	poison_exon	female	221106
221114_5	smndc1.3ss_del	E.homozygous	2022-11-06	4	14.02	4	poison_exon	female	221106
221111_5	smndc1.ctrl_del	F.homozygous	2022-11-04	5	15.4	5	control	female	221104
221111_6	smndc1.ctrl_del	F.homozygous	2022-11-04	5	17.2	5	control	female	221104
221114_3	smndc1.3ss_del	E.homozygous	2022-11-06	5	17.83	5	poison_exon	female	221106
221114_4	smndc1.3ss_del	E.homozygous	2022-11-06	5	15.65	5	poison_exon	female	221106
221114_5	smndc1.3ss_del	E.homozygous	2022-11-06	5	16.77	5	poison_exon	female	221106
221121_3	smndc1.PE_del	A.homozygous	2022-11-14	3	12.9	4	poison_exon	female	221114
221121_4	smndc1.PE_del	A.homozygous	2022-11-14	3	14.24	4	poison_exon	female	221114
221121_5	smndc1.PE_del	A.homozygous	2022-11-14	3	11.75	4	poison_exon	female	221114
221121_6	smndc1.PE_del	A.homozygous	2022-11-14	3	13.78	4	poison_exon	female	221114
221121_7	smndc1.PE_del	A.homozygous	2022-11-14	3	11.72	4	poison_exon	female	221114
221114_3	smndc1.3ss_del	E.homozygous	2022-11-06	6	18.53	6	poison_exon	female	221106
221114_4	smndc1.3ss_del	E.homozygous	2022-11-06	6	16.83	6	poison_exon	female	221106
221114_5	smndc1.3ss_del	E.homozygous	2022-11-06	6	17.78	6	poison_exon	female	221106
221111_5	smndc1.ctrl_del	F.homozygous	2022-11-04	6	17.19	6	control	female	221104
221111_6	smndc1.ctrl_del	F.homozygous	2022-11-04	6	18.73	6	control	female	221104
221121_3	smndc1.PE_del	A.homozygous	2022-11-14	4	20.78	7	poison_exon	female	221114
221121_4	smndc1.PE_del	A.homozygous	2022-11-14	4	18.77	7	poison_exon	female	221114
221121_5	smndc1.PE_del	A.homozygous	2022-11-14	4	18.83	7	poison_exon	female	221114
221121_6	smndc1.PE_del	A.homozygous	2022-11-14	4	18.38	7	poison_exon	female	221114
221121_7	smndc1.PE_del	A.homozygous	2022-11-14	4	16.55	7	poison_exon	female	221114
230102_14	smndc1.PE_del	A.homozygous	2022-12-12	2	12.51	4	poison_exon	female	221212
230102_15	smndc1.PE_del	A.homozygous	2022-12-12	2	13.47	4	poison_exon	female	221212
230102_16	smndc1.PE_del	A.homozygous	2022-12-12	2	12.95	4	poison_exon	female	221212
221121_3	smndc1.PE_del	A.homozygous	2022-11-14	5	20.94	8	poison_exon	female	221114
221121_4	smndc1.PE_del	A.homozygous	2022-11-14	5	19.66	8	poison_exon	female	221114
221121_5	smndc1.PE_del	A.homozygous	2022-11-14	5	18.87	8	poison_exon	female	221114
221121_6	smndc1.PE_del	A.homozygous	2022-11-14	5	18.2	8	poison_exon	female	221114
221121_7	smndc1.PE_del	A.homozygous	2022-11-14	5	16.77	8	poison_exon	female	221114
230110_4	smndc1.3ss_del	E.homozygous	2022-12-20	1	8.57	3	poison_exon	female	221220
230110_5	smndc1.3ss_del	E.homozygous	2022-12-20	1	8.5	3	poison_exon	female	221220
230111_4	smndc1.ctrl_del	F.homozygous	2022-12-20	1	10.85	3	control	female	221220
230111_5	smndc1.ctrl_del	F.homozygous	2022-12-20	1	11.02	3	control	female	221220
230111_6	smndc1.ctrl_del	F.homozygous	2022-12-20	1	10.72	3	control	female	221220
230113_2	smndc1.PE_del	A.homozygous	2023-01-06	1	3.2	1	poison_exon	female	230106
230113_3	smndc1.PE_del	A.homozygous	2023-01-06	1	3.45	1	poison_exon	female	230106
230113_4	smndc1.PE_del	A.homozygous	2023-01-06	1	2.77	1	poison_exon	female	230106
230113_5	smndc1.PE_del	A.homozygous	2023-01-06	1	3.07	1	poison_exon	female	230106
230102_14	smndc1.PE_del	A.homozygous	2022-12-12	3	15.22	5	poison_exon	female	221212
230102_15	smndc1.PE_del	A.homozygous	2022-12-12	3	15.6	5	poison_exon	female	221212
230102_16	smndc1.PE_del	A.homozygous	2022-12-12	3	15.83	5	poison_exon	female	221212
230111_4	smndc1.ctrl_del	F.homozygous	2022-12-20	2	15.59	4	control	female	221220
230111_5	smndc1.ctrl_del	F.homozygous	2022-12-20	2	15.4	4	control	female	221220
230111_6	smndc1.ctrl_del	F.homozygous	2022-12-20	2	15.13	4	control	female	221220
230113_2	smndc1.PE_del	A.homozygous	2023-01-06	2	5.36	2	poison_exon	female	230106
230113_3	smndc1.PE_del	A.homozygous	2023-01-06	2	6.26	2	poison_exon	female	230106
230113_4	smndc1.PE_del	A.homozygous	2023-01-06	2	5.47	2	poison_exon	female	230106
230113_5	smndc1.PE_del	A.homozygous	2023-01-06	2	6	2	poison_exon	female	230106
230102_14	smndc1.PE_del	A.homozygous	2022-12-12	4	15.91	6	poison_exon	female	221212
230102_15	smndc1.PE_del	A.homozygous	2022-12-12	4	15.36	6	poison_exon	female	221212
230102_16	smndc1.PE_del	A.homozygous	2022-12-12	4	16.48	6	poison_exon	female	221212
230111_4	smndc1.ctrl_del	F.homozygous	2022-12-20	3	16.95	5	control	female	221220
230111_5	smndc1.ctrl_del	F.homozygous	2022-12-20	3	16.26	5	control	female	221220
230111_6	smndc1.ctrl_del	F.homozygous	2022-12-20	3	16.41	5	control	female	221220
230113_2	smndc1.PE_del	A.homozygous	2023-01-06	3	7.07	3	poison_exon	female	230106
230113_3	smndc1.PE_del	A.homozygous	2023-01-06	3	7.76	3	poison_exon	female	230106
230113_4	smndc1.PE_del	A.homozygous	2023-01-06	3	7.24	3	poison_exon	female	230106
230113_5	smndc1.PE_del	A.homozygous	2023-01-06	3	7.56	3	poison_exon	female	230106
230102_14	smndc1.PE_del	A.homozygous	2022-12-12	5	16.24	7	poison_exon	female	221212
230102_15	smndc1.PE_del	A.homozygous	2022-12-12	5	15.5	7	poison_exon	female	221212
230102_16	smndc1.PE_del	A.homozygous	2022-12-12	5	16.2	7	poison_exon	female	221212
230111_4	smndc1.ctrl_del	F.homozygous	2022-12-20	4	17.29	6	control	female	221220
230111_5	smndc1.ctrl_del	F.homozygous	2022-12-20	4	17.61	6	control	female	221220
230111_6	smndc1.ctrl_del	F.homozygous	2022-12-20	4	17.63	6	control	female	221220
230131_1	smndc1.3ss_del	E.homozygous	2023-01-24	1	2.61	1	poison_exon	female	230124
230102_14	smndc1.PE_del	A.homozygous	2022-12-12	6	16.74	8	poison_exon	female	221212
230102_15	smndc1.PE_del	A.homozygous	2022-12-12	6	16.33	8	poison_exon	female	221212
230102_16	smndc1.PE_del	A.homozygous	2022-12-12	6	17.36	8	poison_exon	female	221212
230111_4	smndc1.ctrl_del	F.homozygous	2022-12-20	5	17.73	7	control	female	221220
230111_5	smndc1.ctrl_del	F.homozygous	2022-12-20	5	18.26	7	control	female	221220
230111_6	smndc1.ctrl_del	F.homozygous	2022-12-20	5	17.66	7	control	female	221220
230110_4	smndc1.3ss_del	E.homozygous	2022-12-20	2	17.69	7	poison_exon	female	221220
230110_5	smndc1.3ss_del	E.homozygous	2022-12-20	2	20.48	7	poison_exon	female	221220
230131_1	smndc1.3ss_del	E.homozygous	2023-01-24	2	3.77	2	poison_exon	female	230124
230113_2	smndc1.PE_del	A.homozygous	2023-01-06	4	15.37	5	poison_exon	female	230106
230113_3	smndc1.PE_del	A.homozygous	2023-01-06	4	16.82	5	poison_exon	female	230106
230113_4	smndc1.PE_del	A.homozygous	2023-01-06	4	15.29	5	poison_exon	female	230106
230113_5	smndc1.PE_del	A.homozygous	2023-01-06	4	16.81	5	poison_exon	female	230106
230111_4	smndc1.ctrl_del	F.homozygous	2022-12-20	6	18.35	8	control	female	221220
230111_5	smndc1.ctrl_del	F.homozygous	2022-12-20	6	18.44	8	control	female	221220
230111_6	smndc1.ctrl_del	F.homozygous	2022-12-20	6	18.41	8	control	female	221220
230110_4	smndc1.3ss_del	E.homozygous	2022-12-20	3	18.49	8	poison_exon	female	221220
230110_5	smndc1.3ss_del	E.homozygous	2022-12-20	3	20.15	8	poison_exon	female	221220
230131_1	smndc1.3ss_del	E.homozygous	2023-01-24	3	3.99	3	poison_exon	female	230124
230113_2	smndc1.PE_del	A.homozygous	2023-01-06	5	16.35	6	poison_exon	female	230106
230113_3	smndc1.PE_del	A.homozygous	2023-01-06	5	17.57	6	poison_exon	female	230106
230113_4	smndc1.PE_del	A.homozygous	2023-01-06	5	16.33	6	poison_exon	female	230106
230113_5	smndc1.PE_del	A.homozygous	2023-01-06	5	17.21	6	poison_exon	female	230106
230113_2	smndc1.PE_del	A.homozygous	2023-01-06	6	26.43	7	poison_exon	female	230106
230113_3	smndc1.PE_del	A.homozygous	2023-01-06	6	17.83	7	poison_exon	female	230106
230113_4	smndc1.PE_del	A.homozygous	2023-01-06	6	16.61	7	poison_exon	female	230106
230113_5	smndc1.PE_del	A.homozygous	2023-01-06	6	17.56	7	poison_exon	female	230106
230131_1	smndc1.3ss_del	E.homozygous	2023-01-24	5	11.25	5	poison_exon	female	230124
230131_1	smndc1.3ss_del	E.homozygous	2023-01-24	6	12.99	6	poison_exon	female	230124
230306_4	smndc1.PE_del	A.homozygous	2023-02-18	2	7.07	3	poison_exon	female	230218
230306_5	smndc1.PE_del	A.homozygous	2023-02-18	2	6.51	3	poison_exon	female	230218
230306_6	smndc1.PE_del	A.homozygous	2023-02-18	2	7.23	3	poison_exon	female	230218
230420_7	smndc1.3ss_del	E.homozygous	2023-03-31	1	7.58	3	poison_exon	female	230331
230420_8	smndc1.3ss_del	E.homozygous	2023-03-31	1	9.1	3	poison_exon	female	230331
230421_3	smndc1.ctrl_del	F.homozygous	2023-03-31	1	8.94	3	control	female	230331
230421_4	smndc1.ctrl_del	F.homozygous	2023-03-31	1	8.65	3	control	female	230331
220608_5	smndc1.PE_del	A.homozygous	2022-05-27	1	6.96	3	poison_exon	male	220527
220608_6	smndc1.PE_del	A.homozygous	2022-05-27	1	6.57	3	poison_exon	male	220527
220608_5	smndc1.PE_del	A.homozygous	2022-05-27	2	11.35	4	poison_exon	male	220527
220608_6	smndc1.PE_del	A.homozygous	2022-05-27	2	11.66	4	poison_exon	male	220527
220608_5	smndc1.PE_del	A.homozygous	2022-05-27	3	14.85	5	poison_exon	male	220527
220608_6	smndc1.PE_del	A.homozygous	2022-05-27	3	15.3	5	poison_exon	male	220527
220608_5	smndc1.PE_del	A.homozygous	2022-05-27	4	18.36	6	poison_exon	male	220527
220608_6	smndc1.PE_del	A.homozygous	2022-05-27	4	16.48	6	poison_exon	male	220527
220608_5	smndc1.PE_del	A.homozygous	2022-05-27	5	19.35	7	poison_exon	male	220527
220608_6	smndc1.PE_del	A.homozygous	2022-05-27	5	17.51	7	poison_exon	male	220527
220608_5	smndc1.PE_del	A.homozygous	2022-05-27	6	20.5	8	poison_exon	male	220527
220608_6	smndc1.PE_del	A.homozygous	2022-05-27	6	17.97	8	poison_exon	male	220527
220628_1	smndc1.3ss_del	E.homozygous	2022-06-20	1	5.11	1	poison_exon	male	220620
220628_2	smndc1.3ss_del	E.homozygous	2022-06-20	1	5.04	1	poison_exon	male	220620
220628_1	smndc1.3ss_del	E.homozygous	2022-06-20	2	8.02	2	poison_exon	male	220620
220628_2	smndc1.3ss_del	E.homozygous	2022-06-20	2	7.21	2	poison_exon	male	220620
220628_1	smndc1.3ss_del	E.homozygous	2022-06-20	3	10.74	3	poison_exon	male	220620
220628_2	smndc1.3ss_del	E.homozygous	2022-06-20	3	9.52	3	poison_exon	male	220620
220628_1	smndc1.3ss_del	E.homozygous	2022-06-20	4	17.81	4	poison_exon	male	220620
220628_2	smndc1.3ss_del	E.homozygous	2022-06-20	4	15.35	4	poison_exon	male	220620
220628_1	smndc1.3ss_del	E.homozygous	2022-06-20	5	21.97	5	poison_exon	male	220620
220628_2	smndc1.3ss_del	E.homozygous	2022-06-20	5	18.94	5	poison_exon	male	220620
220628_1	smndc1.3ss_del	E.homozygous	2022-06-20	6	24.01	6	poison_exon	male	220620
220628_2	smndc1.3ss_del	E.homozygous	2022-06-20	6	21.54	6	poison_exon	male	220620
220628_1	smndc1.3ss_del	E.homozygous	2022-06-20	7	25.02	7	poison_exon	male	220620
220628_2	smndc1.3ss_del	E.homozygous	2022-06-20	7	23.63	7	poison_exon	male	220620
220628_1	smndc1.3ss_del	E.homozygous	2022-06-20	8	26.14	8	poison_exon	male	220620
220628_2	smndc1.3ss_del	E.homozygous	2022-06-20	8	25.34	8	poison_exon	male	220620
220630_1	smndc1.ctrl_del	F.homozygous	2022-06-24	1	4.48	1	control	male	220624
220630_2	smndc1.ctrl_del	F.homozygous	2022-06-24	1	4.06	1	control	male	220624
220630_1	smndc1.ctrl_del	F.homozygous	2022-06-24	2	10.62	3	control	male	220624
220630_2	smndc1.ctrl_del	F.homozygous	2022-06-24	2	10.05	3	control	male	220624
220630_1	smndc1.ctrl_del	F.homozygous	2022-06-24	3	17.87	4	control	male	220624
220630_2	smndc1.ctrl_del	F.homozygous	2022-06-24	3	16.41	4	control	male	220624
220630_1	smndc1.ctrl_del	F.homozygous	2022-06-24	4	22.81	6	control	male	220624
220630_2	smndc1.ctrl_del	F.homozygous	2022-06-24	4	21.26	6	control	male	220624
220630_1	smndc1.ctrl_del	F.homozygous	2022-06-24	5	23.85	7	control	male	220624
220630_2	smndc1.ctrl_del	F.homozygous	2022-06-24	5	22.57	7	control	male	220624
220630_1	smndc1.ctrl_del	F.homozygous	2022-06-24	6	24.84	8	control	male	220624
220630_2	smndc1.ctrl_del	F.homozygous	2022-06-24	6	23.32	8	control	male	220624
220725_1	smndc1.PE_del	A.homozygous	2022-07-17	1	5.3	1	poison_exon	male	220717
220725_2	smndc1.PE_del	A.homozygous	2022-07-17	1	5.55	1	poison_exon	male	220717
220725_3	smndc1.PE_del	A.homozygous	2022-07-17	1	5.27	1	poison_exon	male	220717
220725_1	smndc1.PE_del	A.homozygous	2022-07-17	2	7.46	2	poison_exon	male	220717
220725_2	smndc1.PE_del	A.homozygous	2022-07-17	2	7.71	2	poison_exon	male	220717
220725_3	smndc1.PE_del	A.homozygous	2022-07-17	2	7.48	2	poison_exon	male	220717
220725_1	smndc1.PE_del	A.homozygous	2022-07-17	3	10.59	3	poison_exon	male	220717
220725_2	smndc1.PE_del	A.homozygous	2022-07-17	3	10.3	3	poison_exon	male	220717
220725_3	smndc1.PE_del	A.homozygous	2022-07-17	3	10.47	3	poison_exon	male	220717
220725_1	smndc1.PE_del	A.homozygous	2022-07-17	4	17.01	4	poison_exon	male	220717
220725_2	smndc1.PE_del	A.homozygous	2022-07-17	4	16.71	4	poison_exon	male	220717
220725_3	smndc1.PE_del	A.homozygous	2022-07-17	4	16.42	4	poison_exon	male	220717
220725_1	smndc1.PE_del	A.homozygous	2022-07-17	5	20.79	5	poison_exon	male	220717
220725_2	smndc1.PE_del	A.homozygous	2022-07-17	5	19.93	5	poison_exon	male	220717
220725_3	smndc1.PE_del	A.homozygous	2022-07-17	5	19.37	5	poison_exon	male	220717
220725_1	smndc1.PE_del	A.homozygous	2022-07-17	6	22.84	6	poison_exon	male	220717
220725_2	smndc1.PE_del	A.homozygous	2022-07-17	6	21.68	6	poison_exon	male	220717
220725_3	smndc1.PE_del	A.homozygous	2022-07-17	6	21.23	6	poison_exon	male	220717
220725_15	smndc1.ctrl_del	F.homozygous	2022-07-16	2	6.56	2	control	male	220716
220725_16	smndc1.ctrl_del	F.homozygous	2022-07-16	2	6.57	2	control	male	220716
220725_15	smndc1.ctrl_del	F.homozygous	2022-07-16	5	19.98	5	control	male	220716
220725_16	smndc1.ctrl_del	F.homozygous	2022-07-16	5	20.08	5	control	male	220716
220725_15	smndc1.ctrl_del	F.homozygous	2022-07-16	6	22.46	6	control	male	220716
220725_16	smndc1.ctrl_del	F.homozygous	2022-07-16	6	22.59	6	control	male	220716
220729_3	smndc1.3ss_del	E.homozygous	2022-07-20	2	6.54	2	poison_exon	male	220720
220729_4	smndc1.3ss_del	E.homozygous	2022-07-20	2	6.32	2	poison_exon	male	220720
220729_5	smndc1.3ss_del	E.homozygous	2022-07-20	2	6.43	2	poison_exon	male	220720
220729_3	smndc1.3ss_del	E.homozygous	2022-07-20	3	9.37	3	poison_exon	male	220720
220729_4	smndc1.3ss_del	E.homozygous	2022-07-20	3	9.24	3	poison_exon	male	220720
220729_5	smndc1.3ss_del	E.homozygous	2022-07-20	3	9.69	3	poison_exon	male	220720
220729_3	smndc1.3ss_del	E.homozygous	2022-07-20	4	14.41	4	poison_exon	male	220720
220729_4	smndc1.3ss_del	E.homozygous	2022-07-20	4	13.44	4	poison_exon	male	220720
220729_5	smndc1.3ss_del	E.homozygous	2022-07-20	4	14.62	4	poison_exon	male	220720
220729_3	smndc1.3ss_del	E.homozygous	2022-07-20	5	19.75	5	poison_exon	male	220720
220729_4	smndc1.3ss_del	E.homozygous	2022-07-20	5	19.09	5	poison_exon	male	220720
220729_5	smndc1.3ss_del	E.homozygous	2022-07-20	5	18.92	5	poison_exon	male	220720
220812_1	smndc1.3ss_del	E.homozygous	2022-08-04	1	3.91	1	poison_exon	male	220804
220812_2	smndc1.3ss_del	E.homozygous	2022-08-04	1	3.27	1	poison_exon	male	220804
220812_1	smndc1.3ss_del	E.homozygous	2022-08-04	2	5.9	2	poison_exon	male	220804
220812_2	smndc1.3ss_del	E.homozygous	2022-08-04	2	5.36	2	poison_exon	male	220804
220729_3	smndc1.3ss_del	E.homozygous	2022-07-20	6	21.31	6	poison_exon	male	220720
220729_4	smndc1.3ss_del	E.homozygous	2022-07-20	6	21.59	6	poison_exon	male	220720
220729_5	smndc1.3ss_del	E.homozygous	2022-07-20	6	20.54	6	poison_exon	male	220720
220812_1	smndc1.3ss_del	E.homozygous	2022-08-04	4	13.67	4	poison_exon	male	220804
220812_2	smndc1.3ss_del	E.homozygous	2022-08-04	4	11.72	4	poison_exon	male	220804
220725_1	smndc1.PE_del	A.homozygous	2022-07-17	7	25.07	7	poison_exon	male	220717
220725_2	smndc1.PE_del	A.homozygous	2022-07-17	7	24.03	7	poison_exon	male	220717
220725_3	smndc1.PE_del	A.homozygous	2022-07-17	7	23.56	7	poison_exon	male	220717
220906_1	smndc1.3ss_del	E.homozygous	2022-08-30	1	3.52	1	poison_exon	male	220830
220906_2	smndc1.3ss_del	E.homozygous	2022-08-30	1	4.52	1	poison_exon	male	220830
220906_3	smndc1.3ss_del	E.homozygous	2022-08-30	1	4.82	1	poison_exon	male	220830
220729_3	smndc1.3ss_del	E.homozygous	2022-07-20	7	22.21	7	poison_exon	male	220720
220729_4	smndc1.3ss_del	E.homozygous	2022-07-20	7	22.73	7	poison_exon	male	220720
220729_5	smndc1.3ss_del	E.homozygous	2022-07-20	7	21.62	7	poison_exon	male	220720
220907_1	smndc1.ctrl_del	F.homozygous	2022-08-31	1	4.62	1	control	male	220831
220907_2	smndc1.ctrl_del	F.homozygous	2022-08-31	1	3.75	1	control	male	220831
220907_3	smndc1.ctrl_del	F.homozygous	2022-08-31	1	5.05	1	control	male	220831
220812_1	smndc1.3ss_del	E.homozygous	2022-08-04	5	20.51	5	poison_exon	male	220804
220812_2	smndc1.3ss_del	E.homozygous	2022-08-04	5	18.62	5	poison_exon	male	220804
220725_1	smndc1.PE_del	A.homozygous	2022-07-17	8	26.71	8	poison_exon	male	220717
220725_2	smndc1.PE_del	A.homozygous	2022-07-17	8	25.37	8	poison_exon	male	220717
220725_3	smndc1.PE_del	A.homozygous	2022-07-17	8	24.66	8	poison_exon	male	220717
220729_3	smndc1.3ss_del	E.homozygous	2022-07-20	8	22.98	8	poison_exon	male	220720
220729_4	smndc1.3ss_del	E.homozygous	2022-07-20	8	24.09	8	poison_exon	male	220720
220729_5	smndc1.3ss_del	E.homozygous	2022-07-20	8	22.72	8	poison_exon	male	220720
220812_1	smndc1.3ss_del	E.homozygous	2022-08-04	6	21.42	6	poison_exon	male	220804
220812_2	smndc1.3ss_del	E.homozygous	2022-08-04	6	19.9	6	poison_exon	male	220804
220906_1	smndc1.3ss_del	E.homozygous	2022-08-30	2	7.21	3	poison_exon	male	220830
220906_2	smndc1.3ss_del	E.homozygous	2022-08-30	2	9.45	3	poison_exon	male	220830
220906_3	smndc1.3ss_del	E.homozygous	2022-08-30	2	9.84	3	poison_exon	male	220830
220907_1	smndc1.ctrl_del	F.homozygous	2022-08-31	3	8.5	3	control	male	220831
220907_2	smndc1.ctrl_del	F.homozygous	2022-08-31	3	9.68	3	control	male	220831
220907_3	smndc1.ctrl_del	F.homozygous	2022-08-31	3	10.87	3	control	male	220831
220812_1	smndc1.3ss_del	E.homozygous	2022-08-04	7	22.67	7	poison_exon	male	220804
220812_2	smndc1.3ss_del	E.homozygous	2022-08-04	7	20.65	7	poison_exon	male	220804
220906_1	smndc1.3ss_del	E.homozygous	2022-08-30	3	12	4	poison_exon	male	220830
220906_2	smndc1.3ss_del	E.homozygous	2022-08-30	3	16.06	4	poison_exon	male	220830
220906_3	smndc1.3ss_del	E.homozygous	2022-08-30	3	16.53	4	poison_exon	male	220830
220927_1	smndc1.3ss_del	E.homozygous	2022-09-20	1	2.54	1	poison_exon	male	220920
220927_2	smndc1.3ss_del	E.homozygous	2022-09-20	1	3	1	poison_exon	male	220920
220927_6	smndc1.ctrl_del	F.homozygous	2022-09-20	1	3.86	1	control	male	220920
220907_1	smndc1.ctrl_del	F.homozygous	2022-08-31	4	13.77	4	control	male	220831
220907_2	smndc1.ctrl_del	F.homozygous	2022-08-31	4	16.48	4	control	male	220831
220907_3	smndc1.ctrl_del	F.homozygous	2022-08-31	4	17.96	4	control	male	220831
220812_1	smndc1.3ss_del	E.homozygous	2022-08-04	8	24.26	8	poison_exon	male	220804
220812_2	smndc1.3ss_del	E.homozygous	2022-08-04	8	21.72	8	poison_exon	male	220804
220906_1	smndc1.3ss_del	E.homozygous	2022-08-30	4	17.3	5	poison_exon	male	220830
220906_2	smndc1.3ss_del	E.homozygous	2022-08-30	4	21.12	5	poison_exon	male	220830
220906_3	smndc1.3ss_del	E.homozygous	2022-08-30	4	21.11	5	poison_exon	male	220830
220927_1	smndc1.3ss_del	E.homozygous	2022-09-20	2	4.45	2	poison_exon	male	220920
220927_2	smndc1.3ss_del	E.homozygous	2022-09-20	2	4.56	2	poison_exon	male	220920
220927_6	smndc1.ctrl_del	F.homozygous	2022-09-20	2	5.64	2	control	male	220920
220907_1	smndc1.ctrl_del	F.homozygous	2022-08-31	5	17.62	5	control	male	220831
220907_2	smndc1.ctrl_del	F.homozygous	2022-08-31	5	20.88	5	control	male	220831
220907_3	smndc1.ctrl_del	F.homozygous	2022-08-31	5	21.25	5	control	male	220831
220906_1	smndc1.3ss_del	E.homozygous	2022-08-30	5	19.92	6	poison_exon	male	220830
220906_2	smndc1.3ss_del	E.homozygous	2022-08-30	5	22.52	6	poison_exon	male	220830
220906_3	smndc1.3ss_del	E.homozygous	2022-08-30	5	22.22	6	poison_exon	male	220830
220927_1	smndc1.3ss_del	E.homozygous	2022-09-20	3	4.55	3	poison_exon	male	220920
220927_2	smndc1.3ss_del	E.homozygous	2022-09-20	3	5.25	3	poison_exon	male	220920
220927_6	smndc1.ctrl_del	F.homozygous	2022-09-20	3	6.89	3	control	male	220920
221011_1	smndc1.PE_del	A.homozygous	2022-10-03	1	4.32	1	poison_exon	male	221003
221011_2	smndc1.PE_del	A.homozygous	2022-10-03	1	4.85	1	poison_exon	male	221003
221011_3	smndc1.PE_del	A.homozygous	2022-10-03	1	5.09	1	poison_exon	male	221003
220907_1	smndc1.ctrl_del	F.homozygous	2022-08-31	6	18.9	6	control	male	220831
220907_2	smndc1.ctrl_del	F.homozygous	2022-08-31	6	22.47	6	control	male	220831
220907_3	smndc1.ctrl_del	F.homozygous	2022-08-31	6	23.08	6	control	male	220831
220920_1	smndc1.PE_del	A.homozygous	2022-09-11	4	21.05	5	poison_exon	male	220911
221011_1	smndc1.PE_del	A.homozygous	2022-10-03	2	5.41	2	poison_exon	male	221003
221011_2	smndc1.PE_del	A.homozygous	2022-10-03	2	6.36	2	poison_exon	male	221003
221011_3	smndc1.PE_del	A.homozygous	2022-10-03	2	6.98	2	poison_exon	male	221003
220906_1	smndc1.3ss_del	E.homozygous	2022-08-30	6	22.03	7	poison_exon	male	220830
220906_2	smndc1.3ss_del	E.homozygous	2022-08-30	6	23.26	7	poison_exon	male	220830
220906_3	smndc1.3ss_del	E.homozygous	2022-08-30	6	23.33	7	poison_exon	male	220830
220927_1	smndc1.3ss_del	E.homozygous	2022-09-20	4	9.08	4	poison_exon	male	220920
220927_2	smndc1.3ss_del	E.homozygous	2022-09-20	4	9.53	4	poison_exon	male	220920
220927_6	smndc1.ctrl_del	F.homozygous	2022-09-20	4	12.59	4	control	male	220920
220907_1	smndc1.ctrl_del	F.homozygous	2022-08-31	7	19.98	7	control	male	220831
220907_2	smndc1.ctrl_del	F.homozygous	2022-08-31	7	23.67	7	control	male	220831
220907_3	smndc1.ctrl_del	F.homozygous	2022-08-31	7	24.47	7	control	male	220831
220920_1	smndc1.PE_del	A.homozygous	2022-09-11	5	21.42	6	poison_exon	male	220911
221011_1	smndc1.PE_del	A.homozygous	2022-10-03	3	6.98	3	poison_exon	male	221003
221011_2	smndc1.PE_del	A.homozygous	2022-10-03	3	7.95	3	poison_exon	male	221003
221011_3	smndc1.PE_del	A.homozygous	2022-10-03	3	8.83	3	poison_exon	male	221003
220906_1	smndc1.3ss_del	E.homozygous	2022-08-30	7	23.33	8	poison_exon	male	220830
220906_2	smndc1.3ss_del	E.homozygous	2022-08-30	7	23.82	8	poison_exon	male	220830
220906_3	smndc1.3ss_del	E.homozygous	2022-08-30	7	23.99	8	poison_exon	male	220830
220927_1	smndc1.3ss_del	E.homozygous	2022-09-20	5	14.64	5	poison_exon	male	220920
220927_2	smndc1.3ss_del	E.homozygous	2022-09-20	5	15.22	5	poison_exon	male	220920
220927_6	smndc1.ctrl_del	F.homozygous	2022-09-20	5	17.95	5	control	male	220920
220907_1	smndc1.ctrl_del	F.homozygous	2022-08-31	8	20.18	8	control	male	220831
220907_2	smndc1.ctrl_del	F.homozygous	2022-08-31	8	23.99	8	control	male	220831
220907_3	smndc1.ctrl_del	F.homozygous	2022-08-31	8	24.54	8	control	male	220831
220920_1	smndc1.PE_del	A.homozygous	2022-09-11	6	22.32	7	poison_exon	male	220911
221011_1	smndc1.PE_del	A.homozygous	2022-10-03	4	13.06	4	poison_exon	male	221003
221011_2	smndc1.PE_del	A.homozygous	2022-10-03	4	14.6	4	poison_exon	male	221003
221011_3	smndc1.PE_del	A.homozygous	2022-10-03	4	16.18	4	poison_exon	male	221003
220927_1	smndc1.3ss_del	E.homozygous	2022-09-20	6	18.03	6	poison_exon	male	220920
220927_2	smndc1.3ss_del	E.homozygous	2022-09-20	6	17.69	6	poison_exon	male	220920
220927_6	smndc1.ctrl_del	F.homozygous	2022-09-20	6	19.51	6	control	male	220920
221114_1	smndc1.3ss_del	E.homozygous	2022-11-06	1	4.92	1	poison_exon	male	221106
221114_2	smndc1.3ss_del	E.homozygous	2022-11-06	1	4.72	1	poison_exon	male	221106
221011_1	smndc1.PE_del	A.homozygous	2022-10-03	5	19.79	6	poison_exon	male	221003
221011_2	smndc1.PE_del	A.homozygous	2022-10-03	5	22.72	6	poison_exon	male	221003
221011_3	smndc1.PE_del	A.homozygous	2022-10-03	5	22.98	6	poison_exon	male	221003
221102_9	smndc1.3ss_del	E.homozygous	2022-10-24	2	9.62	3	poison_exon	male	221024
221102_10	smndc1.3ss_del	E.homozygous	2022-10-24	2	9.71	3	poison_exon	male	221024
220927_1	smndc1.3ss_del	E.homozygous	2022-09-20	7	21.25	8	poison_exon	male	220920
220927_2	smndc1.3ss_del	E.homozygous	2022-09-20	7	19.93	8	poison_exon	male	220920
220927_6	smndc1.ctrl_del	F.homozygous	2022-09-20	7	22	8	control	male	220920
221111_1	smndc1.ctrl_del	F.homozygous	2022-11-04	1	4	1	control	male	221104
221111_2	smndc1.ctrl_del	F.homozygous	2022-11-04	1	4.82	1	control	male	221104
221111_3	smndc1.ctrl_del	F.homozygous	2022-11-04	1	4.96	1	control	male	221104
221111_4	smndc1.ctrl_del	F.homozygous	2022-11-04	1	5.21	1	control	male	221104
221111_1	smndc1.ctrl_del	F.homozygous	2022-11-04	2	6.34	2	control	male	221104
221111_2	smndc1.ctrl_del	F.homozygous	2022-11-04	2	7.57	2	control	male	221104
221111_3	smndc1.ctrl_del	F.homozygous	2022-11-04	2	7.36	2	control	male	221104
221111_4	smndc1.ctrl_del	F.homozygous	2022-11-04	2	7.74	2	control	male	221104
221121_1	smndc1.PE_del	A.homozygous	2022-11-14	1	3.67	1	poison_exon	male	221114
221121_2	smndc1.PE_del	A.homozygous	2022-11-14	1	3.51	1	poison_exon	male	221114
221114_1	smndc1.3ss_del	E.homozygous	2022-11-06	2	7.08	2	poison_exon	male	221106
221114_2	smndc1.3ss_del	E.homozygous	2022-11-06	2	7.18	2	poison_exon	male	221106
221102_9	smndc1.3ss_del	E.homozygous	2022-10-24	3	14.78	4	poison_exon	male	221024
221102_10	smndc1.3ss_del	E.homozygous	2022-10-24	3	15.44	4	poison_exon	male	221024
221011_1	smndc1.PE_del	A.homozygous	2022-10-03	6	21.54	7	poison_exon	male	221003
221011_2	smndc1.PE_del	A.homozygous	2022-10-03	6	24.57	7	poison_exon	male	221003
221011_3	smndc1.PE_del	A.homozygous	2022-10-03	6	24.72	7	poison_exon	male	221003
221114_1	smndc1.3ss_del	E.homozygous	2022-11-06	3	9.92	3	poison_exon	male	221106
221114_2	smndc1.3ss_del	E.homozygous	2022-11-06	3	10.18	3	poison_exon	male	221106
221011_1	smndc1.PE_del	A.homozygous	2022-10-03	7	22.02	8	poison_exon	male	221003
221011_2	smndc1.PE_del	A.homozygous	2022-10-03	7	25.65	8	poison_exon	male	221003
221011_3	smndc1.PE_del	A.homozygous	2022-10-03	7	26.05	8	poison_exon	male	221003
221121_1	smndc1.PE_del	A.homozygous	2022-11-14	2	6.13	2	poison_exon	male	221114
221121_2	smndc1.PE_del	A.homozygous	2022-11-14	2	6.05	2	poison_exon	male	221114
221102_9	smndc1.3ss_del	E.homozygous	2022-10-24	4	20.78	5	poison_exon	male	221024
221102_10	smndc1.3ss_del	E.homozygous	2022-10-24	4	21.45	5	poison_exon	male	221024
221201_1	smndc1.3ss_del	E.homozygous	2022-11-26	1	1.56	1	poison_exon	male	221126
221111_1	smndc1.ctrl_del	F.homozygous	2022-11-04	4	14.72	4	control	male	221104
221111_2	smndc1.ctrl_del	F.homozygous	2022-11-04	4	16.13	4	control	male	221104
221111_3	smndc1.ctrl_del	F.homozygous	2022-11-04	4	16.28	4	control	male	221104
221111_4	smndc1.ctrl_del	F.homozygous	2022-11-04	4	17.77	4	control	male	221104
221102_9	smndc1.3ss_del	E.homozygous	2022-10-24	5	23.01	6	poison_exon	male	221024
221102_10	smndc1.3ss_del	E.homozygous	2022-10-24	5	23.83	6	poison_exon	male	221024
221121_1	smndc1.PE_del	A.homozygous	2022-11-14	3	8.44	3	poison_exon	male	221114
221121_2	smndc1.PE_del	A.homozygous	2022-11-14	3	7.53	3	poison_exon	male	221114
221114_1	smndc1.3ss_del	E.homozygous	2022-11-06	4	16.69	4	poison_exon	male	221106
221114_2	smndc1.3ss_del	E.homozygous	2022-11-06	4	16.98	4	poison_exon	male	221106
221111_1	smndc1.ctrl_del	F.homozygous	2022-11-04	5	18.53	5	control	male	221104
221111_2	smndc1.ctrl_del	F.homozygous	2022-11-04	5	19.37	5	control	male	221104
221111_3	smndc1.ctrl_del	F.homozygous	2022-11-04	5	20.32	5	control	male	221104
221111_4	smndc1.ctrl_del	F.homozygous	2022-11-04	5	20.65	5	control	male	221104
221114_1	smndc1.3ss_del	E.homozygous	2022-11-06	5	21.6	5	poison_exon	male	221106
221114_2	smndc1.3ss_del	E.homozygous	2022-11-06	5	20.92	5	poison_exon	male	221106
221121_1	smndc1.PE_del	A.homozygous	2022-11-14	3	13.5	4	poison_exon	male	221114
221121_2	smndc1.PE_del	A.homozygous	2022-11-14	3	12.11	4	poison_exon	male	221114
221114_1	smndc1.3ss_del	E.homozygous	2022-11-06	6	22.71	6	poison_exon	male	221106
221114_2	smndc1.3ss_del	E.homozygous	2022-11-06	6	22.05	6	poison_exon	male	221106
221111_1	smndc1.ctrl_del	F.homozygous	2022-11-04	6	21.05	6	control	male	221104
221111_2	smndc1.ctrl_del	F.homozygous	2022-11-04	6	21.18	6	control	male	221104
221111_3	smndc1.ctrl_del	F.homozygous	2022-11-04	6	22.73	6	control	male	221104
221111_4	smndc1.ctrl_del	F.homozygous	2022-11-04	6	23.05	6	control	male	221104
221121_1	smndc1.PE_del	A.homozygous	2022-11-14	4	23.2	7	poison_exon	male	221114
221121_2	smndc1.PE_del	A.homozygous	2022-11-14	4	22.39	7	poison_exon	male	221114
230102_11	smndc1.PE_del	A.homozygous	2022-12-12	2	14.01	4	poison_exon	male	221212
230102_12	smndc1.PE_del	A.homozygous	2022-12-12	2	12.99	4	poison_exon	male	221212
230102_13	smndc1.PE_del	A.homozygous	2022-12-12	2	15.98	4	poison_exon	male	221212
221121_1	smndc1.PE_del	A.homozygous	2022-11-14	5	23.91	8	poison_exon	male	221114
221121_2	smndc1.PE_del	A.homozygous	2022-11-14	5	23.21	8	poison_exon	male	221114
230110_1	smndc1.3ss_del	E.homozygous	2022-12-20	1	10.68	3	poison_exon	male	221220
230110_2	smndc1.3ss_del	E.homozygous	2022-12-20	1	9.72	3	poison_exon	male	221220
230110_3	smndc1.3ss_del	E.homozygous	2022-12-20	1	9.07	3	poison_exon	male	221220
230111_1	smndc1.ctrl_del	F.homozygous	2022-12-20	1	9.6	3	control	male	221220
230111_2	smndc1.ctrl_del	F.homozygous	2022-12-20	1	10.53	3	control	male	221220
230111_3	smndc1.ctrl_del	F.homozygous	2022-12-20	1	10.07	3	control	male	221220
230113_1	smndc1.PE_del	A.homozygous	2023-01-06	1	3.34	1	poison_exon	male	230106
230102_11	smndc1.PE_del	A.homozygous	2022-12-12	3	20	5	poison_exon	male	221212
230102_12	smndc1.PE_del	A.homozygous	2022-12-12	3	18.09	5	poison_exon	male	221212
230102_13	smndc1.PE_del	A.homozygous	2022-12-12	3	20.66	5	poison_exon	male	221212
230111_1	smndc1.ctrl_del	F.homozygous	2022-12-20	2	15.4	4	control	male	221220
230111_2	smndc1.ctrl_del	F.homozygous	2022-12-20	2	16.37	4	control	male	221220
230111_3	smndc1.ctrl_del	F.homozygous	2022-12-20	2	15.88	4	control	male	221220
230113_1	smndc1.PE_del	A.homozygous	2023-01-06	2	6.61	2	poison_exon	male	230106
230102_11	smndc1.PE_del	A.homozygous	2022-12-12	4	21.61	6	poison_exon	male	221212
230102_12	smndc1.PE_del	A.homozygous	2022-12-12	4	19.93	6	poison_exon	male	221212
230102_13	smndc1.PE_del	A.homozygous	2022-12-12	4	22.14	6	poison_exon	male	221212
230111_1	smndc1.ctrl_del	F.homozygous	2022-12-20	3	18.35	5	control	male	221220
230111_2	smndc1.ctrl_del	F.homozygous	2022-12-20	3	20.11	5	control	male	221220
230111_3	smndc1.ctrl_del	F.homozygous	2022-12-20	3	19.04	5	control	male	221220
230113_1	smndc1.PE_del	A.homozygous	2023-01-06	3	7.76	3	poison_exon	male	230106
230102_11	smndc1.PE_del	A.homozygous	2022-12-12	5	23.95	7	poison_exon	male	221212
230102_12	smndc1.PE_del	A.homozygous	2022-12-12	5	21.8	7	poison_exon	male	221212
230102_13	smndc1.PE_del	A.homozygous	2022-12-12	5	24.03	7	poison_exon	male	221212
230111_1	smndc1.ctrl_del	F.homozygous	2022-12-20	4	20.1	6	control	male	221220
230111_2	smndc1.ctrl_del	F.homozygous	2022-12-20	4	21.71	6	control	male	221220
230111_3	smndc1.ctrl_del	F.homozygous	2022-12-20	4	20.06	6	control	male	221220
230102_11	smndc1.PE_del	A.homozygous	2022-12-12	6	24.76	8	poison_exon	male	221212
230102_12	smndc1.PE_del	A.homozygous	2022-12-12	6	23.27	8	poison_exon	male	221212
230102_13	smndc1.PE_del	A.homozygous	2022-12-12	6	25.23	8	poison_exon	male	221212
230111_1	smndc1.ctrl_del	F.homozygous	2022-12-20	5	20.93	7	control	male	221220
230111_2	smndc1.ctrl_del	F.homozygous	2022-12-20	5	22.65	7	control	male	221220
230111_3	smndc1.ctrl_del	F.homozygous	2022-12-20	5	20.83	7	control	male	221220
230110_1	smndc1.3ss_del	E.homozygous	2022-12-20	2	26.8	7	poison_exon	male	221220
230110_2	smndc1.3ss_del	E.homozygous	2022-12-20	2	26.25	7	poison_exon	male	221220
230110_3	smndc1.3ss_del	E.homozygous	2022-12-20	2	24.69	7	poison_exon	male	221220
230113_1	smndc1.PE_del	A.homozygous	2023-01-06	4	19.73	5	poison_exon	male	230106
230111_1	smndc1.ctrl_del	F.homozygous	2022-12-20	6	21.44	8	control	male	221220
230111_2	smndc1.ctrl_del	F.homozygous	2022-12-20	6	23.48	8	control	male	221220
230111_3	smndc1.ctrl_del	F.homozygous	2022-12-20	6	21.26	8	control	male	221220
230110_1	smndc1.3ss_del	E.homozygous	2022-12-20	3	27.89	8	poison_exon	male	221220
230110_2	smndc1.3ss_del	E.homozygous	2022-12-20	3	27.12	8	poison_exon	male	221220
230110_3	smndc1.3ss_del	E.homozygous	2022-12-20	3	25.79	8	poison_exon	male	221220
230113_1	smndc1.PE_del	A.homozygous	2023-01-06	5	21.06	6	poison_exon	male	230106
230113_1	smndc1.PE_del	A.homozygous	2023-01-06	6	20.84	7	poison_exon	male	230106
230306_1	smndc1.PE_del	A.homozygous	2023-02-18	2	7.3	3	poison_exon	male	230218
230306_2	smndc1.PE_del	A.homozygous	2023-02-18	2	6.74	3	poison_exon	male	230218
230306_3	smndc1.PE_del	A.homozygous	2023-02-18	2	7.47	3	poison_exon	male	230218
230420_1	smndc1.3ss_del	E.homozygous	2023-03-31	1	9.23	3	poison_exon	male	230331
230420_2	smndc1.3ss_del	E.homozygous	2023-03-31	1	8.39	3	poison_exon	male	230331
230420_3	smndc1.3ss_del	E.homozygous	2023-03-31	1	8.68	3	poison_exon	male	230331
230420_4	smndc1.3ss_del	E.homozygous	2023-03-31	1	8.51	3	poison_exon	male	230331
230420_5	smndc1.3ss_del	E.homozygous	2023-03-31	1	6.87	3	poison_exon	male	230331
230420_6	smndc1.3ss_del	E.homozygous	2023-03-31	1	3.52	3	poison_exon	male	230331
230421_1	smndc1.ctrl_del	F.homozygous	2023-03-31	1	10.35	3	control	male	230331
230421_2	smndc1.ctrl_del	F.homozygous	2023-03-31	1	9.76	3	control	male	230331
