# Supplementary material for: An autoregulatory poison exon in Smndc1 is conserved across kingdoms and influences organism growth
Source: PLoS Genet. 2024 Aug 16;20(8):e1011363. doi: 10.1371/journal.pgen.1011363 (PMC11357089; doi:10.1371/journal.pgen.1011363)
Supplement: S12 Table — (XLSX) [file pgen.1011363.s012.xlsx]

## Sheet: S12 Table
S12 Table. Western blot quantification supporting data.
Liver Western Blot
id.sample	id.blot	genotype	SMNDC1 signal	Tubulin signal	Combined	SMNDC1 normalized
210910_5	1	+/+	12973.2	17207.3	30180.5	0.429854
210921_30	1	+/+	16255.1	21905.8	38160.9	0.425962
210921_32	1	+/+	12625.8	24036	36661.8	0.344386
210503_1	1	+/+	14429.1	22453.2	36882.3	0.391221
210503_7	1	+/+	11369.7	15677.8	27047.4	0.42036
210910_1	1	-/-	15941.1	20101.2	36042.4	0.442288
210910_2	1	-/-	18791.8	21046.7	39838.5	0.471699
210503_3	1	-/-	15764.4	22193.7	37958.1	0.415312
210503_6	1	-/-	16870	26478.3	43348.3	0.389174
210115_17	1	-/-	15568.1	24729.5	40297.6	0.386327
211217_4.liver	2	+/+	11195.1	21237.8	32432.9	0.345178
211111_5.liver	2	+/+	12685.6	23521.9	36207.6	0.350359
220104_9.liver	2	+/+	13613.6	21290	34903.5	0.390034
220104_8.liver	2	+/+	11785.3	20919.3	32704.6	0.360356
220104_3.liver	2	+/+	9971.2	19308	29279.2	0.340556
211217_1.liver	2	-/-	20377.3	21614.8	41992.1	0.485264
211217_3.liver	2	-/-	16552.2	21421.1	37973.2	0.43589
211111_7.liver	2	-/-	13244.1	20724.3	33968.4	0.389895
211213_1.liver	2	-/-	12134	18395.2	30529.2	0.397455
211213_2.liver	2	-/-	20368.3	17651.6	38019.9	0.535727
Cerebellum Western Blot
id.sample	id.blot	genotype	SMNDC1 signal	Tubulin signal	Combined	SMNDC1 normalized
210115_30	2	+/+	20532.8	47945.2	68478	0.299845
210503_1	2	+/+	21801.3	43063.4	64864.8	0.336104
210503_7	2	+/+	16879.1	35031.7	51910.8	0.325155
210910_5	2	+/+	14844.8	25522.9	40367.7	0.367739
210921_32	2	+/+	17015.6	28054.2	45069.8	0.37754
210115_31	2	-/-	14637	27597.9	42234.9	0.346562
210503_3	2	-/-	26125.1	35745.2	61870.2	0.422256
210503_6	2	-/-	20000.1	38944.2	58944.4	0.339305
210910_1	2	-/-	22637.9	40298.9	62936.9	0.359693
210910_2	2	-/-	20703.7	40895.6	61599.4	0.336103
210115_30	3	+/+	19038.7	43426.7	62465.4	0.304787
210503_1	3	+/+	23055.5	44796	67851.5	0.339794
210503_7	3	+/+	16870	40171.7	57041.7	0.295749
210910_5	3	+/+	13901	48914.9	62816	0.221298
210921_32	3	+/+	18913.9	56876.7	75790.6	0.249555
210115_31	3	-/-	24067.1	55914.8	79981.8	0.300907
210503_3	3	-/-	25650	55154.6	80804.6	0.317433
210503_6	3	-/-	25530.7	57797.9	83328.6	0.306385
210910_1	3	-/-	24492.6	59508.5	84001	0.291574
210910_2	3	-/-	25157.2	59142.8	84300.1	0.298425
210115_30	4	+/+	16967.3	47638.9	64606.3	0.262627
210503_1	4	+/+	22650.7	46203.3	68854	0.328968
210503_7	4	+/+	15831.9	36340.8	52172.7	0.303451
210910_5	4	+/+	14076.1	33693.8	47769.9	0.294664
210921_32	4	+/+	16031.7	25524.5	41556.2	0.385783
210115_31	4	-/-	17125.7	22695.7	39821.4	0.430063
210503_3	4	-/-	20694.5	33845.5	54539.9	0.379437
210503_6	4	-/-	21087.3	41107.2	62194.5	0.339054
210910_1	4	-/-	19342.2	47690.6	67032.8	0.288549
210910_2	4	-/-	25417.9	45549.7	70967.6	0.358162
