# Supplementary material for: An autoregulatory poison exon in Smndc1 is conserved across kingdoms and influences organism growth
Source: PLoS Genet. 2024 Aug 16;20(8):e1011363. doi: 10.1371/journal.pgen.1011363 (PMC11357089; doi:10.1371/journal.pgen.1011363)
Supplement: S13 Table — Summary of plant location including plot, row, column; plant phenotype including leaf length, days until flowering, length of first internode, seed yield. (XLSX) [file pgen.1011363.s013.xlsx]

## Sheet: S13 Table
S13 Table. A. thaliana phenotyping supporting data. Summary of plant location including plot, row, column; plant phenotype including leaf length, days until flowering, length of first internode, seed yield.
plot	row	column	genotype	length of largest leaf (cm)	days until flowering	length of first 5 internodes (mm)	seed yield (mg)
1	1	1	E715-50-4	12.89	25	157	38
1	2	1	WT	17.05	28	140.8	22
1	3	1	E715-50-15	15.83	22	133.1	20
1	4	1	E715-27-1	16.04	24	181.1	35
1	5	1	E715-50-4	15.91	25	145.7	27
1	6	1	WT	15.09	23	154.2	35
1	1	2	E715-50-15	13.67	32	100.8	10
1	2	2	E715-27-1	17.29	28	130.7	10
1	3	2	WT	15.25	26	128.1	7
1	4	2	E715-27-1	17.87	29	169.5	28
1	5	2	E715-50-4	16.65	24	152.9	30
1	6	2	E715-50-15	X	X	X	X
2	1	1	E715-50-15	X	X	X	X
2	2	1	WT	X	X	X	X
2	3	1	E715-27-1	20.75	37	146	27
2	4	1	E715-50-4	16.11	26	165.1	39
2	5	1	E715-50-15	13.49	23	134.8	35
2	6	1	E715-50-4	14.56	23	146.3	27
2	1	2	E715-27-1	11.87	22	133.4	37
2	2	2	E715-50-15	13.77	22	142.5	34
2	3	2	E715-50-4	14.3	23	132.4	33
2	4	2	E715-27-1	14.89	26	171.9	33
2	5	2	WT	18.6	30	125.9	21
2	6	2	WT	12.06	24	140.8	7
3	1	1	E715-27-1	15.71	36	149.6	29
3	2	1	WT	13.77	29	138.4	20
3	3	1	E715-50-15	12.65	23	141.4	22
3	4	1	WT	X	X	X	X
3	5	1	E715-50-4	X	X	X	X
3	6	1	E715-50-4	16.48	25	121	39
3	1	2	E715-50-15	18.88	21	156.2	33
3	2	2	E715-50-4	17.43	23	197.7	43
3	3	2	E715-27-1	20.23	22	166.7	30
3	4	2	E715-27-1	X	X	X	X
3	5	2	E715-50-15	17.99	25	185.7	64
3	6	2	WT	13.58	26	133.8	18
4	1	1	E715-27-1	10.78	25	162	8
4	2	1	E715-50-15	8.6	23	130	16
4	3	1	E715-50-4	12.11	24	141.7	24
4	4	1	E715-50-15	13.58	24	163.7	50
4	5	1	E715-27-1	18.38	26	190.6	52
4	6	1	E715-50-4	18.56	29	156.7	29
4	1	2	WT	12.62	25	159.2	26
4	2	2	E715-50-15	13.82	25	164.1	36
4	3	2	WT	11.76	23	147	37
4	4	2	E715-27-1	X	X	X	X
4	5	2	E715-50-4	17.24	23	158.6	25
4	6	2	WT	12.3	25	160.3	42
5	1	1	WT	X	X	X	X
5	2	1	E715-50-15	16.3	21	132.9	32
5	3	1	E715-27-1	X	X	X	X
5	4	1	WT	16.94	28	174.8	32
5	5	1	WT	16.04	29	153.2	38
5	6	1	E715-50-15	11.69	24	145.2	44
5	1	2	E715-50-15	16.27	24	174.2	42
5	2	2	E715-27-1	X	X	110.7	2
5	3	2	E715-50-4	17.31	30	165	26
5	4	2	E715-50-4	18.3	31	181.3	49
5	5	2	E715-27-1	13.08	22	156.1	38
5	6	2	E715-50-4	14.62	21	141.5	40
6	1	1	E715-50-15	16.87	23	144.4	39
6	2	1	WT	12.87	29	110.3	19
6	3	1	E715-50-4	14.2	27	145.3	56
6	4	1	E715-50-4	18.54	22	163.9	50
6	5	1	WT	X	X	X	X
6	6	1	E715-50-4	17.73	23	158.3	30
6	1	2	E715-27-1	20.62	23	158.5	29
6	2	2	E715-27-1	16.48	24	149.7	53
6	3	2	WT	14.98	25	153.6	39
6	4	2	E715-50-15	12.51	25	159.2	50
6	5	2	E715-50-15	16.1	29	120.8	17
6	6	2	E715-27-1	21.12	30	152.6	7
7	1	1	E715-27-1	14.76	23	129.5	14
7	2	1	E715-50-4	13.42	23	137.2	20
7	3	1	E715-50-15	16.9	22	143.9	25
7	4	1	E715-27-1	17.25	26	124.8	8
7	5	1	E715-50-4	19.39	23	156	29
7	6	1	E715-50-15	13.45	25	114.7	12
7	1	2	WT	13.8	23	115.3	13
7	2	2	E715-50-15	14.16	23	97.5	20
7	3	2	E715-50-4	17.84	27	158.9	21
7	4	2	WT	X	X	X	X
7	5	2	WT	11.77	25	107.9	14
7	6	2	E715-27-1	18.38	29	122	29
8	1	1	E715-27-1	17.72	22	137.4	9
8	2	1	WT	4.28	29	38.8	0
8	3	1	E715-50-4	8.21	25	88	2
8	4	1	E715-27-1	15.46	22	138.4	14
8	5	1	E715-50-15	2.64	23	32.1	1
8	6	1	E715-50-4	X	X	X	X
8	1	2	E715-50-4	X	X	X	X
8	2	2	WT	11.76	27	104.3	4
8	3	2	E715-27-1	13.6	24	138.8	8
8	4	2	E715-50-15	12.84	24	132.1	8
8	5	2	E715-50-15	17.3	22	134.2	6
8	6	2	WT	12.81	24	108.8	5
